# Supplementary material for: Assessment of the Origin and Diversity of Croatian Common Bean Germplasm Using Phaseolin Type, SSR and SNP Markers and Morphological Traits
Source: Plants (Basel). 2021 Mar 30;10(4):665. doi: 10.3390/plants10040665 (PMC8066053; doi:10.3390/plants10040665)
Supplement: Supplementary file 1 [file plants-10-00665-s001.zip]

Archive with 11 entries (10 files):
- 2_Supplementary files/
- 2_Supplementary files/Fig_S1_SSR_Structure_Evanno.JPG
- 2_Supplementary files/Fig_S2_SNP_Structure_Evanno.jpg
- 2_Supplementary files/Supplementary files_Captions.docx
- 2_Supplementary files/Table_S1_List of accessions.xlsx
- 2_Supplementary files/Table_S2_SSR_Data.xlsx
- 2_Supplementary files/Table_S3_SNP_Data.xlsx
- 2_Supplementary files/Table_S4_SSR_AMOVA.xlsx
- 2_Supplementary files/Table_S5_SSR_Pairwise_AMOVA.xlsx
- 2_Supplementary files/Table_S6_SNP_AMOVA.xlsx
- 2_Supplementary files/Table_S7_SNP_Pairwise_AMOVA.xlsx
