# Supplementary material for: Assessment of the Origin and Diversity of Croatian Common Bean Germplasm Using Phaseolin Type, SSR and SNP Markers and Morphological Traits
Source: Plants (Basel). 2021 Mar 30;10(4):665. doi: 10.3390/plants10040665 (PMC8066053; doi:10.3390/plants10040665)
Supplement: Supplementary file 1 [file plants-10-00665-s001.zip › 2_Supplementary files/Table_S1_List of accessions.xlsx]

## Sheet: Table_S1
ID	Accession	Region	County	Locality	Latitude (N)	Longitude (E)	Altitude (m a.s.l.)	Phaseolin type	Habit	Genetic group	Morphogenetic group		Column	Abbr.	Description
8	Ph001	Pannonian	Osijek-Baranja	Podravska Moslavina	45.78	17.98	100	H1	I	H1A	M01		Habit	I	Indeterminate
11	Ph002	Pannonian	Zagreb	Cvetković	45.65	15.65	125	H1	I	H1A	M01			D	Determinate
14	Ph003	Pannonian	Zagreb	Cvetković	45.65	15.65	125	H1	I	H1A	M01		Phaseolin type	H1	"S"
23	Ph004	Pannonian	Zagreb	Cvetković	45.65	15.65	125	H1	I	H1A	M01			H2	"H" or "C"
37	Ph005	Pannonian	Sisak-Moslavina	Staro Pračno	45.49	16.35	98	H1	I	H1A	M01			H2	"T"
130	Ph006	Pannonian	Krapina-Zagorje	Dol Klanječki	46.05	15.75	231	H1	I	H1A	M01		Genetic group	H1A	Mesoamerican
192	Ph007	Pannonian	Varaždin	Leštakovec	46.25	16.45	180	H1	I	H1A	M01			H2B1	Andean
235	Ph008	Pannonian	Varaždin	Veliki Bukovec	46.29	16.71	141	H1	I	H1A	M01			H3B2	Andean
246	Ph009	Pannonian	Koprivnica-Križevci	Gračina	45.98	16.56	160	H1	I	H1A	M01			X1	Admixed
265	Ph010	Pannonian	Međimurje	Sveta Marija	46.33	16.74	140	H1	I	H1A	M01			X2	Genetically non-corresponding
302	Ph011	Pannonian	Koprivnica-Križevci	Dijankovec	46.04	16.48	174	H1	I	H1A	M01			X3	Morphogenetically non-corresponding
318	Ph012	Pannonian	Koprivnica-Križevci	Kloštar	46.01	17.21	110	H1	I	H1A	M01		Morphogenetic group	M01	'Kukuruzar'
319	Ph013	Pannonian	Koprivnica-Križevci	Podgajec	46.03	16.49	190	H1	I	H1A	M01			M02	'Tetova'
339	Ph014	Pannonian	Međimurje	Ivanovec	46.37	16.48	160	H1	I	H1A	M01			M03	'Biser'
366	Ph015	Pannonian	Bjelovar-Bilogora	Plošćica	45.73	16.92	130	H1	I	H1A	M01			M04	'Maslina'
387	Ph016	Pannonian	Virovitica-Podravina	Pitomača	45.95	17.23	116	H1	I	H1A	M01			M05	'Sivi'
409	Ph017	Pannonian	Brod-Posavina	Davor	45.11	17.51	90	H1	I	H1A	M01			M06_1	'Trešnjevac'
411	Ph018	Pannonian	Požega-Slavonia	Sesvete	45.34	17.83	170	H1	I	H1A	M01			M06_2	'Trešnjevac'
413	Ph019	Pannonian	Požega-Slavonia	Sesvete	45.34	17.83	170	H1	I	H1A	M01			M06_3	'Trešnjevac'
19	Ph020	Pannonian	Varaždin	Grešćevina	46.23	16.47	186	H1	I	H1A	M02			M07_1	'Puter'
22	Ph021	Pannonian	Bjelovar-Bilogora	Turčević polje	45.71	17.33	200	H1	I	H1A	M02			M07_2	'Puter'
46	Ph022	Pannonian	Međimurje	Ivanovec	46.37	16.48	160	H1	I	H1A	M02			M08_1	'Dan noć'
124	Ph023	Pannonian	Krapina-Zagorje	Lučelnica	45.6	15.92	130	H1	I	H1A	M02			M08_2	'Dan noć'
156	Ph024	Pannonian	Krapina-Zagorje	Dol Klanječki	46.05	15.75	231	H1	I	H1A	M02			M09	'Zelenčec'
166	Ph025	Pannonian	Varaždin	Remetinec	46.18	16.32	234	H1	I	H1A	M02			M10	'Bijeli'
191	Ph026	Pannonian	Međimurje	Totovec	46.34	16.44	163	H1	I	H1A	M02
215	Ph027	Pannonian	Bjelovar-Bilogora	Plošćica	45.73	16.92	130	H1	I	H1A	M02
247	Ph028	Pannonian	Koprivnica-Križevci	Gračina	45.98	16.56	160	H1	I	H1A	M02
268	Ph029	Pannonian	Međimurje	Podturen	46.47	16.55	155	H1	I	H1A	M02
271	Ph030	Pannonian	Koprivnica-Križevci	Koprivnica	46.16	16.83	135	H1	I	H1A	M02
288	Ph031	Pannonian	Koprivnica-Križevci	Podgajec	46.03	16.49	190	H1	I	H1A	M02
305	Ph032	Pannonian	Koprivnica-Križevci	Gornji Dubovec	46.01	16.44	136	H1	I	H1A	M02
345	Ph033	Mountainous	Lika-Senj	Brinje	45	15.13	471	H1	I	H1A	M02
352	Ph034	Pannonian	Virovitica-Podravina	Virovitica	45.83	17.39	120	H1	I	H1A	M02
320	Ph035	Pannonian	Koprivnica-Križevci	Zamladinec	46.08	16.49	160	H1	D	H1A	X3
9	Ph036	Pannonian	Zagreb	Cvetković	45.65	15.65	125	H1	D	H1A	M03
32	Ph037	Pannonian	Varaždin	Mali Bukovec	46.29	16.74	140	H1	D	H1A	M03
237	Ph038	Pannonian	Koprivnica-Križevci	Erdovec	46.03	16.48	174	H1	D	H1A	M03
263	Ph039	Pannonian	Međimurje	Podturen	46.47	16.55	155	H1	D	H1A	M03
307	Ph040	Pannonian	Koprivnica-Križevci	Gornji Dubovec	46.01	16.44	136	H1	D	H1A	M03
53	Ph041	Pannonian	Međimurje	Slakovec	46.41	16.37	183	H1	I	H1A	X3
106	Ph042	Pannonian	Krapina-Zagorje	Gredice	46.03	15.73	180	H1	I	H1A	X3
42	Ph043	Pannonian	Međimurje	Ivanovec	46.37	16.48	160	H1	I	H1A	M06_1
278	Ph044	Pannonian	Koprivnica-Križevci	Peteranec	46.19	16.89	130	H1	I	H1A	M06_1
378	Ph045	Pannonian	Krapina-Zagorje	Brezakovec	46.1	15.65	263	H1	I	H1A	M06_1
386	Ph046	Mediterranean	Šibenik-Knin	Piramatovci	43.91	15.83	180	H1	I	H1A	M06_1
205	Ph047	Pannonian	Osijek-Baranja	Ernestinovo	45.45	18.66	85	H1	D	H1A	X3
122	Ph048	Pannonian	Krapina-Zagorje	Lučelnica	45.6	15.92	130	H2	I	X1	X1
167	Ph049	Pannonian	Varaždin	Remetinec	46.18	16.32	234	H2	I	H2B1	M04
190	Ph050	Pannonian	Međimurje	Totovec	46.34	16.44	163	H2	I	H2B1	M04
393	Ph051	Pannonian	Koprivnica-Križevci	Severovci	46.07	17.11	114	H2	I	H2B1	M04
125	Ph052	Pannonian	Krapina-Zagorje	Tomaševec	46.03	15.77	170	H2	I	X1	X1
162	Ph053	Pannonian	Krapina-Zagorje	Dol Klanječki	46.05	15.75	231	H2	I	H2B1	M05
79	Ph054	Pannonian	Međimurje	Dragoslavec	46.45	16.35	320	H2	I	H2B1	M06_2
89	Ph055	Pannonian	Varaždin	Oštrice	46.19	16.35	191	H2	I	H2B1	M06_2
107	Ph056	Pannonian	Krapina-Zagorje	Gredice	46.03	15.73	180	H2	I	H2B1	M06_2
110	Ph057	Pannonian	Krapina-Zagorje	Lučelnica	45.6	15.92	130	H2	I	H2B1	M06_2
112	Ph058	Pannonian	Krapina-Zagorje	Lučelnica	45.6	15.92	130	H2	I	H2B1	M06_2
116	Ph059	Pannonian	Krapina-Zagorje	Lučelnica	45.6	15.92	130	H2	I	H2B1	M06_2
121	Ph060	Pannonian	Krapina-Zagorje	Lučelnica	45.6	15.92	130	H2	I	H2B1	M06_2
138	Ph061	Pannonian	Krapina-Zagorje	Tomaševec	46.03	15.77	170	H2	I	H2B1	M06_2
189	Ph062	Pannonian	Međimurje	Totovec	46.34	16.44	163	H2	I	X1	X1
245	Ph063	Pannonian	Koprivnica-Križevci	Gračina	45.98	16.56	160	H2	I	H2B1	M06_2
299	Ph064	Pannonian	Koprivnica-Križevci	Dijankovec	46.04	16.48	174	H2	I	H2B1	M06_2
388	Ph065	Pannonian	Virovitica-Podravina	Pitomača	45.95	17.23	116	H2	I	X1	X1
392	Ph066	Pannonian	Koprivnica-Križevci	Severovci	46.07	17.11	114	H2	I	H2B1	M06_2
394	Ph067	Pannonian	Koprivnica-Križevci	Severovci	46.07	17.11	114	H2	I	X2	X2
400	Ph068	Pannonian	Koprivnica-Križevci	Ferdinandovac	46.06	17.19	111	H2	I	X1	X1
134	Ph069	Pannonian	Krapina-Zagorje	Dol Klanječki	46.05	15.75	231	H2	I	H2B1	M07_1
152	Ph070	Pannonian	Varaždin	Mali Bukovec	46.29	16.74	140	H2	I	X1	X1
233	Ph071	Pannonian	Varaždin	Veliki Bukovec	46.29	16.71	141	H2	I	X1	X1
241	Ph072	Pannonian	Zagreb	Rakitovec	45.66	16.14	101	H2	I	H2B1	M07_1
126	Ph073	Pannonian	Krapina-Zagorje	Dol Klanječki	46.05	15.75	231	H2	I	H2B1	M08_1
224	Ph074	Mountainous	Primorje-Gorski Kotar	Prezid	45.64	14.58	770	H2	I	H2B1	M08_1
7	Ph075	Pannonian	Osijek-Baranja	Podravska Moslavina	45.78	17.98	100	H3	D	H3B2	M06_3
10	Ph076	Pannonian	Zagreb	Cvetković	45.65	15.65	125	H3	D	H3B2	M06_3
20	Ph077	Pannonian	Varaždin	Grešćevina	46.23	16.47	186	H3	D	H3B2	M06_3
31	Ph078	Mediterranean	Dubrovnik-Neretva	Mlinište	42.99	17.62	10	H3	D	H3B2	M06_3
52	Ph079	Pannonian	Međimurje	Gornji Hrašćan	46.38	16.34	172	H3	D	H3B2	M06_3
71	Ph080	Pannonian	Zagreb	Sveti Ivan Zelina	45.96	16.25	171	H3	D	H3B2	M06_3
84	Ph081	Pannonian	Varaždin	Oštrice	46.19	16.35	191	H3	D	H3B2	M06_3
85	Ph082	Pannonian	Varaždin	Oštrice	46.19	16.35	191	H3	D	H3B2	M06_3
94	Ph083	Pannonian	Varaždin	Oštrice	46.19	16.35	191	H3	D	X1	X1
139	Ph084	Pannonian	Krapina-Zagorje	Lučelnica	45.6	15.92	130	H3	D	H3B2	M06_3
140	Ph085	Pannonian	Krapina-Zagorje	Lučelnica	45.6	15.92	130	H3	D	H3B2	M06_3
169	Ph086	Pannonian	Varaždin	Visočka	46.17	16.39	189	H3	D	H3B2	M06_3
170	Ph087	Pannonian	Varaždin	Visočka	46.17	16.39	189	H3	D	X1	X1
195	Ph088	Pannonian	Varaždin	Leštakovec	46.25	16.45	180	H3	D	H3B2	M06_3
196	Ph089	Pannonian	Osijek-Baranja	Tvrđavica	45.57	18.68	87	H3	D	X1	X1
209	Ph090	Mountainous	Primorje-Gorski Kotar	Delnice	45.4	14.8	706	H3	D	H3B2	M06_3
211	Ph091	Mountainous	Primorje-Gorski Kotar	Lokve	45.36	14.75	726	H3	D	X1	X1
222	Ph092	Mountainous	Primorje-Gorski Kotar	Prezid	45.64	14.58	770	H3	D	X1	X1
230	Ph093	Pannonian	Karlovac	Orlovac	45.53	15.56	110	H3	D	H3B2	M06_3
240	Ph094	Pannonian	Zagreb	Rakitovec	45.66	16.14	101	H3	D	X1	X1
248	Ph095	Pannonian	Koprivnica-Križevci	Gračina	45.98	16.56	160	H3	D	H3B2	M06_3
259	Ph096	Pannonian	Zagreb	Brčevec	45.87	16.41	110	H3	D	X1	X1
280	Ph097	Pannonian	Krapina-Zagorje	Ladislavec	46.11	16.06	200	H3	D	H3B2	M06_3
287	Ph098	Pannonian	Koprivnica-Križevci	Zamladinec	46.08	16.49	160	H3	D	H3B2	M06_3
303	Ph099	Pannonian	Bjelovar-Bilogora	Bjelovar	45.9	16.84	132	H3	D	H3B2	M06_3
306	Ph100	Pannonian	Koprivnica-Križevci	Gornji Dubovec	46.01	16.44	136	H3	D	H3B2	M06_3
314	Ph101	Pannonian	Koprivnica-Križevci	Dijankovec	46.04	16.48	174	H3	D	H3B2	M06_3
315	Ph102	Pannonian	Koprivnica-Križevci	Dijankovec	46.04	16.48	174	H3	D	H3B2	M06_3
346	Ph103	Mountainous	Lika-Senj	Brinje	45	15.13	471	H3	D	X1	X1
351	Ph104	Mountainous	Lika-Senj	Brinje	45	15.13	471	H3	D	H3B2	M06_3
362	Ph105	Mediterranean	Zadar	Lišane ostrovičke	43.97	15.76	133	H3	D	H3B2	M06_3
384	Ph106	Mediterranean	Šibenik-Knin	Piramatovci	43.91	15.83	180	H3	D	H3B2	M06_3
395	Ph107	Pannonian	Virovitica-Podravina	Pitomača	45.95	17.23	116	H3	D	H3B2	M06_3
207	Ph108	Mountainous	Primorje-Gorski Kotar	Delnice	45.4	14.8	706	H3	I	X1	X1
331	Ph109	Pannonian	Koprivnica-Križevci	Torčec	46.22	16.89	128	H3	I	H3B2	X3
55	Ph110	Pannonian	Međimurje	Šandorovec	46.33	16.42	165	H3	D	H3B2	M07_2
88	Ph111	Pannonian	Varaždin	Presečno	46.09	16.35	220	H3	D	H3B2	M07_2
92	Ph112	Pannonian	Varaždin	Oštrice	46.19	16.35	191	H3	D	H3B2	M07_2
216	Ph113	Pannonian	Bjelovar-Bilogora	Plošćica	45.73	16.92	130	H3	D	H3B2	M07_2
334	Ph114	Pannonian	Vukovar-Srijem	Stari Mikanovci	45.28	18.56	91	H3	D	H3B2	M07_2
344	Ph115	Mountainous	Lika-Senj	Brinje	45	15.13	471	H3	D	H3B2	M07_2
371	Ph116	Mountainous	Lika-Senj	Gospić	44.55	15.37	561	H3	D	H3B2	M07_2
66	Ph117	Pannonian	Međimurje	Novo Selo Rok	46.43	16.46	195	H3	D	H3B2	M08_2
70	Ph118	Pannonian	Zagreb	Sveti Ivan Zelina	45.96	16.25	171	H3	D	H3B2	M08_2
176	Ph119	Pannonian	Zagreb	Dubrava	45.84	16.54	140	H3	D	H3B2	M08_2
1	Ph120	Pannonian	Vukovar-Srijem	Tovarnik	45.16	19.15	89	H3	D	H3B2	M09
21	Ph121	Pannonian	Bjelovar-Bilogora	Turčević polje	45.71	17.33	200	H3	D	H3B2	M09
45	Ph122	Pannonian	Međimurje	Ivanovec	46.37	16.48	160	H3	D	H3B2	M09
63	Ph123	Pannonian	Međimurje	Novo Selo Rok	46.43	16.46	195	H3	D	H3B2	M09
74	Ph124	Pannonian	Međimurje	Sveti Martin na Muri	46.53	16.36	170	H3	D	H3B2	M09
80	Ph125	Pannonian	Međimurje	Dragoslavec	46.45	16.35	320	H3	D	H3B2	M09
99	Ph126	Pannonian	Varaždin	Remetinec	46.18	16.32	234	H3	D	H3B2	M09
197	Ph127	Pannonian	Osijek-Baranja	Bijelo brdo	45.52	18.87	94	H3	D	H3B2	M09
198	Ph128	Pannonian	Osijek-Baranja	Ivanovac	45.49	18.64	85	H3	D	H3B2	M09
203	Ph129	Pannonian	Krapina-Zagorje	Lučelnica	45.6	15.92	130	H3	D	H3B2	M09
206	Ph130	Pannonian	Osijek-Baranja	Ernestinovo	45.45	18.66	85	H3	D	H3B2	M09
232	Ph131	Pannonian	Karlovac	Orlovac	45.53	15.56	110	H3	D	H3B2	M09
239	Ph132	Pannonian	Zagreb	Rakitovec	45.66	16.14	101	H3	D	H3B2	M09
253	Ph133	Pannonian	Koprivnica-Križevci	Kloštar Podravski	45.98	17.16	118	H3	D	H3B2	M09
298	Ph134	Pannonian	Koprivnica-Križevci	Poljana Križevačka	45.97	16.54	130	H3	D	H3B2	M09
304	Ph135	Pannonian	Bjelovar-Bilogora	Bjelovar	45.9	16.84	132	H3	D	H3B2	M09
308	Ph136	Pannonian	Koprivnica-Križevci	Gornji Dubovec	46.01	16.44	136	H3	D	H3B2	M09
310	Ph137	Pannonian	Koprivnica-Križevci	Greberanec	45.92	16.37	175	H3	D	H3B2	M09
312	Ph138	Pannonian	Koprivnica-Križevci	Greberanec	45.92	16.37	175	H3	D	X1	X1
343	Ph139	Pannonian	Karlovac	Vojnić	45.33	15.7	140	H3	D	X2	X2
357	Ph140	Pannonian	Sisak-Moslavina	Šatornja	45.34	16.01	150	H3	D	H3B2	M09
361	Ph141	Mediterranean	Zadar	Škabrnja	44.09	15.45	105	H3	D	H3B2	M09
363	Ph142	Pannonian	Virovitica-Podravina	Virovitica	45.83	17.39	120	H3	D	H3B2	M09
365	Ph143	Pannonian	Bjelovar-Bilogora	Plošćica	45.73	16.92	130	H3	D	H3B2	M09
389	Ph144	Pannonian	Virovitica-Podravina	Pitomača	45.95	17.23	116	H3	I	H3B2	X3
2	Ph145	Pannonian	Vukovar-Srijem	Kusać-Soljani	44.95	18.97	82	H3	D	H3B2	M10
200	Ph146	Pannonian	Osijek-Baranja	Lug	45.66	18.77	90	H3	D	H3B2	M10
243	Ph147	Pannonian	Koprivnica-Križevci	Gračina	45.98	16.56	160	H3	D	H3B2	M10
294	Ph148	Pannonian	Koprivnica-Križevci	Selanec	46.08	16.48	175	H3	D	H3B2	X3
180	Ph149	Pannonian	Zagreb	Dubrava	45.84	16.54	140	H3	D	H3B2	X3
223	Ph150	Mountainous	Primorje-Gorski Kotar	Prezid	45.64	14.58	770	H3	D	X1	X1
293	Ph151	Pannonian	Koprivnica-Križevci	Selanec	46.08	16.48	175	H1	D	X2	X2
406	Ph152	Pannonian	Koprivnica-Križevci	Podravske Sesvete	46	17.21	110	H1	I	X1	X1
220	Ph153	Mountainous	Primorje-Gorski Kotar	Prezid	45.64	14.58	770	H1	D	X2	X2
115	Ph154	Pannonian	Krapina-Zagorje	Lučelnica	45.6	15.92	130	H2	I	X1	X1
13	Ph155	Pannonian	Zagreb	Cvetković	45.65	15.65	125	H2	I	X1	X1
295	Ph156	Pannonian	Koprivnica-Križevci	Selanec	46.08	16.48	175	H2	I	X2	X2
300	Ph157	Pannonian	Koprivnica-Križevci	Dijankovec	46.04	16.48	174	H2	I	X1	X1
337	Ph158	Pannonian	Krapina-Zagorje	Marinci	46.13	15.73	174	H2	I	X1	X1
370	Ph159	Mountainous	Lika-Senj	Gospić	44.55	15.37	561	H2	I	X1	X1
390	Ph160	Pannonian	Virovitica-Podravina	Pitomača	45.95	17.23	116	H2	I	X1	X1
335	Ph161	Pannonian	Međimurje	Donji Pustakovec	46.38	16.6	150	H2	D	X1	X1
184	Ph162	Pannonian	Zagreb	Dubrava	45.84	16.54	140	H2	I	X2	X2
289	Ph163	Pannonian	Koprivnica-Križevci	Koprivnica	46.16	16.83	135	H2	D	X2	X2
266	Ph164	Pannonian	Međimurje	Podturen	46.47	16.55	155	H2	D	X2	X2
25	Ph165	Pannonian	Zagreb	Cvetković	45.65	15.65	125	H2	D	X1	X1
255	Ph166	Pannonian	Koprivnica-Križevci	Kloštar Podravski	45.98	17.16	118	H2	D	X1	X1
185	Ph167	Pannonian	Međimurje	Totovec	46.34	16.44	163	H3	I	X1	X1
358	Ph168	Mountainous	Karlovac	Ogulin	45.27	15.22	320	H3	I	X1	X1
17	Ph169	Pannonian	Zagreb	Cvetković	45.65	15.65	125	H3	D	X1	X1
282	Ph170	Pannonian	Krapina-Zagorje	Ladislavec	46.11	16.06	200	H3	D	X1	X1
208	Ph171	Mountainous	Primorje-Gorski Kotar	Delnice	45.4	14.8	706	H3	I	X1	X1
236	Ph172	Pannonian	Koprivnica-Križevci	Gregurovec	46.16	15.98	230	H3	D	X2	X2
249	Ph173	Pannonian	Koprivnica-Križevci	Gračina	45.98	16.56	160	H3	D	X1	X1
317	Ph174	Pannonian	Koprivnica-Križevci	Podgajec	46.03	16.49	190	H3	D	X1	X1
