# Supplementary material for: Assessment of the Origin and Diversity of Croatian Common Bean Germplasm Using Phaseolin Type, SSR and SNP Markers and Morphological Traits
Source: Plants (Basel). 2021 Mar 30;10(4):665. doi: 10.3390/plants10040665 (PMC8066053; doi:10.3390/plants10040665)
Supplement: Supplementary file 1 [file plants-10-00665-s001.zip › 2_Supplementary files/Table_S2_SSR_Data.xlsx]

## Sheet: BDiv_SSR_Diversity
No	Marker	RepeatMotif	Size Range	Na	HO	HE	PIC	Reference	Parameter	Description	Software
M01	BM143	(GA)35	112-154	12	0	0.8359	0.81	Gaitán-Solís et al., 2002	Na	No. of alleles	Cervus
M02	BM151	(TC)14	143-151	5	0	0.6365	0.57	Gaitán-Solís et al., 2002	HO	Observed heterozygosity	Genepop
M03	BM157	(GA)16	96-120	6	0	0.6861	0.616	Gaitán-Solís et al., 2002	HE	Gene diversity (Expected heterozygosity)	Genepop
M04	BM172	(GA)23	81-113	5	0	0.7138	0.659	Gaitán-Solís et al., 2002	PIC	Polymorphism Information Content	Cervus
M05	BM197	(GT)8	198-202	3	0	0.4089	0.358	Gaitán-Solís et al., 2002
M06	BM210	(CT)15	168-184	6	0	0.6779	0.62	Gaitán-Solís et al., 2002
M07	BMb174	(TTA)10	89-200	12	0	0.5215	0.505	Córdoba et al., 2010
M08	BMb247	(AT)13	131-141	5	0	0.6851	0.628	Córdoba et al., 2010
M09	BMb267	GAA	223-229	3	0	0.3972	0.343	Córdoba et al., 2010
M10	BMb469	(AGA)10	141-147	2	0	0.4168	0.329	Córdoba et al., 2010
M11	BMb508	(CTC)7	238-250	3	0	0.4313	0.35	Córdoba et al., 2010
M12	BMb96	(CA)11	114-122	4	0	0.6465	0.579	Córdoba et al., 2010
M13	BMd12	(AGC)7	160-163	2	0	0.3857	0.31	Blair et al., 2003
M14	BMd20	(TA)5	116-124	3	0	0.4945	0.387	Blair et al., 2003
M15	BMd22	(TC)6	116-118	2	0	0.5023	0.375	Blair et al., 2003
M16	BMd25	(GAT)6	115-118	2	0	0.4614	0.354	Blair et al., 2003
M17	BMd42	(AT)5	149-161	5	0	0.675	0.62	Blair et al., 2003
M18	BMd45	(AG)5	88-126	2	0	0.4837	0.365	Blair et al., 2003
M19	BMd46	(TCT)4	325-328	2	0	0.4069	0.323	Blair et al., 2003
M20	BMd47	(AT)5	150-152	2	0	0.4069	0.323	Blair et al., 2003
M21	BMd53	(GTA)5	100-106	3	0	0.564	0.463	Blair et al., 2003
M22	GATS91	(GA)17	216-260	14	0	0.8568	0.836	Gaitán-Solís et al., 2002
M23	PVag001	(GA)11	150-162	5	0	0.6574	0.591	Yu et al., 2000
M24	PVag003	(AG)8	163-175	4	0	0.442	0.353	Yu et al., 2000
M25	PVat007	(AT)12	190-226	19	0	0.8785	0.862	Yu et al., 2000
M26	Pvctt001	(CTT)3(T)3(CTT)6	153-165	4	0	0.5106	0.405	Yu et al., 2000
	Avg			5.19231	0	0.568585	0.497462
	Total			135
	Min			2	0	0.3857	0.31
	Max			19	0	0.8785	0.862
