# Supplementary material for: Assessment of the Origin and Diversity of Croatian Common Bean Germplasm Using Phaseolin Type, SSR and SNP Markers and Morphological Traits
Source: Plants (Basel). 2021 Mar 30;10(4):665. doi: 10.3390/plants10040665 (PMC8066053; doi:10.3390/plants10040665)
Supplement: Supplementary file 1 [file plants-10-00665-s001.zip › 2_Supplementary files/Table_S3_SNP_Data.xlsx]

## Sheet: Table_S3_SNP_Data
SNPID	CloneID	Sequence	Alleles	SNP_Position	Chromosome	SNP_on_Chromosome	Reproducibility	CallRate	MAF	Het%	SNPID	Ph001	Ph002	Ph003	Ph004	Ph005	Ph006	Ph007	Ph008	Ph009	Ph010	Ph011	Ph012	Ph013	Ph014	Ph015	Ph016	Ph017	Ph018	Ph019	Ph020	Ph021	Ph022	Ph023	Ph024	Ph025	Ph026	Ph027	Ph028	Ph029	Ph030	Ph031	Ph032	Ph033	Ph034	Ph035	Ph036	Ph037	Ph038
M0001	3379777	TGTATAATTTGGTTGTAATATAATCCTGTTTTTCTCCATGAAATGGTCCTCACATACTTGCACTCTGCA	A/G	19	Chr01	152001	0.989362	1	0.0672515	1.72414	M0001	0	0	0	1	0	0	0	0	0	0	0	1	1	0	1	0	0	0	0	2	0	1	0	0	0	0	1	0	0	1	1	0	0	1	0	1	0	0
M0002	3384062	TGCAGCAATATAGAGGACATTGCTCGTGATGCAGGAAGTGTGGATATTGAAGAGGATGTTTTGGATAGT	A/G	45	Chr01	152092	1	0.988506	0.102339	0.574713	M0002	0	1	1	0	0	0	1	0	1	0	0	0	0	1	0	0	0	0	0	0	0	0	1	0	0	0	0	0	0	0	0	0	0	0	0	0	1	1
M0003	8214095	ATAATCTACCTCGATCTCCTTCGAGGTTTAGTGGAAAAAAGATTACTAATGCATGGTCAACTTGCTGCA	C/T	17	Chr01	158971	1	0.942529	0.22561	0	M0003	1	1	1	-	0	1	1	1	1	1	1	-	-	1	-	1	1	1	1	1	1	-	1	1	1	1	-	1	1	-	-	1	1	-	1	-	1	1
M0004	3378114	TGCAGCAGCTGGATCCATAGCCCTCCCATCTCTCAATGCAGTAGGAACATGACCTCTCTTTTGGCACTC	G/C	19	Chr01	212667	1	1	0.0895954	0.574713	M0004	0	1	1	0	0	0	1	0	1	0	0	0	0	1	0	0	0	0	0	2	0	0	1	0	0	0	0	0	0	0	0	0	0	0	0	0	0	1
M0005	3378173	TGCAGTGTACAGTACCTTATTTTGCAGTACATGACCTACTCACTAAAAGACAGATTGAGCTATTCTTAC	A/G	18	Chr01	232991	1	1	0.0895954	0.574713	M0005	0	1	1	0	0	0	1	0	1	0	0	0	0	1	0	0	0	0	0	2	0	0	1	0	0	0	0	0	0	0	0	0	0	0	0	0	0	1
M0006	8215515	GTTTGTTTTCTGGAATAGCTAGCTGTTTAGGAAGAGGCTGGATAGTTTCTTTGTCTCCATGGATCTGCA	A/G	16	Chr01	280644	1	0.931034	0.283951	0	M0006	1	1	1	1	1	-	1	1	1	1	1	1	1	1	1	1	1	1	1	1	1	1	1	1	1	1	1	1	1	1	1	1	1	1	1	1	1	-
M0007	8215137	TGCAGGACTTCCTTCTCCGTGCTCGAGTCTTGAGGCTTTACAGACAAGCATTGAGAGTTTCTGGTCGAG	C/A	23	Chr01	280716	0.989362	0.994253	0.274566	0.574713	M0007	0	0	0	0	0	0	0	0	0	0	0	0	0	0	0	0	0	0	0	0	0	0	0	0	0	0	0	0	0	0	0	0	0	0	0	0	0	-
M0008	8215137	TGCAGGACTTCCTTCTCCGTGCTCGAGTCTTGAGGCTTTACAGACAAGCATTGAGAGTTTCTGGTCGAG	G/A	56	Chr01	280749	0.989362	0.994253	0.274566	0.574713	M0008	0	0	0	0	0	0	0	0	0	0	0	0	0	0	0	0	0	0	0	0	0	0	0	0	0	0	0	0	0	0	0	0	0	0	0	0	0	-
M0009	3379604	CATTTCAAAGCGGAGGCTAACCAAAAAGAAGCAAATGGACGATGTGAAGAGGGAAATTCTGATCCTGCA	C/T	0	Chr01	297768	1	1	0.252874	0	M0009	1	1	1	1	1	1	1	1	1	1	1	1	1	1	1	1	1	1	1	1	1	1	1	1	1	1	1	1	1	1	1	1	1	1	1	1	0	0
M0010	3380592	TGAGAAATATATACAAAAACCTTGAAGGAGGAGAGCTAAGAAGATTGACTTTCTCAGAAAATACCTGCA	G/T	32	Chr01	313816	1	1	0.274286	0	M0010	0	0	0	0	0	0	0	0	0	0	0	0	0	0	0	0	0	0	0	0	0	0	0	0	0	0	0	0	0	0	0	0	0	0	0	0	0	0
M0011	3383561	TCTATTTTTTTGTACCCTACTTTTCAAACTAAGTTTGAAATTTTCACACATAACTTGTGTATGACTGCA	T/C	21	Chr01	342646	1	1	0.275862	0	M0011	1	1	1	1	1	1	1	1	1	1	1	1	1	1	1	1	1	1	1	1	1	1	1	1	1	1	1	1	1	1	1	1	1	1	1	1	1	1
M0012	3377828	GCTGTTGTTGCCAAATTTTTGTTGTTGTTGCCAGTGTCCATGATCGAATCTCCAAACACAAACACTGCA	T/C	17	Chr01	391842	1	1	0.274286	0	M0012	0	0	0	0	0	0	0	0	0	0	0	0	0	0	0	0	0	0	0	0	0	0	0	0	0	0	0	0	0	0	0	0	0	0	0	0	0	0
M0013	3383423	CTTCCAAAAAAAATAATTCAAGTCATTAGAAAAAGAACAAAACAGTCTTTTTGAAAATTGGTGGCTGCA	A/G	35	Chr01	411133	1	1	0.122093	1.14943	M0013	1	1	1	0	1	1	1	1	1	1	0	0	0	1	1	1	1	1	0	2	0	0	0	0	0	0	0	0	0	0	0	0	0	0	0	1	0	0
M0014	8209919	GTAAGATTATCCGTCTAACAAATTATCTGCAAATCAATCTTCTGCA	G/C	12	Chr01	433155	1	1	0.264368	0	M0014	1	1	1	1	1	1	1	1	1	1	1	1	1	1	1	1	1	1	1	1	1	1	1	1	1	1	1	1	1	1	0	1	1	1	1	1	1	1
M0015	3378353	TGCAGTGGCTTACTCCATTTGCCACAAATACGACCAAGTAAGATAACGCAGTTTTCTACTTTGATATTT	T/A	10	Chr01	434191	1	1	0.268571	0	M0015	0	0	0	0	0	0	0	0	0	0	0	0	0	0	0	0	0	0	0	0	0	0	0	0	0	0	0	0	0	0	1	0	0	0	0	0	0	0
M0016	8200122	AATATCTCATCTGACTAAATTTCTCTGAGGGCAATACTTACAATTCTTATGAAAATTTGGTTGACTGCA	G/T	58	Chr01	436239	1	0.91954	0.1125	0	M0016	0	0	-	0	0	-	0	-	0	0	0	0	0	1	0	0	0	0	1	0	1	0	1	1	1	-	0	1	1	0	0	1	1	0	1	0	-	1
M0017	3382266	TGCAGCAAAGCTGAAGCAGTTCAACAATGTCAGGAATTTTTGGAATGAGAAAGTGGGAAGTTGAAGCTA	G/A	9	Chr01	436255	0.989362	0.994253	0.118497	0.574713	M0017	1	1	1	1	1	-	1	1	1	1	1	1	1	0	1	1	1	1	0	1	0	1	0	0	0	0	1	0	0	1	1	0	0	1	0	1	0	0
M0018	3384576	TGCAGCGGCGCGTACGGTTCACCCGCGACATGCAAGCCTTCGATTTATTCGCAGGTATTCAAATCCGCG	C/T	28	Chr01	459311	1	0.948276	0.118902	0.574713	M0018	0	0	0	0	0	0	0	0	0	0	0	0	0	1	0	0	0	0	1	0	1	0	1	1	1	1	0	1	-	0	0	1	1	0	1	0	1	1
M0019	3382346	AATTGAAATACAAGAATTACGCCAAGGGCAAGAGCAGGTCAACGAAACCTCCAAACTTCTATGACTGCA	C/T	58	Chr01	555919	1	0.913793	0.251572	0	M0019	1	1	1	1	1	1	1	1	1	1	1	1	1	1	1	1	1	1	1	1	1	1	1	1	1	1	1	1	1	1	0	1	1	1	1	1	0	0
M0020	3382097	TTACATGCACAACTTGTCAAGGATCTGGAATTCAACCTCGTTACCTTGATCGCAGGTATGGATTCTGCA	T/C	1	Chr01	605140	1	0.954023	0.233533	0	M0020	0	0	0	0	0	0	0	0	0	0	-	-	-	-	0	0	0	0	0	0	0	0	0	1	0	0	0	0	0	0	1	0	0	0	-	0	0	0
M0021	3380949	TGCAGCTGCCCTTTCCTCAGCTGCCTTCTTCTCTTCCTCCGTCTCTTCACCAAACAAATCCACATCATC	C/T	39	Chr01	612731	0.989362	1	0.229651	1.72414	M0021	0	0	0	0	0	0	0	0	0	0	1	1	2	1	0	0	0	0	0	0	0	0	0	1	0	0	0	0	0	0	1	0	0	0	1	0	0	0
M0022	8215506	TGCAGAGGCTGCCCGTGCTAAAGCTCTTGCTGCTGCTGAGGTTTGTTTCTCTTGGAGCTTTAGTTTTAC	T/C	49	Chr01	805004	1	1	0.252941	2.29885	M0022	1	1	1	1	1	1	1	1	1	1	1	1	1	0	0	1	1	1	1	2	1	1	1	0	1	1	1	1	1	1	0	1	2	1	1	1	1	1
M0023	8198518	TGCAGCTGCTTCTTCTGCTTCGACAACGACGTCGCGAGGCTTCTGGCCTTCCGTCTTACGGTGGATTCC	G/C	30	Chr01	811916	1	0.936782	0.214724	0	M0023	-	1	1	1	-	-	-	1	1	1	1	1	1	0	0	1	1	1	1	-	1	1	1	0	1	1	1	1	1	-	0	1	1	1	1	1	-	-
M0024	3384204	CTGTTGAGAAGGACCCCAGATGAGCCTCCGTCTCACCATCAAACCGTGGCAACACTTCATCACTCTGCA	A/G	51	Chr01	827720	1	0.954023	0.106061	0.574713	M0024	0	0	0	-	1	1	0	0	0	0	0	0	0	0	0	0	0	0	0	1	1	1	1	0	1	1	1	1	1	-	0	1	1	1	0	1	0	1
M0025	3380847	TGCAGATTCACTTTCATTGAAATATTTTCTTTTTGTAAGGTAGTAGATTTTATTTTCCTAACATGCACT	G/C	42	Chr01	837126	1	0.994253	0.150289	0	M0025	1	1	1	1	0	0	1	1	1	1	1	1	1	0	0	1	1	1	1	0	0	0	0	0	0	1	0	0	0	0	0	0	0	0	1	0	1	0
M0026	8215394	GTAAACTACAAACCTGAAAATTGACCGTTGATAAACACATGGACAGCATGGCCTGCA	G/A	26	Chr01	953098	1	0.988506	0.238095	2.29885	M0026	1	1	1	1	1	1	0	1	2	1	1	1	1	0	0	1	1	1	1	2	1	1	1	0	1	1	1	1	1	1	0	1	1	1	1	1	1	-
M0027	8214478	GTTGGACAGAGGGATCCAAAGTGGTAATCATGGAGAAAATGCCATGGATCCTACAATTGGGAAACTGCA	C/G	53	Chr01	985686	0.988889	0.925287	0.275316	1.72414	M0027	1	1	1	1	1	1	1	1	1	1	1	1	1	0	1	2	1	1	1	2	1	1	1	0	1	1	1	1	1	1	0	1	1	1	1	1	1	1
M0028	3384513	TGCAGTAGTGGAAGGTTATGGCAGTTACCAACCATGAAGTGCCTAGGTAGCTGGAGAAACACAATTCTT	G/A	53	Chr01	1012778	1	0.913793	0.245283	0	M0028	1	1	1	-	1	1	-	1	1	1	1	1	1	0	1	1	-	1	1	1	1	1	-	0	1	1	1	1	1	1	0	1	-	1	1	1	1	1
M0029	3380691	CACAACAACAGCAGCAAGAGAACAACCTTAGTTTCTCAGACTCTTCACCACAGAAACATGTTGTCTGCA	A/G	7	Chr01	1021981	1	1	0.25	0.574713	M0029	0	0	0	0	0	0	0	0	0	0	0	0	0	1	0	2	0	0	0	0	0	0	0	1	0	0	0	0	0	0	1	0	0	0	0	0	0	0
M0030	3380229	TGCAGATCCTCCTCAGACCCTGAACTCTGAATCTGCTTTGTGGAAATGCTAGAGGTTCCACTGAATGAG	G/A	54	Chr01	1022469	1	0.994253	0.137931	0	M0030	0	0	0	0	0	0	0	0	0	0	0	0	0	0	0	0	0	0	0	0	0	0	0	0	0	0	0	0	0	0	0	0	0	0	0	0	0	0
M0031	8211607	TGCAGAAAATTGATGGCGATTACTATCCCGAAGTATGCAACTTTAGTCACTACTTTTATTTTGGTGGTT	A/T	57	Chr01	1043962	1	0.994253	0.252907	0.574713	M0031	1	1	1	-	1	1	1	1	1	1	1	1	1	0	1	1	1	1	1	1	1	1	1	0	1	1	1	1	1	1	0	1	1	1	1	1	1	1
M0032	3380919	GATTCTACAATCATTTATATGCATCCCAAACAAGCATAGAACATGATCATGGTAACTGCACACTCTGCA	A/C	39	Chr01	1069728	1	1	0.251445	0.574713	M0032	1	1	1	1	1	1	1	1	1	1	1	1	1	0	1	1	1	1	1	1	1	1	1	0	1	1	1	1	1	1	0	1	1	1	1	1	1	2
M0033	3372568	TGCAGAAACTCCTCTCAGTAGTATCATTCAGAATGCAGAAACCTCCATGAATGGCATCATTCAGAACTA	C/T	42	Chr01	1090296	1	1	0.172414	0	M0033	0	0	1	1	1	1	0	0	1	0	1	1	1	0	0	0	0	0	1	1	1	1	1	0	1	0	1	1	1	1	0	1	1	1	1	1	1	0
M0034	3381496	TGCAGAAAACATGAAGAAGGTGAAGCATTTGGTGGAACTTCCAGGTGCAAAGACGAAACTGTCTCTATG	T/A	45	Chr01	1095201	1	0.942529	0.182927	0	M0034	-	0	1	1	1	1	-	-	1	-	1	1	1	0	-	-	-	-	1	1	1	1	1	0	1	0	1	1	1	1	0	1	1	1	1	1	1	0
M0035	8201284	CTGTGGATGTTGCCGAGAAGTCAAAGCCTTTTTATGATGAGAACTGTTGGAGTGATGTTGAGTTCTGCA	C/G	13	Chr01	1095651	1	0.913793	0.0566038	0	M0035	-	0	-	0	0	0	1	1	0	1	0	0	0	0	1	1	1	1	0	-	0	0	0	0	0	1	0	-	0	0	0	0	0	0	0	-	-	-
M0036	8207029	ATTCTCCAATGTGAGTTCACCCCCAAGAGAACGTACAACAGACCCACCACTGCATGCCCCCACTCTGCA	C/T	57	Chr01	1119387	1	0.994253	0.0668605	0.574713	M0036	1	2	0	0	0	0	1	1	0	1	0	0	0	0	1	1	1	1	0	0	0	0	0	0	0	1	0	0	0	0	0	0	0	0	0	0	0	0
M0037	3383779	ATACTGTCACACACCACGCCTATGGATGCATGCAAGCTCTCCTTAGTTTCCAGAGGCTTTTGTTCTGCA	A/T	21	Chr01	1139973	1	0.977011	0.142857	1.14943	M0037	1	2	1	1	0	0	1	1	1	0	1	1	1	0	1	1	1	1	0	0	0	0	1	0	0	1	1	0	0	0	0	0	0	0	1	0	0	-
M0038	3379010	GTAAGCTCAGAAACAGTATATGCCATGAGCAACAAAGAGAAGAAGAAATGTGGTGATATGCTGCA	A/G	11	Chr01	1162635	1	1	0.109195	0	M0038	0	0	0	0	1	1	0	0	0	1	0	0	0	0	0	0	0	0	1	1	1	1	0	0	1	0	0	1	1	1	1	1	1	1	0	1	1	0
M0039	3378535	AATGCAGTTTCTTCTCAATGACCTTTATTTATAGTGTAACCGTTTTTTGCTTCATTGTAAGGCACTGCA	A/G	20	Chr01	1212152	1	1	0.254335	1.14943	M0039	0	2	0	0	0	0	0	0	0	0	0	0	0	1	0	0	0	0	0	2	0	0	0	1	0	0	0	0	0	0	0	0	0	0	0	0	0	0
M0040	3367511	CCAAATTCTAATATGGTCTTAGAATCTTGTTGTTCGGTCAATGAGGCTGCTCCGTTTGAATCGTCTGCA	G/T	48	Chr01	1297015	1	0.925287	0.198758	0	M0040	1	1	-	1	1	1	1	1	-	1	1	-	-	0	1	1	1	-	1	1	1	1	-	0	1	-	1	1	1	1	1	1	1	1	1	1	1	1
M0041	3372952	TGCAGATGGTTAGTTATGACAATTTCACGTTTGATATATTTAGTCTTTGGGATGAGGTATTAGTGATCT	C/T	19	Chr01	1297051	1	1	0.181034	0.574713	M0041	0	2	1	0	0	0	0	0	1	0	0	1	1	1	0	0	0	1	0	0	0	0	1	1	0	1	0	0	0	0	0	0	0	0	0	0	0	0
M0042	3378044	TGCAGAAGAAGAAAACAATTTCCGTTTCCTTTCTCCCCAAACATCCAAAAATCAGATGGAAAACCGCTC	G/A	23	Chr01	1311260	1	0.994253	0.241279	0.574713	M0042	1	1	1	1	1	1	1	1	1	1	1	1	1	0	1	1	1	1	1	2	1	1	1	0	1	1	1	1	1	1	1	1	1	1	1	1	1	0
M0043	8211699	TGCAGAAGGTACAACCACAAATGGGGACTTTCTCCTTCCGTTCAAGACTGGCGGTTTTTTAGCTAAAGC	A/C	18	Chr01	1315452	1	1	0.251429	0	M0043	0	0	0	0	0	0	0	0	0	0	0	0	0	1	0	0	0	0	0	0	0	0	0	1	0	0	0	0	0	0	0	0	0	0	0	0	0	0
M0044	3368929	TGCAGGTTTGTTTTCCCAATGCTAACTTGACTTCTTGGTCAGTGTATTTGCTGGTATGGTTGTATTGTG	T/A	34	Chr01	1318342	0.989362	0.994253	0.25731	1.14943	M0044	1	1	1	1	1	1	1	1	1	1	1	1	1	0	1	1	1	1	1	2	1	1	1	0	1	1	1	1	1	1	1	1	1	1	1	1	1	1
M0045	3381368	ATTTCGGGTGGTAGCTTTCCTTATAACATGATTTATGGTAAGGGTAATTCCCAGATGTGGAGAACTGCA	T/A	55	Chr01	1433286	1	0.982759	0.111111	0	M0045	1	1	1	1	0	0	1	1	1	-	0	1	1	0	1	1	1	1	0	0	0	0	1	0	0	0	0	0	0	0	0	0	0	0	0	0	0	0
M0046	3382054	TGCAGCAACAACAACATCACCAATAATAATAAGAACAATATGAATAAGCAAAAACAAATCTGTAAGTAC	T/A	58	Chr01	1433354	1	0.977011	0.252941	0	M0046	1	1	1	1	1	1	1	1	1	1	1	1	1	0	1	1	1	1	1	-	1	1	1	0	1	1	1	1	1	1	1	1	1	1	1	1	1	0
M0047	3381544	TGCAGTTGCCATTGAAACAACTAAGCTTGCTGGTTTGCTCGGTATCACTGTGCTTCTAAACAGCCTTCA	T/C	12	Chr01	1460821	1	0.988506	0.328402	1.72414	M0047	0	0	0	0	0	0	0	0	0	0	0	0	0	1	0	0	0	0	0	2	0	0	0	1	0	0	0	0	0	0	0	0	0	0	0	0	0	0
M0048	3381065	TGCAGAAGTGTTTATATTAGATTCGTGCAGTGTACCTGCATCTTATATAGTCTCTCGGATCCTGTGGAG	G/C	66	Chr01	1476859	1	1	0.141618	0.574713	M0048	0	0	0	0	1	1	0	0	0	1	1	0	0	0	0	0	0	0	1	2	1	1	0	0	1	1	1	1	1	1	1	1	1	1	1	1	1	0
M0049	3379811	GTAAGTTCAGCTAGAAGTGCAACCAACGGCTACGATTCACGCAGTTCAAAACTGAACTGCA	C/T	29	Chr01	1483401	1	1	0.114943	0	M0049	1	1	1	1	0	0	1	1	1	0	0	1	1	0	1	1	1	1	0	0	0	0	1	0	0	0	0	0	0	0	0	0	0	0	0	0	0	1
M0050	3378705	TGCAGAAGATTCTGGTTCGAAGAAAAGTCTGTTTTTCTCTCATTTTAC	G/T	21	Chr01	1483450	1	1	0.141618	0.574713	M0050	0	0	0	0	1	1	0	0	0	1	1	0	0	0	0	0	0	0	1	2	1	1	0	0	1	1	1	1	1	1	1	1	1	1	1	1	1	0
M0051	3367751	ACACTTACAACTCTAACTCAAACTATTCTCAAACATGTTTTTTAGACAATGTTACTGCTGGATTCTGCA	C/T	46	Chr01	1566323	1	1	0.141618	0.574713	M0051	0	0	0	0	1	1	0	0	0	1	1	0	0	0	0	0	0	0	1	2	1	1	0	0	1	1	1	1	1	1	1	1	1	1	1	1	1	0
M0052	3366740	AGATTTGAATTGATCTGCAAGCATAAGCCTAAAATAAATCATAATCGGAATTAGCTTGGCGAATCTGCA	T/A	3	Chr01	1593674	1	1	0.247126	0	M0052	1	1	1	1	1	1	1	1	1	1	1	1	1	0	1	1	1	1	1	1	1	1	1	0	1	1	1	1	1	1	1	1	1	1	1	1	1	0
M0053	3372617	TGCAGTTATGCTAAGTGGCTGCGCTTCTAATGTGCTTTATGCATGATTACAAATATAATCTGCTAGAAC	C/T	49	Chr01	1596628	1	1	0.258621	0	M0053	1	1	1	1	1	1	1	1	1	1	1	1	1	0	1	1	1	1	1	1	1	1	1	0	1	1	1	1	1	1	1	1	1	1	1	1	1	1
M0054	8198000	TGCAGCCAGGCTTTCTGGTGCAACACCACCACCTGCACATGTGCTCAGCCGAAGCATTGGGATGCAGGT	T/C	57	Chr01	1609595	1	1	0.257225	0.574713	M0054	1	1	1	1	1	1	1	1	1	1	1	1	1	0	1	1	1	1	1	2	1	1	1	0	1	1	1	1	1	1	1	1	1	1	1	1	1	1
M0055	3378568	TTTTGCCAATTTCCATGTGCAAGAGGAATTCTATGAGTAATAGTATAACAAATCCTTTTGACAACTGCA	A/G	50	Chr01	1610482	1	1	0.247126	0	M0055	1	1	1	1	1	1	1	1	1	1	1	1	1	0	1	1	1	1	1	1	1	1	1	0	1	1	1	1	1	1	1	1	1	1	1	1	1	0
M0056	8215444	GTAAACAAATAACAACAAATGCATTCATTCACCCATTCCGAGTTATAAAACTGCA	A/C	30	Chr01	1616914	0.989362	1	0.260234	1.72414	M0056	1	1	2	1	1	1	1	1	1	1	1	1	1	0	1	1	1	1	1	2	1	1	1	0	1	1	1	1	1	1	1	1	1	1	1	1	1	1
M0057	8204657	TGCAGTCTTGTCACATCTAAATCAGTTAC	A/G	20	Chr01	1616955	1	1	0.257225	0.574713	M0057	1	1	1	1	1	1	1	1	1	1	1	1	1	0	1	1	1	1	1	2	1	1	1	0	1	1	1	1	1	1	1	1	1	1	1	1	1	1
M0058	3379493	TGCAGATTCTTTTTCCTCTGCACTCACTAGATTTACAAAACCAATCAAATTTGTTCTACCAATGGAAAA	C/T	41	Chr01	1630502	1	1	0.257143	0	M0058	0	0	0	0	0	0	0	0	0	0	0	0	0	1	0	0	0	0	0	0	0	0	0	1	0	0	0	0	0	0	0	0	0	0	0	0	0	0
M0059	3374181	TGCAGCAAGTTTCTTGACAGGTATTTTTTTTTCTCTGTTGTTGTTCTATGCCTCAAGAATTGGATATTT	G/A	8	Chr01	1636961	1	0.982759	0.260234	0.574713	M0059	0	0	0	0	0	0	0	0	0	0	0	0	0	1	0	0	0	0	0	2	0	0	0	1	0	0	0	0	0	0	0	0	0	0	0	0	0	0
M0060	8208493	TGCAGGTCCTTGAAAGCCCTAGAACAGGGGTACCTTCAAGTATCTTGATCCCAATCCCTTTCCTTCCGG	G/A	67	Chr01	1730385	1	1	0.0872093	1.14943	M0060	0	2	1	1	0	0	1	0	1	0	0	1	1	0	1	2	0	1	0	0	0	0	1	0	0	0	0	0	0	0	0	0	0	0	0	1	0	0
M0061	8215000	CATTCTCTAAATTCACCCTAGAGACTGATTTCTTCAACAGGTTTTGACCAATCTCACTAAGCTTCTGCA	G/A	40	Chr01	1752123	1	0.931034	0.189441	0.574713	M0061	1	1	-	-	1	1	-	1	0	1	1	-	-	0	-	1	1	-	0	2	1	1	-	0	1	1	1	1	1	1	1	1	1	1	1	1	1	1
M0062	8215000	CATTCTCTAAATTCACCCTAGAGACTGATTTCTTCAACAGGTTTTGACCAATCTCACTAAGCTTCTGCA	C/G	56	Chr01	1752139	1	0.931034	0.189441	0.574713	M0062	1	1	-	-	1	1	-	1	0	1	1	-	-	0	-	1	1	-	0	2	1	1	-	0	1	1	1	1	1	1	1	1	1	1	1	1	1	1
M0063	3384369	TGGTTACATCTCTTGAAAAATACTACAGATGGATAGTGTGAGAGAGAAAGAGAGATACAAAAGTCTGCA	C/T	22	Chr01	1764041	1	1	0.083815	0.574713	M0063	0	1	1	1	0	0	1	0	1	0	0	1	1	0	1	2	0	1	0	0	0	0	1	0	0	0	0	0	0	0	0	0	0	0	0	0	0	0
M0064	8214115	ACTGGAAATTACCTGAGACTCCTTCTGCTATGTGAAAGGGTCTTTTGGCATTTATCTTGTTCTGCTGCA	T/C	19	Chr01	1830945	1	1	0.0930233	1.14943	M0064	0	2	1	1	0	0	1	0	1	0	0	1	1	0	1	2	0	1	0	0	0	0	1	0	0	0	0	0	0	0	0	0	0	0	0	0	0	0
M0065	8213219	TGCAGATGGATGCAGGACTGCTTGATGTGCTGCCTCAAGAATTATACAGGTAAAAATTTAC	C/T	33	Chr01	1831024	1	1	0.0924855	1.14943	M0065	1	2	0	0	1	1	0	1	0	1	1	0	0	1	0	2	1	0	1	1	1	1	0	1	1	1	1	1	1	1	1	1	1	1	1	1	1	1
M0066	3381468	TGCAGTGCCCTGCGTCTGAAACAGAAAGTAACACAAATGCATTTGGTATCTAATTAGGTATCCACGTAC	T/A	42	Chr01	1949649	1	0.994253	0.174419	1.14943	M0066	0	2	1	0	0	0	1	0	0	0	0	1	1	1	1	2	0	1	1	0	0	0	1	1	0	0	0	0	0	0	0	0	0	0	0	0	0	0
M0067	8208819	TGCAGTCACGAATTCAATATTATAGTCATGATTTTACGATGTTCATGACCGCAACAGGACTACAATTAT	A/G	30	Chr01	1961780	1	1	0.252874	0	M0067	1	1	1	1	1	1	1	1	1	1	1	1	1	0	1	1	1	1	0	1	1	1	1	0	1	1	1	1	1	1	1	1	1	1	1	1	1	1
M0068	3379332	GTAAAAGGAAAAAAAAAGGGTAAACGTTCAAAGCATCCAGATACTTGTCGCAACCCTGCA	G/T	25	Chr01	1968956	1	1	0.25	0.574713	M0068	0	0	0	0	0	0	0	0	0	0	0	0	0	1	0	0	0	0	1	2	0	0	0	1	0	0	0	0	0	0	0	0	0	0	0	0	0	0
M0069	8213493	TGCAGGTAATTGCCACCAAATAGTTCTTTGGAATCCATTGCTTTAC	C/A	13	Chr01	1987741	1	1	0.184524	3.44828	M0069	1	2	0	1	1	1	0	1	1	1	1	0	0	0	0	2	1	0	0	2	1	1	1	0	1	1	1	1	1	1	1	1	1	1	1	1	1	1
M0070	8213609	TGCAGTGCACCTTGTTTCTCTTGTGCTCCCTTTTAC	A/T	8	Chr01	1996572	1	1	0.176471	2.29885	M0070	1	2	0	1	1	1	0	1	1	1	1	0	0	0	0	2	1	0	0	2	1	1	1	0	1	2	1	1	1	1	1	1	1	1	1	1	1	1
M0071	3379671	AAAAAAGAAAAATTTCTCGTAAAGTTGAAGAATAAAAGAACCTTTTCAGACAAATTATGGAACTCTGCA	T/A	12	Chr01	2038326	0.989362	1	0.0639535	1.14943	M0071	0	2	1	0	0	0	1	0	0	0	0	0	0	0	1	2	0	1	0	0	0	0	0	0	0	0	0	0	0	0	0	0	0	0	0	0	0	0
M0072	8214734	TGCAGCCTGGTCATGCAGGTGTAGATTAC	G/A	8	Chr01	2066795	1	1	0.194118	2.29885	M0072	1	2	0	1	1	1	0	1	1	1	1	1	1	0	0	2	1	0	0	1	1	1	2	0	1	1	1	1	1	1	1	1	1	1	1	1	1	1
M0073	3371517	GTAATTTGTATCAAAACATGACATTCGGTCACAATAAAATATTACTGCA	C/G	29	Chr01	2117762	1	1	0.239884	0.574713	M0073	1	1	1	1	1	1	0	1	1	1	1	1	1	0	0	1	1	1	0	2	1	1	1	0	1	1	1	1	1	1	1	1	1	1	1	1	1	1
M0074	3379690	AGGACTGATGCTGTAACCCTTTTCAATGATTCGGATGCCTTGAGCACATCAGACTCTGAATGCCCTGCA	T/C	20	Chr01	2131030	1	1	0.238506	0.574713	M0074	0	0	0	0	0	0	1	0	0	0	0	0	0	1	1	0	0	0	1	2	0	0	0	1	0	0	0	0	0	0	0	0	0	0	0	0	0	0
M0075	8207511	CCATAGAATTACAAGCAACACGTATCTCTGCTGTCTCAACATTCACTTTGCTTGTAAACATCTGCTGCA	G/C	53	Chr01	2295721	1	0.902299	0.127389	0	M0075	-	0	0	0	1	1	0	0	0	1	1	0	0	0	0	0	0	0	0	1	-	1	1	0	1	1	1	-	1	1	1	1	1	1	1	1	1	-
M0076	3373303	TGCAGTAGCGGACAGAGTCATTACCAGAAATCCAAAAAAATTACCAAAACAAACAGCACTTATTGCCCA	C/T	23	Chr01	2320196	1	1	0.245665	0.574713	M0076	1	1	1	1	1	1	0	1	1	1	1	1	1	0	0	1	1	1	0	2	1	1	1	0	1	1	1	1	1	1	1	1	1	1	1	1	1	1
M0077	3381606	GTCCCTATAACAAGGGCACTCGTGCTTGTTGCCATAAGTGCCAGATGGGACACACTTGCACTTGCTGCA	A/G	6	Chr01	2356776	1	1	0.244253	0.574713	M0077	0	0	0	0	0	0	1	0	0	0	0	0	0	1	1	0	0	0	1	0	0	0	2	1	0	0	0	0	0	0	0	0	0	0	0	0	0	0
M0078	3371228	GCACAACATAAATCACAAATTGGAACAAAAATCGAACTAAACTCAAGCAAATGGGTAAACCTGTCTGCA	T/A	37	Chr01	2382990	1	1	0.245714	0	M0078	0	0	0	0	0	0	1	0	0	0	0	0	0	1	1	0	0	0	1	0	0	0	0	1	0	0	0	0	0	0	0	0	0	0	0	0	0	0
M0079	3367270	TGCAGAATGAAAGGTTTCTTACACACCCTATATGGTGAGGCAAGTAATCTTGCAAACAATTCTAACGCT	G/A	39	Chr01	2419851	1	1	0.182857	0	M0079	0	0	0	0	0	0	0	0	0	0	0	0	0	0	0	0	0	0	0	0	0	0	0	0	0	0	0	0	0	0	0	0	0	0	0	0	0	0
M0080	8216371	TGCAGAGGAGATTGCTTTGGCATCACATGCCATTGGTAAGATGTGGATCATTTTATGAATGTTTACAGA	C/T	14	Chr01	2576618	0.989362	1	0.25	1.14943	M0080	1	1	1	1	1	1	0	1	1	1	1	1	1	0	0	1	1	1	0	1	1	1	1	0	1	1	1	1	1	1	1	1	1	1	1	1	1	1
M0081	3379484	CAAAAAGTGCATAACTTGCACTTTTACTTGGCTTAGTTAGCTAAGTTCTACAGATGACCAGGGACTGCA	G/T	39	Chr01	2577712	1	1	0.245714	0	M0081	0	0	0	0	0	0	1	0	0	0	0	0	0	1	1	0	0	0	1	0	0	0	0	1	0	0	0	0	0	0	0	0	0	0	0	0	0	0
M0082	3384230	TAATACCTTGTGTTACCAGTACGGTTACTCTCCTGAAATTTCTGTGAAAATTGGTGGTGATTCACTGCA	C/T	21	Chr01	2579541	1	1	0.245714	0	M0082	0	0	0	0	0	0	1	0	0	0	0	0	0	1	1	0	0	0	1	0	0	0	0	1	0	0	0	0	0	0	0	0	0	0	0	0	0	0
M0083	3369765	TGCAGAAACGACAAAACTAAAGCTAAAGCAAAAGAAATGCTTTATTATTATTATTTTAC	T/C	37	Chr01	2581215	1	1	0.247126	0	M0083	1	1	1	1	1	1	0	1	1	1	1	1	1	0	0	1	1	1	0	1	1	1	1	0	1	1	1	1	1	1	1	1	1	1	1	1	1	1
M0084	3382188	GACGGATTTTTCCGGAATTCAAGGAATCAAAGTGAAGATAAGAATAGCATGGCATCCTCAAGTGCTGCA	G/A	3	Chr01	2604393	1	0.994253	0.248538	1.72414	M0084	0	0	0	0	0	0	1	0	0	0	0	0	0	1	1	0	0	0	1	0	0	0	0	1	-	0	0	0	0	0	0	0	0	0	0	0	0	0
M0085	3382644	TGCAGATAATTACAGAAGTGAAGCTTCCAGACGTCACGGTTCAGAAAATGTGCGACCCAGGAGATTCAA	T/C	40	Chr01	2604495	1	0.931034	0.243827	0.574713	M0085	0	0	0	0	-	-	1	0	0	0	0	0	0	1	1	0	0	0	1	0	0	0	0	1	0	-	2	0	0	0	0	0	0	0	0	0	0	0
M0086	8208618	TCAACTCCCCCTTCAGGTGTCTCTTCAACAACAGAGCCATCAACTAGTGCCACCCGATACTTCACTGCA	C/T	62	Chr01	2682153	1	0.977011	0.247059	0	M0086	1	1	1	1	1	1	0	1	1	1	1	1	1	0	0	1	1	1	0	-	1	1	1	0	1	1	1	1	1	1	1	1	1	1	1	1	1	1
M0087	3379610	TCGAGAAACATAATGTTCTGGTCAGCAATAGTGTTATTGACTATTACTGTTATACACATCACCACTGCA	A/G	45	Chr01	2692625	1	0.994253	0.16763	0	M0087	1	1	1	1	1	1	0	1	1	1	0	1	1	0	0	1	1	1	0	0	1	1	1	0	1	1	0	1	1	0	0	0	1	0	-	0	0	0
M0088	3379475	TGCAGAATACGTTACGAGGTTTCTCATGATGTCAGTGGAGAAACGTCTTCCCTTAGAAAAGATTGCTCA	T/C	52	Chr01	2712196	1	1	0.251429	0	M0088	0	0	0	0	0	0	1	0	0	0	0	0	0	1	1	0	0	0	1	0	0	0	0	0	0	0	0	0	0	0	0	0	0	0	0	0	0	0
M0089	3378839	TCATTGAGGACCTCTCTGACATTACAAGGCTGCAAAACATGTTCTGAGGTTTCTTATAATGTCTCTGCA	T/C	53	Chr01	2716209	1	1	0.16092	0	M0089	1	1	1	1	1	1	0	1	1	1	0	1	1	0	0	1	1	1	0	0	1	0	1	1	1	0	0	1	1	0	0	0	1	0	0	0	0	0
M0090	3378320	TTGTGGTAAAAAAGACTTGAGATGCTCTTATCAGAAGAAGATTCAACATTTATTCACAAATCATCTGCA	C/G	54	Chr01	2748283	1	1	0.118497	0.574713	M0090	0	0	0	0	0	0	0	0	0	0	1	0	0	0	0	0	0	0	0	2	1	1	0	0	1	1	1	1	1	1	1	1	1	1	1	1	1	1
M0091	3382448	TGCAGAGCAGTTTTGTCACCACTTTTGTGTGATATCATATCACAGCCATTGTTCTATCCAATCAGAAAC	C/G	18	Chr01	2775507	1	0.913793	0.125786	0	M0091	0	0	0	-	0	0	0	0	-	0	-	0	0	0	0	0	0	0	0	1	1	1	0	0	1	1	1	1	1	1	1	1	1	1	1	1	1	1
M0092	3378874	TGCAGCACCTTGCAACACTGTTCCAACAAACTTCTATACCTCACACCTTAC	A/G	37	Chr01	2908451	0.989362	1	0.0722543	0.574713	M0092	0	0	0	0	0	0	0	0	0	0	0	0	0	0	0	0	0	0	0	1	0	1	0	0	0	1	1	0	0	0	1	0	0	1	1	1	1	1
M0093	3378349	TGCAGATTGTTGGCTATCATGTTTTAGGTGGTTCCAATATTAC	A/T	25	Chr01	2957398	1	1	0.066474	0.574713	M0093	0	0	0	0	0	0	0	0	0	0	0	0	0	0	0	0	0	0	0	2	0	1	0	0	0	1	1	0	0	0	1	0	0	1	1	1	1	1
M0094	3377848	TGCAGGGTTCAAACGCAATAAAGCCCGTTTCCACAACTGTGTTTTACTTGAATTTAC	G/A	26	Chr01	3039127	1	1	0.277457	1.14943	M0094	0	0	0	0	0	0	0	0	0	0	0	0	0	0	0	0	0	0	1	0	0	0	0	0	0	0	0	0	0	0	0	0	0	0	0	0	0	0
M0095	3368399	TGCAGAACAAGGTCCAAAATTTTGTGCCCCAGCACATACAACTCATAGTTCAATGTTTGCGTAATCCAT	C/T	38	Chr01	3082632	1	1	0.268571	0	M0095	0	0	0	0	0	0	0	0	0	0	0	0	0	0	0	0	0	0	1	0	0	0	0	0	0	0	0	0	0	0	0	0	0	0	0	0	0	0
M0096	3380749	TTTGTGTCTTGTTGATCGTGTGTATAGGCTGAGGTGGATCTATTTGCTTCACAACCAGCCATTTCTGCA	G/A	5	Chr01	3162615	0.989362	1	0.272989	0.574713	M0096	0	0	0	0	0	0	0	0	0	0	0	0	0	0	0	0	0	0	1	0	0	0	0	0	0	0	0	0	0	0	0	0	0	0	0	0	0	0
M0097	8214290	ATGTCTCCTTCCGAAGGGCTTATCTACAAGCCATATCCCAGGCCTGCATTTACCGGAATGATGCCTGCA	T/C	50	Chr01	3182199	1	1	0.270115	0	M0097	1	1	1	1	1	1	1	1	1	1	1	1	1	1	1	1	1	1	0	1	1	1	1	1	1	1	1	1	1	1	1	1	1	1	1	1	1	1
M0098	8208223	TGCAGGATGCGGCGGGCCACTCGGACAAGCACCTCTTGGTGCTACTTTCATGAATCCTGCTTATCAATT	C/T	9	Chr01	3182223	0.986842	0.948276	0.276074	1.14943	M0098	1	1	1	-	1	1	1	1	1	1	1	1	1	1	1	1	1	1	0	1	1	1	1	1	1	1	1	1	1	-	1	1	1	1	1	1	1	1
M0099	3384287	AAGGTAAACCACTTACCCAGGAAATCAGTGAATCAGGGAAGTACGCCCCATTGATGTTATTTGACTGCA	T/C	13	Chr01	3195130	1	1	0.451429	0	M0099	1	1	1	1	1	1	1	1	1	1	1	1	1	1	1	1	1	1	0	1	1	1	1	1	1	1	1	1	1	1	1	1	1	1	1	1	1	1
M0100	3382934	ATTTTTCTTAGTTTTTCTCTTTCTTCTTCACGCGCCTCTCATTTCGCGTATCATGTTTCACTTACTGCA	T/C	19	Chr01	3221107	1	1	0.268571	0	M0100	0	0	0	0	0	0	0	0	0	0	0	0	0	0	0	0	0	0	1	0	0	0	0	0	0	0	0	0	0	0	0	0	0	0	0	0	0	0
M0101	8206817	GTAAATTGGTCAAGTCGTTGGAAGTCAGCACGAAGGCGATCCACTTCAGCAGCTTCCGTCTGCA	G/A	34	Chr01	3378771	1	1	0.274566	0.574713	M0101	1	1	1	1	1	1	1	1	1	1	1	1	1	1	1	1	1	1	0	1	1	1	1	1	1	1	1	1	1	1	1	1	1	1	1	1	1	1
M0102	3384558	TGCAGCTTCTTCTTCAACAGCCTGTGATGCTGGGAGAAGGGTGCAGATGAGGTTGCGGTCACCATACAC	A/T	15	Chr01	3411794	1	0.994253	0.268786	0.574713	M0102	0	0	0	0	0	0	0	0	0	0	0	0	0	0	0	0	0	0	1	0	0	-	0	0	0	0	0	0	0	0	0	0	0	0	0	0	0	0
M0103	3384394	TTACTCCTCAAACTTATGGCAATGTCCTTGAAATATTCAATCTTTCTCACCCCTTCAGATGAACCTGCA	A/C	62	Chr01	3426093	1	1	0.268571	0	M0103	0	0	0	0	0	0	0	0	0	0	0	0	0	0	0	0	0	0	1	0	0	0	0	0	0	0	0	0	0	0	0	0	0	0	0	0	0	0
M0104	3383467	AGGGCGCGATCTTCCTCAGATGGCAGCGTGGGAGCCGGGGAAACAAATGGTGCTCCACCTGAAACTGCA	T/C	28	Chr01	3471438	1	1	0.262857	0	M0104	0	0	0	0	0	0	0	0	0	0	0	0	0	0	0	0	0	0	1	0	0	0	0	0	0	0	0	0	0	0	0	0	0	0	0	0	0	1
M0105	3381817	TGCAGGAGTTTCTCAATACTAGGAATACAGAAATTTCTGTAACATGTAATCTTGGTATTCAACAACGTT	T/A	37	Chr01	3497419	1	0.942529	0.236196	0.574713	M0105	0	1	1	1	1	1	0	0	1	1	1	1	1	1	1	2	0	1	0	1	1	1	1	1	1	1	1	1	1	1	1	1	1	1	1	1	1	0
M0106	100023713	AAGTTTGCAGACAAGTACAAACGGTGATCCTCCATTCACTCCATTTGAAAGTTTCAAGGCAAAACTGCA	C/A	59	Chr01	3586711	1	0.948276	0.236364	0	M0106	1	1	1	1	-	-	1	1	1	1	1	1	1	1	-	1	1	1	0	1	1	1	1	1	1	1	-	1	1	1	1	1	1	1	1	-	-	-
M0107	3383032	TGCAGGATCTTTCCAATGTTGTTCCCGGCGGTGGCAGCCACCGTCAATAGAATAGATTCCCACATGCCA	G/A	26	Chr01	3610123	1	1	0.264368	0	M0107	1	1	1	1	1	1	1	1	1	1	1	1	1	1	1	1	1	1	0	1	1	1	1	1	1	1	1	1	1	1	1	1	1	1	1	1	1	0
M0108	3378679	GAAGTGAATTTTATTTAGATGAGCAAAACAATCATATAGAAAAGGTCAGTAAATCAACAAACAACTGCA	A/G	2	Chr01	3791553	1	1	0.274286	0	M0108	0	0	0	0	0	0	0	0	0	0	0	0	0	0	0	0	0	0	1	0	0	0	0	0	0	0	0	0	0	0	0	0	0	0	0	0	0	0
M0109	3375893	TGCAGCTGATATTATGATTGTACTGTTTTCACATTATGTCACCTCTTCTTTGATTTTCATATTCGTATT	C/T	63	Chr01	3824235	0.989362	1	0.273256	1.14943	M0109	1	1	1	1	1	1	1	1	1	1	1	1	1	1	1	1	1	1	0	1	1	1	1	1	1	2	1	1	1	1	2	1	1	1	1	1	1	1
M0110	3382832	TGCAGCAGCAGAGTGGCAACATTTGTTGATCCTAGAAGTCTATACTCAGTAATTCAGACACATTACTAA	C/A	46	Chr01	3840099	1	0.925287	0.283951	0	M0110	0	0	0	0	0	0	0	0	0	0	0	0	-	0	0	0	0	0	1	0	0	0	0	0	0	0	0	0	0	0	0	0	0	0	0	0	0	0
M0111	3369735	ATATGTTTAGAGACTTATTATAATTGGTCCAGAAAAAACTTGTCTCGAGATTACAAAAATATTCCTGCA	C/T	63	Chr01	4158922	1	1	0.274286	0	M0111	0	0	0	0	0	0	0	0	0	0	0	0	0	0	0	0	0	0	1	0	0	0	0	0	0	0	0	0	0	0	0	0	0	0	0	0	0	0
M0112	3380319	TGCAGTCAAATGCTCTACCACTGAGCTATGGACCCTATGTTTTCTTTTTCTGTGCTGATCAATAAATAC	G/A	38	Chr01	4197104	1	1	0.283237	1.14943	M0112	0	0	0	0	0	0	0	0	0	0	0	0	0	0	0	0	0	0	1	0	0	0	0	0	0	0	0	0	0	0	0	0	0	0	0	0	0	0
M0113	3367393	TGCAGGATACCCAAAAATCTGCACCAAACCCAATGAACAAAAAAACCCCAACCCATTTTTAC	C/A	46	Chr01	4210378	1	0.965517	0.202381	0	M0113	-	0	1	1	1	1	-	-	1	1	1	1	1	1	1	1	-	1	0	1	1	1	1	1	1	1	0	1	1	1	1	1	1	1	1	0	0	0
M0114	3382294	AATGTCCCTTCTCCCATTTCTTATACTAGATGCAGGAAGCACACTAACAAAAGTTGAAACCAATCTGCA	G/A	3	Chr01	4225290	0.988889	0.982759	0.276471	1.14943	M0114	0	0	0	0	0	0	0	0	0	0	0	0	0	0	0	0	0	0	1	0	0	0	0	0	0	0	0	-	-	0	0	0	0	0	0	0	0	0
M0115	3369579	TGCAGCATCAAGCAGGCTAATTAGTTAGAAGGGCAGACAATAACGTATAGATATACAACTTATATATGC	C/A	43	Chr01	4400779	1	1	0.132948	1.14943	M0115	0	2	1	1	1	1	0	0	1	1	1	1	1	1	1	2	0	1	1	1	1	1	1	1	1	1	1	1	1	1	1	1	1	1	1	1	1	0
M0116	3377217	TGCAGGAGACTCAAATCATTCATGTACATAAATTCTCACACACCCTTTTCACTCCTTTAC	C/T	43	Chr01	4529962	1	1	0.264368	0	M0116	1	1	1	1	1	1	1	1	1	1	1	1	1	1	1	1	1	1	0	1	1	1	1	1	1	1	1	1	1	1	1	1	1	1	1	1	1	0
M0117	8197717	TGCAGCAGGAGCATTCTTGTGTGGTCAAGGGAAGTAGTACGTACCTAAAATAATGGTTAGAGGGGTGGA	A/T	47	Chr01	4682389	0.989362	1	0.242775	1.14943	M0117	0	0	0	0	0	0	0	0	0	0	0	0	0	0	0	0	0	0	1	0	0	0	0	0	0	0	1	0	0	0	0	0	0	0	0	1	1	1
M0118	3382723	CTCTACTTTAGGAAGCATTCAACTGTTTGGCAGCCTCTATTGGTGAGTGTTTGAGAAGGAAAGGCTGCA	G/A	46	Chr01	4689262	1	1	0.235632	0	M0118	1	1	1	1	1	1	1	1	1	1	1	1	1	1	1	1	1	1	0	1	1	1	1	1	1	1	0	1	1	1	1	1	1	1	1	0	0	0
M0119	8212444	ACAAAGCCAGCACCATGAATCCCACTCTTGTGATCAATGGAAACAGATCTTTTTGTGTGAATCCCTGCA	G/C	54	Chr01	4761078	1	1	0.275862	0	M0119	1	1	1	1	1	1	1	1	1	1	1	1	1	1	1	1	1	1	0	1	1	1	1	1	1	1	1	1	1	1	1	1	1	1	1	1	1	1
M0120	3383524	GTAACAAGGCACTCAGCAATAGGTGCTTTGTGTTCCTTCAGTATTGCTGCA	G/A	8	Chr01	4847225	0.968085	1	0.241279	1.72414	M0120	0	0	0	0	0	0	0	0	0	0	0	0	0	0	0	0	0	0	2	0	2	0	0	0	0	0	1	0	0	0	0	0	0	0	0	1	1	1
M0121	3377873	TGCAGCCTTGTGAAGCAACTCTGCTCTTTTCCACAGTGGAGTCTTGGCCCATGATTTTTGAGCTGTTTT	G/T	64	Chr01	4847328	1	1	0.234104	0.574713	M0121	1	1	1	1	1	1	1	1	1	1	1	1	1	1	1	1	1	1	0	1	1	1	1	1	1	1	0	1	1	1	1	1	2	1	1	0	0	0
M0122	100025122	TGCAGGTCTAACATTGATGCAGTGTAGTGGTATGAAAGGTGCACGGTCTGATGTTTGTTAC	A/T	50	Chr01	4992545	1	0.908046	0.289308	0	M0122	0	0	0	0	0	0	0	0	0	0	0	0	0	0	0	0	0	0	1	0	0	0	0	0	0	0	0	0	0	0	0	0	0	0	0	0	0	-
M0123	100028233	TGCAGGGGAACACTTTCAAGAGCTCTGACCATTTTAC	A/G	27	Chr01	5091824	0.978723	1	0.294118	2.29885	M0123	1	1	1	1	1	1	1	1	1	1	1	1	1	1	1	1	1	1	0	1	1	1	1	1	1	1	1	1	1	1	1	1	1	1	1	1	1	1
M0124	3378529	TGCAGATTCTATCATCAATACAAATCTGTATAGGTTGAGGGCTGACAACACCTGTGGATCATGATAAAT	G/A	56	Chr01	5133535	1	1	0.274286	0	M0124	0	0	0	0	0	0	0	0	0	0	0	0	0	0	0	0	0	0	1	0	0	0	0	0	0	0	0	0	0	0	0	0	0	0	0	0	0	0
M0125	3373824	GAAATCTAGGAGGATATAGAAGTAATTTCAGGTTTTCTGAAATGTTGGTGATGGTATAAGCATTCTGCA	C/T	5	Chr01	5138829	1	0.936782	0.276074	0	M0125	1	1	1	-	1	1	1	1	1	1	1	1	1	1	1	1	1	1	0	1	1	1	1	1	1	1	1	1	1	1	1	1	1	-	1	1	1	1
M0126	100023558	TGCAGTCACTGCCTCTGACTCTGTCTACAACACGTGGCAGTGCAGAGTGATGTACTTTTGGTACAACAA	C/T	30	Chr01	5165079	1	0.948276	0.248485	0	M0126	1	1	1	1	1	1	1	1	1	1	1	1	1	1	1	1	1	1	0	1	1	1	1	1	1	1	-	1	1	1	1	1	1	1	1	-	-	-
M0127	3372939	TGCAGACAGTAGGAAATACGAAAGTCAGGACAATAGGCTGAAGCTTACCATAAAAAATAGAAACCATGT	C/G	30	Chr01	5169842	1	1	0.275862	0	M0127	1	1	1	1	1	1	1	1	1	1	1	1	1	1	1	1	1	1	0	1	1	1	1	1	1	1	1	1	1	1	1	1	1	1	1	1	1	1
M0128	3368944	TGCAGAGCAGGATCAACAACTCTCACTGTGTAGTTGTTGTAGTTGATTGACGTCACATGATATTGTGCA	G/C	35	Chr01	5212034	1	1	0.274286	0	M0128	0	0	0	0	0	0	0	0	0	0	0	0	0	0	0	0	0	0	1	0	0	0	0	0	0	0	0	0	0	0	0	0	0	0	0	0	0	0
M0129	3376810	CCAAAATTTGAATCATAAAATGCAGTGAATCATCACACAAAATAATTTTTTACAAAAACATTATCTGCA	A/T	44	Chr01	5227119	1	0.91954	0.21875	0	M0129	1	1	1	1	1	-	1	-	1	1	1	1	1	1	1	1	1	1	0	1	1	1	1	1	1	-	-	1	1	-	1	1	1	1	1	-	-	0
M0130	8207521	TGCAGCAGCATCCGGAGCCGCCTTCTTCGCGGCTGAGGAAGGTGGTCAGGGAGAAGATCAAGAAGAATA	T/G	25	Chr01	5496777	1	1	0.275862	0	M0130	1	1	1	1	1	1	1	1	1	1	1	1	1	1	1	1	1	1	0	1	1	1	1	1	1	1	1	1	1	1	1	1	1	1	1	1	1	1
M0131	3379833	TGCAGTACTAAAGAAAGTTTTTACCTTTTTAGGCAACTCTTCTTGAGCTTCCTCGTGACCTTCCTGATA	C/T	24	Chr01	5530376	1	1	0.247126	0	M0131	1	1	1	1	1	1	1	1	1	1	1	1	1	1	1	1	1	1	0	1	1	1	1	1	1	1	0	1	1	1	1	1	1	1	1	0	0	1
M0132	8215208	CTGTAAAAAAACCAAGATGTCAACTTTATGCGATATCAAATTTATCTATCCAGTGATCTAACCACTGCA	C/T	30	Chr01	5543224	1	1	0.413295	0.574713	M0132	0	0	0	0	0	0	0	0	0	0	0	0	0	0	0	0	0	0	1	0	0	0	0	0	0	0	0	0	0	0	0	0	0	0	0	0	0	0
M0133	3377957	TGCAGCTGAAATTACTGTCACAGACTCTTTTTCAAAACCTTGGTAACAACATCAAAGTTTCTGGTATGA	T/C	17	Chr01	5570331	1	1	0.066474	0.574713	M0133	1	0	0	1	0	0	1	1	0	0	0	0	0	0	0	2	1	0	0	0	0	0	0	0	0	0	1	0	0	0	0	0	0	0	0	1	1	0
M0134	8202742	GTAAACTAAAACTTTCTGCTTACATTTATATTTCCAAAAATGACTTTCTGCA	A/G	42	Chr01	5579125	1	1	0.205202	0.574713	M0134	0	1	1	0	1	1	0	0	1	1	1	1	1	1	1	2	0	1	0	1	1	1	1	1	1	1	0	1	1	1	1	1	1	1	1	0	0	1
M0135	3381727	GCTGAATAAAACCAAAAGCTAGAACTTGTGATTTTGAAAGTAAATGTAGACCACTAATAGTTTACTGCA	G/C	45	Chr01	5589413	1	0.982759	0.245614	0	M0135	1	1	1	1	1	1	1	1	1	1	1	1	1	1	1	1	1	1	0	1	1	1	1	1	1	1	0	1	1	1	1	1	1	1	1	0	0	1
M0136	3379241	TGCAGCCAACAATAACATGCACACAGTATCAATCTGCTTTTCCCATCTCTCTTATTTACTGAAAATGAT	C/A	29	Chr01	5649704	1	1	0.367816	0	M0136	0	0	0	0	0	0	0	0	0	0	0	0	0	0	0	0	0	0	1	0	0	0	0	0	0	0	0	0	0	0	0	0	0	0	0	0	0	0
M0137	3373387	TGCAGCAGATTGACCCTGTTGCAGGACAAGTTTCCGCACTTGTCTTGTGTCATACAAGGGAATTAGCAT	A/G	25	Chr01	5863610	1	1	0.275862	0	M0137	1	1	1	1	1	1	1	1	1	1	1	1	1	1	1	1	1	1	0	1	1	1	1	1	1	1	1	1	1	1	1	1	1	1	1	1	1	1
M0138	3375306	TCAGCTTGTGGAAAATTATTGATTGGATCATGAAAATTGCACACCTCGGTGGATGCCTGATCCTCTGCA	C/T	1	Chr01	5980012	1	1	0.274286	0	M0138	0	0	0	0	0	0	0	0	0	0	0	0	0	0	0	0	0	0	1	0	0	0	0	0	0	0	0	0	0	0	0	0	0	0	0	0	0	0
M0139	3378931	TGCAGAGCATATATTTCTTTGTAGTCCTTGGGAGTTGGGTTAC	G/T	29	Chr01	5980156	1	1	0.278736	0.574713	M0139	0	0	0	0	0	0	0	0	0	0	0	0	0	0	0	0	0	0	1	0	0	0	0	0	0	0	0	0	0	0	0	0	0	0	0	0	0	0
M0140	3380287	TGCAGATTCATGAAAATCTAGAGGTTGTTTACAGATATATTTTTCAAGCTTGTCCATATCTGGTCACTG	G/T	33	Chr01	5990986	0.989362	1	0.280347	0.574713	M0140	1	1	1	1	1	1	1	1	1	1	1	1	1	1	1	1	1	1	0	1	1	1	1	1	1	1	1	1	1	1	1	1	1	1	1	1	1	1
M0141	8200098	TGCAGTATTTGTTTAGATTGTAACTTATCTATTGCATTTATGTGCCACTCATTCATCATTTTTTCCCAG	C/T	64	Chr01	6009901	1	0.982759	0.163743	0	M0141	1	1	1	1	1	-	1	1	1	1	1	1	1	1	1	1	1	1	1	1	1	1	1	1	1	1	1	1	1	1	1	1	1	1	1	1	1	1
M0142	3378648	TGCAGTGTGTGAGGGAAATTCTGAAATAGTGAAGTACCTCGTAGAGCTAGGAGCAGACATTGATAGACA	C/T	39	Chr01	6109693	1	1	0.274286	0	M0142	0	0	0	0	0	0	0	0	0	0	0	0	0	0	0	0	0	0	1	0	0	0	0	0	0	0	0	0	0	0	0	0	0	0	0	0	0	0
M0143	3380352	AAATAATAATTGATTTATTTTTATTACTTGAAGAAATGAAATTGTTTTGTTGAGATACAATTCCCTGCA	T/A	28	Chr01	6208740	1	0.982759	0.269006	0	M0143	1	1	1	-	1	1	1	1	1	1	1	1	1	1	1	1	1	1	0	1	1	1	1	1	1	1	1	1	1	1	1	1	1	1	1	1	1	1
M0144	3378392	TGCAGGAATGTATTCAGCTTTGCCATATGCAATTGCACAGGTAAAGTACTAACTTCAATACATACAAAA	C/A	64	Chr01	6233060	1	1	0.274286	0	M0144	0	0	0	0	0	0	0	0	0	0	0	0	0	0	0	0	0	0	1	0	0	0	0	0	0	0	0	0	0	0	0	0	0	0	0	0	0	0
M0145	3382709	TGCAGAATGTTAGTGGAATCATAAAGCCTAAAAGGTAACTTCAAAAAAATCTTCTTTGTTTGTTATTTT	A/G	36	Chr01	6241006	1	0.988506	0.271676	0	M0145	0	0	0	0	0	0	0	0	0	0	0	0	0	0	0	0	0	0	1	0	0	0	0	0	0	0	0	-	0	0	0	0	0	0	0	0	0	0
M0146	16648905	GTAAATGGTGCCTCAGTGCAGCCTATAGTAGCAATTGAGAGAACAGTCTTCTACAGGGAGAGAGCTGCA	A/G	44	Chr01	6247923	1	1	0.066474	0.574713	M0146	0	0	0	0	1	1	0	0	1	1	0	1	1	0	1	2	0	1	0	0	0	0	1	0	0	0	0	0	0	0	0	0	0	0	0	0	0	0
M0148	3381188	AATTTTCTACCATAGAACGAGATAAGTGAAAAGAGGATTGAGAATGCAGGTCAGGACACTAACACTGCA	C/G	56	Chr01	6465199	0.98913	0.994253	0.444767	0.574713	M0148	0	0	0	0	0	0	0	0	0	0	1	0	0	0	0	0	0	0	1	1	0	1	0	1	1	1	0	1	1	1	1	1	1	-	1	0	0	0
M0149	3377899	TGCAGCAGGTGGCTAATTCAATTCCAGCAAACAGAAGCAACACTCCCAAGATCCCCACTGGAAACTGCC	T/C	13	Chr01	6604588	1	1	0.199422	0.574713	M0149	1	1	1	1	1	1	1	1	1	1	0	1	1	1	1	1	1	1	0	2	1	0	1	0	0	0	1	0	0	0	0	0	0	0	0	1	1	0
M0150	3380070	AGAAGCACATAAATAACCATTCCACATAAAAAGCCAAGAGCAGCACTTGATCCCACAAGTGAAACTGCA	C/T	16	Chr01	6614089	1	1	0.187861	0.574713	M0150	1	1	1	1	1	1	1	1	1	1	0	1	1	1	1	1	1	1	0	0	1	0	1	0	0	0	1	0	0	0	0	0	0	0	0	1	1	0
M0151	3381129	ATTGAAGTAATTGTTGGTGTCACAGATGAAGAGATACTAGGCATTGGAGAATCTGCATCAGTTGCTGCA	G/T	54	Chr01	6629647	1	0.988506	0.219653	0	M0151	0	0	0	0	0	0	0	0	0	0	0	0	0	0	0	0	0	0	0	0	0	0	0	0	0	0	0	0	0	0	0	0	0	0	0	0	0	0
M0152	3379247	TTTGTAATGACTGTGGTAAAACTTCTCACGTTCAGTTCCATTTTGTGGGTCAAAAGTGCCTGAACTGCA	T/C	4	Chr01	6667545	1	1	0.190058	1.72414	M0152	1	1	1	1	1	1	1	1	1	1	0	1	1	1	1	1	1	1	0	2	1	0	1	0	0	0	1	0	0	0	0	0	0	0	0	1	1	0
M0153	3378397	TGCAGAAACACATAGTTGTTTATAATTTGGATTCCTTTTCTATAAATCTATCCTTTAC	T/C	38	Chr01	6713908	1	1	0.189655	0	M0153	1	1	1	1	1	1	1	1	1	1	0	1	1	1	1	1	1	1	0	0	1	0	1	0	0	0	1	0	0	0	0	0	0	0	0	1	1	0
M0154	3381837	TGCAGCAATATATACATGAAAACTATTTGAAAGTGGTTATTCTCATCCCATTTTATTTTCAGAATAGCA	G/A	34	Chr01	6746750	1	0.982759	0.1875	1.72414	M0154	1	1	1	-	1	1	1	1	1	1	0	1	1	1	1	1	1	1	0	2	1	0	1	0	0	0	1	0	0	0	0	0	0	0	0	-	2	0
M0155	3381297	TTATTCATGTACAAGCACTGTAGTATACTGTTGGCATAGCATGTAGCGCCAAGATTTGTCAGACCTGCA	T/A	41	Chr01	6754208	1	1	0.189655	0	M0155	1	1	1	1	1	1	1	1	1	1	0	1	1	1	1	1	1	1	0	0	1	0	1	0	0	0	1	0	0	0	0	0	0	0	0	1	1	0
M0156	3366162	TCTGTAAAATGTGCTGCCTCTTTTTGTTCTGATCCTTGATGTTGGGAAAAATTGTAGACACCTGCTGCA	T/C	4	Chr01	6820438	1	1	0.199422	0.574713	M0156	1	1	1	1	1	1	1	1	1	1	0	1	1	1	1	1	1	1	0	2	1	0	1	0	0	0	1	0	0	0	0	0	0	0	0	1	1	1
M0157	8212442	TGCAGGGAGTGAGCAGCACTGCGCTGGAGCAGCTCGACATCGAGCGTGGCGTCTGCATCCCTTTCCGCA	A/T	17	Chr01	6919061	1	0.925287	0.204969	0	M0157	0	0	0	0	0	0	0	0	0	0	1	0	0	0	0	0	0	0	1	1	0	1	0	1	1	1	0	1	1	1	1	1	1	1	1	0	0	-
M0158	3383274	TGCAGTGATGTGGATCCGTGAAAACCACGCATTGCCACTTAGGTATTTATACAGGACCACCGTGGAAAT	T/G	39	Chr01	7207311	1	1	0.218391	0	M0158	1	1	1	1	1	1	1	1	1	1	0	1	1	1	1	1	1	1	0	0	1	0	1	0	0	0	1	0	0	0	0	0	0	0	0	1	1	1
M0159	3378820	TTGCTTATCGGGTTCAATTATTTAGTGAAAATGGCATTACGGACAAGCAGACAAATTTAGTGGTCTGCA	C/T	39	Chr01	7385690	1	1	0.217143	0	M0159	0	0	0	0	0	0	0	0	0	0	1	0	0	0	0	0	0	0	1	1	0	1	0	1	1	1	0	1	1	1	1	1	1	1	1	0	0	0
M0160	3370457	AATAGAATATCAGAGACAGGAGTGTTGTGAATAAATTATGGAGAGTGTGCAAGACCCACTAGAGCTGCA	T/C	24	Chr01	7397664	1	1	0.216763	0.574713	M0160	1	1	1	1	1	1	1	1	1	1	0	1	1	1	1	1	1	1	0	0	1	0	1	0	0	0	1	0	0	0	0	0	0	0	0	1	1	1
M0161	3371918	TGCAGCATGGTCTGTATAAACCCTTACCTGTGATCCAATCAAATATTATCTAAATTTTTCCAATGCATA	G/T	29	Chr01	7414885	0.989362	1	0.22093	1.14943	M0161	1	1	1	1	1	1	1	1	1	1	0	1	1	1	1	1	1	1	0	0	1	0	1	0	0	0	1	0	0	0	0	0	0	0	0	1	1	1
M0163	3382081	TGCAGGTGGTCAATACACACATTGGCCATTGCACCATCTATTTCTAGCCAGCATCTGTTCTCTGCTGGC	T/C	13	Chr01	7464135	1	0.965517	0.207101	0	M0163	0	0	0	0	0	0	0	0	0	-	1	0	0	0	0	0	0	0	1	1	0	1	-	1	1	1	0	1	1	1	1	1	1	1	1	0	0	-
M0164	3380032	TGCAGGACAAAAAATAACATGTGTTACATATTTATTCACTGTATAATTGATATTATTTCTATAATCAAA	G/A	40	Chr01	7496837	1	0.971264	0.223529	0	M0164	0	0	0	0	0	0	0	0	0	0	1	0	0	0	0	0	0	0	1	1	0	1	0	1	1	1	0	1	1	1	1	1	1	1	1	0	0	0
M0165	3382304	TGTTTTTTTGGTGGAGTTAGTTCAATGTCGTGGAAAAACAGTAAACATGTTGTGGCAAGATCAACTGCA	G/T	10	Chr01	7625185	0.98913	0.982759	0.21345	0.574713	M0165	0	0	0	0	0	0	0	0	0	0	1	0	0	-	0	0	0	0	1	1	0	1	0	1	1	1	0	1	1	1	1	1	1	1	1	0	0	0
M0166	3382343	AACACAGCTCGTCTTGCAAAGGAGTGTGGTGATCCCGTGCTGGCACGCATATGTGGAAGCATCGCTGCA	G/A	25	Chr01	7906728	1	0.994253	0.216763	0.574713	M0166	0	0	0	0	0	0	0	0	0	0	1	0	0	0	0	0	-	0	1	1	0	1	0	1	1	1	0	1	1	1	1	1	1	1	1	0	0	0
M0167	8214729	GTAATTCCCACTTTTGATTTTCAATCACTATTTTAGGCTGCA	T/C	12	Chr01	7991294	1	1	0.205714	0	M0167	0	0	0	0	0	0	0	0	0	0	1	0	0	0	0	0	0	0	1	1	0	1	0	1	1	1	0	1	1	1	1	1	1	1	1	0	0	0
M0168	3383570	CCAACTAGAAACTCCAAGATATCTGCATAATCATTCGCCGTGTACACGCCCATTCGCTGGGCCACTGCA	C/G	35	Chr01	8000167	1	0.931034	0.208589	0	M0168	0	0	-	-	0	0	0	0	0	0	1	0	0	0	0	0	0	0	1	1	0	1	0	1	-	1	0	1	1	1	1	1	1	1	1	0	0	0
M0169	3374530	TGCAGCAAATTATAACTCATCAAATTACACTAATAAACTAACTAGTGAATTTCGATTTGAAGTTATAAA	A/C	48	Chr01	8082117	1	0.971264	0.183432	0	M0169	1	1	1	1	1	1	1	1	1	1	0	1	1	1	1	1	-	1	0	0	1	0	1	0	0	0	1	0	0	0	0	0	0	0	0	1	1	-
M0170	3379960	ATTAGCTTTTGATCCTCATCTTCCTTCCAGTGATTAGCACGATGATGGGGCAAGTTCTCAGAAGCTGCA	A/G	32	Chr01	8117979	0.989362	1	0.193642	0.574713	M0170	1	1	1	1	1	1	1	1	1	1	0	1	1	1	1	1	1	1	0	0	1	0	1	0	0	0	1	0	0	0	0	0	0	0	0	1	1	0
M0171	3379008	TGCAGAAGAAAGATCATTCCCCTCATGTTTGCATGATTGAATTTTGTAAATAATAATACTAGACACAGA	T/C	59	Chr01	8354283	1	1	0.139535	1.14943	M0171	1	2	1	0	0	0	1	1	0	0	0	0	0	0	0	2	1	0	0	1	0	1	0	0	0	0	1	0	0	1	1	0	0	1	1	1	1	0
M0172	3382872	GTAATTGAGTTTGGTAATGGAAGATGATGAGCGCTCACGACACAACAACCTGCA	G/A	30	Chr01	8504764	0.988636	0.965517	0.134731	0.574713	M0172	1	0	1	0	0	0	1	1	0	0	0	0	0	0	0	2	1	0	0	1	0	1	0	0	0	0	1	0	0	1	1	0	0	1	1	1	-	0
M0173	3379441	TGCAGTGCAGGCCCAAAAGCCCAGGTTGCTTTGTGGGAATATTTATTTTTCCACATCCATACTTTCTCT	C/T	21	Chr01	8853531	1	1	0.24	0	M0173	0	0	0	0	0	0	0	0	0	0	1	0	0	0	0	0	0	0	1	0	0	0	0	1	1	1	0	1	1	0	0	1	1	0	0	0	0	0
M0174	8210496	GTAATTACGCCTCATCCTACAGACTTTGTCGTCGACTGCGCCTCGCCGTGTCGCTGCA	T/C	11	Chr01	8906691	1	1	0.245665	0.574713	M0174	1	1	1	1	1	1	1	1	1	1	0	1	1	1	1	1	1	1	0	1	1	1	1	0	0	0	1	0	0	1	1	0	0	1	1	1	1	1
M0176	8206405	TCATTCTCCTATATTGTGACCATTGCAGCTTGAATATTTTTTTTATTTAGTTCAACTGCTCTTTCTGCA	C/G	5	Chr01	9316565	1	0.982759	0.22807	0	M0176	1	1	1	1	1	1	1	1	1	1	0	1	1	1	1	1	1	1	0	1	1	1	1	0	0	0	1	0	0	1	1	0	0	1	1	1	1	-
M0177	100023592	TGCAGTGAGCGTGCAATGAATTGATCCGTGTTGAACAAACGTGATAGAAGTCATAATTTGGTCTTCCAA	A/G	15	Chr01	9331692	1	0.982759	0.22807	0	M0177	1	1	1	1	1	1	1	1	1	1	0	1	1	1	1	1	1	1	0	1	1	1	1	0	0	0	1	0	0	1	1	0	0	1	1	1	1	-
M0178	3381414	AGTTAGTGCTTGAAAATTGGGTGAATGAAGGTTCCTTCTGTTGATAAGCTCAAGAGGGGTGGTTCTGCA	T/C	35	Chr01	9991303	1	1	0.224138	0	M0178	1	1	1	1	1	1	1	1	1	1	0	1	1	1	1	1	1	1	0	1	1	1	1	0	0	0	1	0	0	1	1	0	0	1	1	1	1	0
M0179	8214046	ATGATACACTCAAAACACAAAGCACGTGTTATCAGTAAATGATGCTCTCTGATATACATCTCATCTGCA	A/G	18	Chr01	10120365	1	0.971264	0.223529	0	M0179	0	0	0	0	0	0	0	0	0	0	1	0	0	0	0	0	0	0	1	0	0	0	0	1	1	1	0	1	1	0	0	1	1	0	0	0	0	-
M0180	3377704	TGCAGACGACTATATCTTGCAAGACTTCAAGAAGTCAAGATATATGGCATGGAAATTAC	T/C	40	Chr01	10120452	1	0.994253	0.219653	0	M0180	1	1	1	1	1	1	1	1	1	1	0	1	1	1	1	1	1	1	0	1	1	1	1	0	0	0	1	0	0	1	1	0	0	1	1	1	1	0
M0181	3380292	GGAATTGTTGAAAGAAAAGAGGTAGTTAGACGATCACCAGTAAGAATAAGAGTATGTGCTTCCCCTGCA	G/C	49	Chr01	10139892	1	1	0.228324	0.574713	M0181	1	1	1	1	1	1	1	1	1	1	0	1	1	1	1	1	1	1	0	1	1	1	1	0	0	0	1	0	0	1	1	0	0	1	1	1	1	0
M0182	8670223	TGCAGGGGACTTGATTCTTGAGACTACGGTATTGTCTAATCCTGATGCTAGTCTTGGGTTAC	G/A	50	Chr01	10228027	1	0.982759	0.226744	0	M0182	0	0	0	0	0	0	0	0	0	0	1	0	0	0	0	0	0	0	1	0	0	0	0	1	1	1	0	1	1	0	0	1	1	0	0	0	0	-
M0183	3381701	TGCAGTACCTAATAGAGTGACCTTTCTTCATGCAATAGAAGCATGTAACTGTTAGAATGAATGACTTTA	A/G	59	Chr01	10247580	1	0.948276	0.224242	0	M0183	1	1	1	1	1	1	1	1	1	-	0	1	1	1	1	1	1	1	0	1	1	1	1	0	0	0	1	0	0	-	1	0	0	1	1	1	1	0
M0184	3384031	CAGCCGAATCTCCCCAAAGTGTGTTGGGCCTTCCATAATTTAGCAATAGATGAGCCACCTTATGCTGCA	G/T	5	Chr01	10423667	1	1	0.224138	0	M0184	1	1	1	1	1	1	1	1	1	1	0	1	1	1	1	1	1	1	0	1	1	1	1	0	0	0	1	0	0	1	1	0	0	1	1	1	1	0
M0185	8204193	GTAATGGCATCAGTGACTTGACTTGGCCTCTTGGGTGTCTCAGCCTGCA	A/C	20	Chr01	10940290	0.989362	1	0.0906433	1.72414	M0185	1	0	0	0	0	0	1	1	0	0	0	0	0	0	0	2	1	0	0	1	0	1	1	0	0	0	0	0	0	1	1	0	0	1	1	1	1	0
M0186	3378948	TGCAGGAGACAGCTTTGGGAAAAAATTATGCATCAGATAAGGTAAACAACTTCTGAATATAAATTTTTT	A/T	62	Chr01	11519875	1	1	0.245714	0	M0186	0	0	0	0	0	0	0	0	0	0	1	0	0	0	0	0	0	0	1	0	0	0	0	1	1	1	0	1	1	0	0	1	1	0	0	0	0	0
M0187	3378772	TGCAGAAATTTGAAAGGTACACGTGGCCTAAATTGATAAAAGCAATTAC	G/C	41	Chr01	11671517	1	1	0.244253	0.574713	M0187	0	0	0	0	0	0	0	0	0	0	1	0	0	0	0	0	0	0	1	0	0	0	0	1	1	1	0	1	1	0	0	1	1	0	0	0	0	0
M0190	3381730	AAGTGGTTTTTCCTTATAGTGAGTTGCATTTTTAGGCATAGTAGCTTGTTTGTTTGCAATACGTCTGCA	C/A	61	Chr01	13288514	1	0.95977	0.111446	0.574713	M0190	1	0	0	0	1	1	0	1	0	0	0	1	1	1	1	1	1	1	0	2	0	0	0	0	0	0	-	0	0	0	0	0	0	0	0	-	0	1
M0191	3381530	TCACATGTTGATTGATATATACTGGATTTTTTATCTCTGGATATATTCCAACAACTCTGGGTGCCTGCA	T/A	27	Chr01	13690895	0.965909	0.95977	0.310976	2.29885	M0191	0	0	0	0	0	0	0	0	0	0	0	0	0	0	0	0	0	0	0	0	0	0	0	0	0	0	0	0	0	0	0	0	0	0	0	0	0	0
M0192	3378562	TGCAGGAGTAGCAGCGTAGGATAATATGTGAGCGATGCATCCTTCGGGCAACTCTTGCTCCGTCATCCT	A/T	30	Chr01	13959543	1	1	0.308571	0	M0192	0	0	0	0	0	0	0	0	0	0	0	0	0	0	0	0	0	0	1	0	0	0	0	0	0	0	0	0	0	0	0	0	0	0	0	0	0	0
M0193	8212415	ACTAGTTTAGTTGGGTTAGATAGTAAAAAACATACAACGACATATGTTAGAAAGGAGAATGGGCCTGCA	A/C	24	Chr01	14853158	1	1	0.241379	0	M0193	1	1	1	1	1	1	1	1	1	1	0	1	1	1	1	1	1	1	0	1	1	1	1	0	0	0	1	0	0	1	1	0	0	1	1	1	1	1
M0194	100017104	GTAAACCAAGTGAAAATTGGAACAGCAACTCTGCA	C/T	6	Chr01	15069335	1	1	0.239884	0.574713	M0194	1	2	1	1	1	1	1	1	1	1	0	1	1	1	1	1	1	1	0	1	1	1	1	0	0	0	1	0	0	1	1	0	0	1	1	1	1	1
M0195	3367084	TGCAGAAGTCTTTTCTACAGATGTCTTTTCAGCAGATGTCAACCAGGTTCTTTCTAAATCTGACATTAC	G/T	37	Chr01	15098934	1	0.954023	0.245509	0	M0195	0	0	0	0	0	0	0	0	0	0	1	0	0	0	0	0	0	0	1	0	0	0	0	1	1	1	0	1	1	0	0	1	1	0	0	0	0	0
M0196	8199394	ATATGCAATGGTAAAGAGACCGTCATTACTTTTGATTGCTTCCACCACCTCCCACCCCTCACCCCTGCA	T/A	8	Chr01	15161348	1	1	0.241379	0	M0196	1	1	1	1	1	1	1	1	1	1	0	1	1	1	1	1	1	1	0	1	1	1	1	0	0	0	1	0	0	1	1	0	0	1	1	1	1	1
M0197	8207703	TGCAGCCAGCAGCAGATGTCTTTCTTTTGATGGTGTCTATTTTCACTCTTTGATTCTGTCACTGTATAT	A/T	67	Chr01	15161472	1	0.994253	0.0953757	0.574713	M0197	0	1	1	1	1	-	0	0	1	1	1	1	1	1	1	2	0	1	1	0	1	0	1	1	1	1	1	1	1	0	0	1	1	0	0	0	0	1
M0198	8207737	GTCACCAACTTCCCTACTAAATTGAAAGCCCCAAGCTCCTCCCCTCGTTACTCTCCAATAAGGGCTGCA	T/C	17	Chr01	15214089	1	1	0.241379	0	M0198	1	1	1	1	1	1	1	1	1	1	0	1	1	1	1	1	1	1	0	1	1	1	1	0	0	0	1	0	0	1	1	0	0	1	1	1	1	1
M0199	8197961	TGCAGCCACAAGCTAAGAACGACACACCACGAGTAGCTACAGAGAACGTTGAGAGAGAGTATCTTGAAT	C/T	36	Chr01	15214390	0.989362	1	0.244253	0.574713	M0199	0	0	0	0	0	0	0	0	0	0	1	0	0	0	0	0	0	0	1	0	0	0	0	1	1	1	0	1	1	0	0	1	1	0	0	0	0	0
M0200	3384572	AATTACCTTTGCAGCTTGATTTTTAGGGCTTGGCAAGGCGCCAGGATACAGTTCCTCCTTGACCCTGCA	C/T	38	Chr01	15262897	1	1	0.241379	0	M0200	1	1	1	1	1	1	1	1	1	1	0	1	1	1	1	1	1	1	0	1	1	1	1	0	0	0	1	0	0	1	1	0	0	1	1	1	1	1
M0201	3378352	AAAAAGGGTAATTTTGTCTTTGCACAAGAGTGTGGGGGTGCAGGAAGAAGCTTCCAAAATGTAGCTGCA	A/G	10	Chr01	15317396	1	0.908046	0.157233	0	M0201	-	0	0	0	0	0	-	-	0	0	1	0	0	0	0	0	-	0	1	-	0	-	0	1	1	1	0	1	1	-	-	1	1	-	-	-	-	-
M0202	8214376	TGCAGTCAATCTCATATAAAACCAATTTGGAACGGGACACTCACCTAAGAAAAGTCAGTAAAAGATGGA	G/C	33	Chr01	15531754	1	0.902299	0.152866	0	M0202	-	1	1	1	1	1	-	-	1	1	0	1	1	1	1	1	-	1	0	-	1	-	1	0	0	0	1	0	0	-	-	0	0	-	-	-	-	-
M0203	3383621	GTAATATAGCAAGGTAGTAGTGAAAAATACCTCTGCA	G/T	8	Chr01	15906718	1	1	0.241379	0	M0203	1	1	1	1	1	1	1	1	1	1	0	1	1	1	1	1	1	1	0	1	1	1	1	0	1	0	1	1	1	1	1	0	1	1	1	0	0	1
M0204	3380247	TGCAGGAGCAGTAATTTCACTATTCGTTACCCACGTTTTATTATCCATACCATCCTTACTAAATAAGGC	T/C	37	Chr01	15923404	1	1	0.262857	0	M0204	0	0	0	0	0	0	0	0	0	0	1	0	0	0	0	0	0	0	1	0	0	0	0	1	0	1	0	0	0	0	0	1	0	0	0	0	0	0
M0206	8216657	GTAAATGCAGCAAAAACAACACCAAACCAGCACCAAAACTGCA	A/C	4	Chr01	16754698	1	0.913793	0.303226	2.29885	M0206	0	0	0	0	0	0	0	0	0	0	0	0	0	0	0	0	0	0	0	0	0	0	0	0	0	0	0	0	0	0	0	0	0	2	0	0	0	0
M0207	3378382	TGCAGCAGCCTCTGCATTCCATAGAAATTTGTCCTTCTTAGACAACTCTGTTAGTGGCTTAGCAATCTT	T/A	12	Chr01	16840507	1	1	0.135838	0.574713	M0207	0	1	1	1	1	1	0	0	1	1	0	1	1	1	1	2	0	1	0	0	1	0	1	0	0	0	1	0	0	0	0	0	0	0	0	0	0	0
M0208	3371636	TGCAGTGCCACCCTCCACCTTCTTTATTCTTTTCTACTTTGACTTGTTTTTAGAGCTGTCTAAATAGAC	C/T	21	Chr01	16841209	1	0.977011	0.247059	0	M0208	1	1	1	1	1	1	1	1	1	1	0	1	1	1	1	1	1	1	0	1	1	1	1	0	1	0	1	1	1	1	1	0	1	1	1	-	-	1
M0209	8196517	TGCAGAGAGCCCTGAAAACAATCAGAAAAATCCGCCTAACAGAAAATGAATGCCTATGTTTTAGGAGCC	C/T	39	Chr01	16927604	0.977273	0.982759	0.248521	1.14943	M0209	1	1	1	1	1	-	1	1	1	1	0	1	1	1	1	1	1	1	0	1	1	1	1	0	1	0	1	1	1	1	1	0	1	1	1	0	0	1
M0210	8195488	TGCAGAAAAGTGGGAACCGACAGTTCTTATCTTATAAGCATCCACTTTCTTTTATAAAGAAAAATATGC	C/G	16	Chr01	17581824	1	1	0.106936	0.574713	M0210	1	0	0	0	0	0	1	1	0	0	0	0	0	0	0	2	1	0	0	1	0	1	0	0	1	0	0	1	1	1	1	0	1	1	1	0	0	1
M0211	8213598	GTAATTTGATAAATGTGTGTGAATTTGCAGACTGCA	G/A	14	Chr01	19187516	1	1	0.275862	0	M0211	1	1	1	1	1	1	1	1	1	1	1	1	1	1	1	1	1	1	0	1	1	1	1	1	1	1	1	1	1	1	1	1	1	1	1	1	1	1
M0212	3377672	TGCAGTATCGTAAAAGCTTCTTCAACAAATTACTTATACAAAAGCATGCTCAGATGCCCAATCGACTCA	C/T	58	Chr01	19471086	1	1	0.261494	0.574713	M0212	0	0	0	0	0	0	0	0	0	0	1	0	0	0	0	0	0	0	1	0	0	0	0	1	0	1	0	0	0	0	0	1	0	0	0	0	0	0
M0213	3377089	TGCAGAAGGTCTGCTCTTTGCTGCTGATTCCAATATTCAATTAC	C/T	23	Chr01	19477017	1	1	0.241379	0	M0213	1	1	1	1	1	1	1	1	1	1	0	1	1	1	1	1	1	1	0	1	1	1	1	0	1	0	1	1	1	1	1	0	1	1	1	0	0	1
M0214	8208602	TTTCTACCTTTTTGTGTTGATAAACTCTCACTTGTGTGAAGTTGGAAATTATGGTACTGTTTTACTGCA	G/T	58	Chr01	19712048	1	0.95977	0.244048	0	M0214	0	0	0	0	0	0	0	0	0	0	1	0	0	0	0	0	0	0	1	0	0	0	0	1	0	1	0	-	0	0	0	1	0	0	0	1	1	0
M0215	3378493	CCACTCAAGGTACCTCAGTTTATTAGGCAAAGATTCAATACCATCAGGAAGGTGCACACTAAATCTGCA	T/G	34	Chr01	19979431	1	1	0.245665	0.574713	M0215	1	1	1	1	1	1	1	1	1	1	0	1	1	1	1	1	1	1	0	1	1	1	1	0	1	0	1	1	1	1	1	0	1	1	1	0	0	1
M0216	8207685	ACTAATAGGTGCTGCTTGGACCCTGCCGTCCCTACTTGTTCCCTTGCAAAGGCTTTTGATGTGGCTGCA	G/T	24	Chr01	20323260	1	1	0.263006	0.574713	M0216	1	1	1	1	1	1	1	1	1	1	0	1	1	1	1	1	1	1	0	1	1	1	1	0	1	0	1	1	2	1	1	0	1	1	1	1	1	1
M0218	3382240	GGATAAGTCGATTTGGCATTCTCAAGTTTTGTTTGACATGCCCGCTTAGCTGCATCCTCAAAATCTGCA	A/G	59	Chr01	21348959	1	0.948276	0.496951	0.574713	M0218	0	0	0	0	0	-	0	0	0	-	0	0	0	0	0	0	0	0	1	0	0	0	-	1	0	1	0	0	0	0	0	1	0	0	0	0	0	0
M0219	3384506	TGCAGCGGTGGTGGGACAGTGATAGAGTGCTTGGTCGGTCAGCAGTGCCACAGCACTGGAAGCAGAGGA	G/A	6	Chr01	21545655	1	1	0.488506	0	M0219	0	0	0	0	0	0	0	0	0	0	0	0	0	0	0	0	0	0	1	0	0	0	0	1	0	1	0	0	0	0	0	1	0	0	0	0	0	0
M0220	3377543	GTAATTCAGAATTGGAACTGTATTCAGTCATCTTTCAGTATCTGTGGCAATTGAACCTGCTGCA	A/G	36	Chr01	21560676	0.978723	1	0.281977	1.72414	M0220	0	0	0	0	0	0	0	0	0	0	0	0	0	0	0	0	0	0	1	0	0	0	0	1	0	1	0	0	0	0	0	1	0	0	0	0	0	0
M0221	22345866	TGCAGATTTTCAATCAGATGATTCGAGGGTTCAACCGGTTGAATTTATGTGTCGCTGTCAAGATTCTTT	A/G	15	Chr01	22294948	1	0.936782	0.239264	0	M0221	1	1	1	1	1	1	1	1	1	1	-	1	1	1	1	1	1	1	0	1	1	1	1	0	-	0	1	-	-	1	1	0	-	1	1	1	1	-
M0222	3372311	TGCAGAATTTTTTTTTCTTTTAGTACGTGCAACATGATGATATAGTTATTTATACATCATGCCATTGTT	A/T	6	Chr01	22768836	0.98913	0.988506	0.27193	0.574713	M0222	1	1	1	1	1	-	1	1	1	1	1	1	1	1	1	1	1	1	0	1	1	1	1	2	1	0	1	1	1	1	1	0	1	1	1	1	1	1
M0223	3378264	TGCAGTGGGATGACTACTGAAGAGGAAAAGAGAATTACATAAAGCAAGTTTGCAGATCCATGGGTTTTT	T/G	50	Chr01	23152122	1	1	0.211429	0	M0223	0	0	0	0	0	0	0	0	0	0	0	0	0	0	0	0	0	0	0	0	0	0	0	0	0	0	0	0	0	0	0	0	0	0	0	0	0	0
M0224	3379391	TGCAGTGATGAGAATGCTGATTCTACCTTCTTGTGCCAACCTCAGAAAACAGAACAATGATCTGTGAGA	T/G	21	Chr01	23364952	1	1	0.268571	0	M0224	0	0	0	0	0	0	0	0	0	0	0	0	0	0	0	0	0	0	1	0	0	0	0	1	0	1	0	0	0	0	0	1	0	0	0	0	0	0
M0225	3384113	GCGACGCGGTGCTATGCGGTGCGACACGGTGCTGTGCGGCGATGACGAGCGGCGCAAGAAGAAGCTGCA	G/A	40	Chr01	23608586	1	0.971264	0.217647	0	M0225	0	0	0	0	0	0	0	0	0	0	0	0	0	0	0	0	0	0	0	0	0	0	0	0	0	0	0	0	0	0	0	0	0	0	0	0	0	0
M0226	3382018	TGCAGCTTGTCATTATCATCACCATATAATTGTGTTTTCTCTTTTGTTATCTAGAAGAGAGCCTTCACA	G/T	45	Chr01	23654983	0.986486	0.948276	0.209091	0.574713	M0226	0	0	0	0	0	0	0	0	0	0	0	0	0	0	0	0	0	0	0	0	0	0	0	0	0	0	-	0	0	0	0	0	0	0	0	0	0	0
M0227	3384461	TGCAGCTTGAGGGAGGGTGTTGAAAATGAGAATAATGTATTTTGTTTATTATCAGAGTCTTGTAATCTT	T/C	60	Chr01	23724589	1	0.936782	0.256098	0	M0227	0	0	0	0	0	0	-	0	0	0	0	0	0	0	0	0	-	0	1	0	0	0	0	1	0	-	0	-	0	0	0	1	0	0	0	0	0	-
M0228	8210106	GTAAATATGCAAAACAATAGGGCGCTTCCTCCATCACTAAGTCCTCTGCA	G/C	40	Chr01	23891217	1	1	0.188571	0	M0228	0	0	0	0	0	0	0	0	0	0	0	0	0	0	0	0	0	0	0	0	0	0	0	0	0	0	0	0	0	0	0	0	0	0	0	0	0	0
M0231	16649062	TGCAGTGGAAATGTTTGACTTGCCAAGATTGAAGCTCATGTGTGAATCAATATTTTGTAGTGACATATC	T/C	5	Chr01	26283602	0.986486	0.902299	0.30719	2.29885	M0231	1	1	1	-	1	-	1	1	1	1	1	1	1	1	1	1	1	1	-	1	-	1	1	1	1	1	1	1	1	1	1	1	1	1	1	1	1	1
M0232	3384041	TGCAGCGGAAAAGTTTGACTTGCCAAGATTGAAGCTCATGTGTGAATCAATATTTTGTAATGACATATC	A/G	59	Chr01	26283656	0.972973	0.925287	0.301242	0.574713	M0232	0	0	0	-	0	-	0	0	0	0	0	0	0	0	0	0	0	0	1	0	-	0	0	0	0	0	0	0	0	0	0	0	0	0	0	0	0	0
M0233	3379288	TGCAGGGATGCAAGTCAAATATTATTCCTGCATTATTTGCTTATGCTGTTAC	T/C	28	Chr01	26550243	1	1	0.291429	0	M0233	0	0	0	0	0	0	0	0	0	0	0	0	0	0	0	0	0	0	1	0	0	0	0	0	0	0	0	0	0	0	0	0	0	0	0	0	0	0
M0234	8216813	TGCAGGTTTTGTAAATCTTTTGTACCTAAGGGCATCTTTAC	T/C	9	Chr01	26688111	0.989362	0.994253	0.299419	0.574713	M0234	1	1	1	1	1	1	1	1	1	1	1	1	1	1	1	1	1	1	0	1	1	1	1	1	1	1	1	1	1	1	1	1	1	1	1	1	1	1
M0235	8216813	TGCAGGTTTTGTAAATCTTTTGTACCTAAGGGCATCTTTAC	C/T	16	Chr01	26688118	1	0.954023	0.269697	0.574713	M0235	1	1	1	1	1	1	1	1	1	1	1	-	1	1	1	1	1	1	2	1	1	1	1	1	1	1	1	1	1	1	1	1	-	1	1	1	1	1
M0236	8216813	TGCAGGTTTTGTAAATCTTTTGTACCTAAGGGCATCTTTAC	T/C	17	Chr01	26688119	1	0.942529	0.256098	0	M0236	1	1	1	1	1	1	1	1	1	1	-	1	1	1	1	1	1	1	0	1	1	1	1	-	-	-	1	-	-	1	1	-	-	1	1	1	1	1
M0239	3370550	AATCTCAATAATCATAATCTAAATGTATGATGCCTAGCATCTTTATTGGTGCAAACATTATCTGCTGCA	G/A	36	Chr01	26792405	1	1	0.275862	0	M0239	1	1	1	1	1	1	1	1	1	1	1	1	1	1	1	1	1	1	0	1	1	1	1	0	1	0	1	1	1	1	1	0	1	1	1	1	1	1
M0240	8207565	TGCAGCTGTGGCGACGATAGTGGCAGCGACGGCAGTAATAGCGTGGTACAGAAGGTATGTTTGTCTTTT	T/A	6	Chr01	27225231	1	0.977011	0.276471	0	M0240	1	1	1	1	1	1	1	1	1	1	1	1	1	1	1	1	1	1	0	1	1	1	1	0	1	0	1	1	1	1	1	0	1	1	1	1	1	1
M0241	3378079	TGCAGAAACACATTATTTTATGCCAGCAGAATGCCCCAGACCAAATGCAAAGGATAAGATAACTGCAAG	A/T	67	Chr01	27389106	1	1	0.268571	0	M0241	0	0	0	0	0	0	0	0	0	0	0	0	0	0	0	0	0	0	1	0	0	0	0	1	0	1	0	0	0	0	0	1	0	0	0	0	0	0
M0242	3380879	CTTCATCTTCTTCCATTCATGCGGTCCCATTCCTTTCTGTACAACCTTCAGAATGCACGTCTCTCTGCA	C/G	44	Chr01	27628559	1	1	0.268571	0	M0242	0	0	0	0	0	0	0	0	0	0	0	0	0	0	0	0	0	0	1	0	0	0	0	1	0	1	0	0	0	0	0	1	0	0	0	0	0	0
M0243	8216823	AGGAACCTTAGAAACCTTAGGAACCCAATTCAAAATACATTTAGGAACAAAAAACATTCTTACTCTGCA	T/A	56	Chr01	29251383	1	0.925287	0.30625	1.14943	M0243	0	0	0	0	0	-	0	0	0	0	0	0	0	0	0	0	0	0	-	0	0	0	0	0	0	0	0	0	0	0	0	0	0	0	0	0	0	0
M0244	3378721	AACAATTTCAACCAATTTGCAATTCAAGATGATCACTGCACCAACAAAAACCAGAAAATTGCAACTGCA	C/T	51	Chr01	29505559	1	1	0.291429	0	M0244	0	0	0	0	0	0	0	0	0	0	0	0	0	0	0	0	0	0	1	0	0	0	0	0	0	0	0	0	0	0	0	0	0	0	0	0	0	0
M0245	3379237	TGCAGTTCTGAACGAGGGACAATTTCTAAGGAAGTGCGTTTCTCTCTCACCCAGATTTAGGCTTTCAAA	C/T	36	Chr01	29727743	1	1	0.293103	0	M0245	1	1	1	1	1	1	1	1	1	1	1	1	1	1	1	1	1	1	0	1	1	1	1	1	1	1	1	1	1	1	1	1	1	1	1	1	1	1
M0246	3382910	GTAAGTATTGGGTCCTTTTGCCTTGTGAGCTTATATGTATTTTTTCTGCA	C/T	14	Chr01	29734938	0.989362	1	0.29023	0.574713	M0246	0	0	0	0	0	0	0	0	0	0	0	0	0	0	0	0	0	0	1	0	0	0	0	0	0	0	0	0	0	0	0	0	0	0	0	0	0	0
M0247	8211204	GTAACAGTGTTTCCTTTATTTGTAACATTTGATGAAACAACGTGATCAGCATCAACTGCA	G/A	41	Chr01	29984516	0.989362	1	0.303468	0.574713	M0247	1	1	1	1	1	1	1	1	1	1	1	1	1	1	1	1	1	1	1	1	1	1	1	1	1	1	1	1	1	1	1	1	1	1	1	1	1	1
M0249	3378928	GTAAGAAAACAGCATGAAAAAGAAATATGATACCAAATAATAATGCTGCA	G/C	4	Chr01	30123032	0.989362	1	0.301724	0.574713	M0249	0	0	0	0	0	0	0	0	0	0	0	0	0	0	0	0	0	0	0	0	0	0	0	0	0	0	0	0	0	0	0	0	0	0	0	0	0	0
M0250	3378783	TTTCCATATATCAAGAAATAACAATTGCTCACTTCATATGCATGACGGATGCTCTTGAATAATTCTGCA	C/T	45	Chr01	30125361	1	1	0.297143	0	M0250	0	0	0	0	0	0	0	0	0	0	0	0	0	0	0	0	0	0	0	0	0	0	0	0	0	0	0	0	0	0	0	0	0	0	0	0	0	0
M0251	3378091	TGCAGCATGCGGATCCCTGCTAACGTCGGGATGATACTGCACTCACAGCAAAATAACGGACAAGATAAA	A/C	55	Chr01	30125436	1	1	0.297143	0	M0251	0	0	0	0	0	0	0	0	0	0	0	0	0	0	0	0	0	0	0	0	0	0	0	0	0	0	0	0	0	0	0	0	0	0	0	0	0	0
M0252	3366932	GTGTGATTCCAGGGCCACAATTTTGCTAAGATCTTGACTAAACTTGAGATGTTGAGCAAGGGTGCTGCA	G/A	61	Chr01	30529649	1	1	0.297143	0	M0252	0	0	0	0	0	0	0	0	0	0	0	0	0	0	0	0	0	0	0	0	0	0	0	0	0	0	0	0	0	0	0	0	0	0	0	0	0	0
M0253	3374984	CGTGTTACAACTACCTCACTCGCAAATGTTGTGAATCCCACAGGTACATAGGCTTCACCACGTTCTGCA	A/G	49	Chr01	30605946	1	1	0.298851	0	M0253	1	1	1	1	1	1	1	1	1	1	1	1	1	1	1	1	1	1	1	1	1	1	1	1	1	1	1	1	1	1	1	1	1	1	1	1	1	1
M0254	3380108	TATTATTGTTGATTATCCATGTGAAATGCCCTCATGAGAGTACCGTTTATCATACAGGTATCTACTGCA	G/T	10	Chr01	30782751	0.989362	1	0.300578	1.14943	M0254	0	0	0	0	0	0	0	0	0	0	0	0	0	0	0	0	0	0	0	0	0	0	0	0	0	0	0	2	0	0	0	0	0	0	0	0	0	0
M0255	3381284	TGCAGTGGACCACGTTGTTTGAACACTTGAGCAAAGCAAAAAAGGCCACGTTCACCCCTACATCAACAC	C/A	63	Chr01	30959088	1	1	0.222857	0	M0255	0	0	0	0	0	0	0	0	0	0	0	0	0	0	0	0	0	0	0	0	0	0	0	0	0	0	0	0	0	0	0	0	0	0	0	0	0	0
M0256	3382026	TGCAGACTTTGATTCTCTCCATGGAGATTCTAGATCAAAAACTTACATAATCGAAGAGTAAAAACCATG	A/C	61	Chr01	31234529	1	0.994253	0.297688	0.574713	M0256	0	0	0	0	0	0	0	0	0	0	2	0	0	0	0	0	0	0	0	0	0	0	0	0	0	0	0	0	0	0	0	0	0	0	0	0	0	0
M0257	13121387	ACAGGTATTCGAGATTTAGAGTCCTCCAATGTAATAGAGGCACCATGCTGAAGAAGGATGCTTGCTGCA	G/A	12	Chr01	31667315	1	0.988506	0.0813953	0	M0257	0	0	0	0	0	0	0	0	0	0	0	0	0	0	0	0	0	0	0	0	0	0	0	0	0	0	0	0	0	0	0	0	0	0	0	0	0	0
M0258	3379036	AACATAGTGATAATTCTTTACAATTTTCATCAATTGCATCAGCAAAGCAATGGAACTGTGTAGTCTGCA	C/T	55	Chr01	31723806	1	1	0.297143	0	M0258	0	0	0	0	0	0	0	0	0	0	0	0	0	0	0	0	0	0	0	0	0	0	0	0	0	0	0	0	0	0	0	0	0	0	0	0	0	0
M0259	3381666	TGCAGCAATGCCTACTGTCCATTTCTCAGTCAGTCCAACTCTCTTGTCAAAAGAAATTACCTTTGCAGA	T/G	57	Chr01	31725050	0.988889	0.982759	0.3	1.14943	M0259	0	0	0	-	0	0	0	0	0	0	0	0	0	0	0	0	0	0	0	0	0	0	0	0	0	0	-	0	0	0	0	0	0	0	0	0	0	0
M0260	8207639	TGCAGCATTAGCAGAGAAGAAGGCCTGAAAATGAAACCATGGAATATTTTATATTAGTGAATTGTGTGA	G/A	41	Chr01	31808481	1	1	0.298851	0	M0260	1	1	1	1	1	1	1	1	1	1	1	1	1	1	1	1	1	1	1	1	1	1	1	1	1	1	1	1	1	1	1	1	1	1	1	1	1	1
M0261	3379376	TGCAGAGACAGATCATATGCCTTTATTTGACTGAGTCACTGGTACATGTGGCAACAACCCTCTTTTCGT	A/G	9	Chr01	31853486	0.989362	1	0.150289	1.14943	M0261	0	0	0	0	0	0	0	0	0	0	0	0	0	0	0	0	0	0	0	0	0	0	0	0	0	0	0	0	0	0	0	2	0	0	0	0	0	0
M0262	8204284	GTAATGCCTCTGGTTCACTATGTGGTTTACCTGCA	A/T	19	Chr01	31892639	1	1	0.298851	0	M0262	1	1	1	1	1	1	1	1	1	1	1	1	1	1	1	1	1	1	1	1	1	1	1	1	1	1	1	1	1	1	1	1	1	1	1	1	1	1
M0263	3383182	TGCAGCATCCCTCTCGTGATTCCGAACGAGCTCTGAAAAGAGAAGCACCAGCGAAGCCATTCAAGATCC	T/A	11	Chr01	31946067	1	0.965517	0.307692	0	M0263	0	0	0	0	0	0	0	0	0	0	0	0	0	0	0	0	0	0	0	0	0	0	0	0	0	0	0	0	0	0	0	0	0	0	0	0	0	0
M0265	3382686	TGCAGATCCGTTACCAATCAATATGTGGAAAACTGACGGCTTTGAATGATCTTTTAC	C/T	32	Chr01	33359341	1	0.982759	0.30117	0.574713	M0265	0	0	0	0	0	0	0	0	0	0	0	0	0	0	0	0	0	0	0	0	0	0	0	0	0	0	0	0	0	0	0	0	0	0	0	0	0	-
M0266	3377701	GTAAAGTATTACTTTCATATATGTAAACAGAGAAATGTTTTCAGTAAGAGCTATTTCTGCA	C/T	15	Chr01	33433324	1	1	0.297143	0	M0266	0	0	0	0	0	0	0	0	0	0	0	0	0	0	0	0	0	0	0	0	0	0	0	0	0	0	0	0	0	0	0	0	0	0	0	0	0	0
M0267	3377902	TCTCCATGAGTTTGGGATTTATTATCCCTGATTTCAGTTGTTTGGTGAACTGAATCCACCATGGCTGCA	T/A	45	Chr01	33439776	1	1	0.297143	0	M0267	0	0	0	0	0	0	0	0	0	0	0	0	0	0	0	0	0	0	0	0	0	0	0	0	0	0	0	0	0	0	0	0	0	0	0	0	0	0
M0268	3379087	TGCAGCATATCAATTATAACATGCACCAATCTTCTATCGAAAATGACAAAAATGCCCTTTCTAAATAAC	C/T	30	Chr01	33464698	1	1	0.297143	0	M0268	0	0	0	0	0	0	0	0	0	0	0	0	0	0	0	0	0	0	0	0	0	0	0	0	0	0	0	0	0	0	0	0	0	0	0	0	0	0
M0269	3383733	TTTTCTGTTTTAGAAAAGCTTACTAATGCTTCTAAATAGGATACTCTCTCAGTTGTAAGATGCACTGCA	G/A	27	Chr01	33524476	1	0.942529	0.212121	0	M0269	0	0	0	0	0	0	-	0	0	0	0	0	0	0	0	0	0	0	0	0	0	0	0	0	0	0	0	0	0	0	0	0	0	0	0	-	-	-
M0270	3380258	TCCAAAACCTTCAACCTAAAATCTTTACACGGGTGTAGAAGATCGTAAACATTCAAATTGCTTGCTGCA	G/C	44	Chr01	34111921	1	1	0.297143	0	M0270	0	0	0	0	0	0	0	0	0	0	0	0	0	0	0	0	0	0	0	0	0	0	0	0	0	0	0	0	0	0	0	0	0	0	0	0	0	0
M0271	8199646	TGCAGGTGTGGATTTCCAAAATCAGATAACTAACCAGATAAGGATTTGTTATGCAATTGAGTTGGTGTT	A/T	40	Chr01	34111982	1	1	0.298851	0	M0271	1	1	1	1	1	1	1	1	1	1	1	1	1	1	1	1	1	1	1	1	1	1	1	1	1	1	1	1	1	1	1	1	1	1	1	1	1	1
M0272	3379501	GTAACAAATGTGCATGGAGTAATCCACACTTTTGGAACCTAATAATAGTGTGCATGTCTGCA	G/A	16	Chr01	34158633	1	0.954023	0.496988	0.574713	M0272	1	1	1	1	1	1	1	1	1	1	-	1	1	1	1	1	1	-	1	1	1	1	1	1	1	1	1	1	1	1	1	1	1	1	1	1	-	1
M0273	3383553	GCTTATTTTTGTAAGTTGAATGGTCTGTGTCTCGGACTTATATGTTCTTCTTTTTTTTTATGTACTGCA	C/T	49	Chr01	34340218	1	1	0.303468	0.574713	M0273	1	1	1	1	1	1	1	1	1	1	1	1	1	1	1	1	1	1	1	1	1	1	1	1	1	1	1	1	1	1	1	1	1	1	1	1	1	1
M0274	3377709	CAATGGCATTGACTCACATCTTCTTCACATGCTTCCAGATGACCTATCACAGCATACCACCAATCTGCA	C/T	47	Chr01	34450078	1	1	0.297143	0	M0274	0	0	0	0	0	0	0	0	0	0	0	0	0	0	0	0	0	0	0	0	0	0	0	0	0	0	0	0	0	0	0	0	0	0	0	0	0	0
M0275	3379752	TGCAGAAGTTCTCATTTTCATTACAGGATTCCAGATGACCAATAACAGCATAGCACCAATCTGCAATCA	A/C	68	Chr01	34461665	1	1	0.297143	0	M0275	0	0	0	0	0	0	0	0	0	0	0	0	0	0	0	0	0	0	0	0	0	0	0	0	0	0	0	0	0	0	0	0	0	0	0	0	0	0
M0276	3380734	TGCAGCTATGAATAGTTGTAATATTGTTTTGATATAAAGCACTAATCCTTATACTCCTATTTATACTAA	G/A	38	Chr01	34539869	0.978723	1	0.306358	1.14943	M0276	0	0	0	0	0	0	0	0	0	0	0	0	0	0	0	0	0	0	0	0	0	0	0	0	0	0	0	0	0	0	0	0	0	0	0	0	0	0
M0277	3381742	TGCAGTCCAAGAGATAAATTATTATATGTAATCAAAATAAAGTAAAAGATACTGATCAAAAGAACACAA	A/G	63	Chr01	34571026	1	0.994253	0.298851	0	M0277	0	0	0	0	0	0	0	0	0	0	0	0	0	0	0	0	0	0	0	0	0	0	0	0	0	0	0	0	0	0	0	0	0	0	0	0	0	0
M0279	3383894	TCATCTCTTGTCCCAACAAGAAACACACACAAAATAATCAAAGCAGTGGACACAACCCCTCCAGCTGCA	G/A	47	Chr01	34779058	1	0.936782	0.292683	0	M0279	0	0	-	0	0	-	0	0	0	0	0	0	0	0	0	0	0	0	0	-	0	0	0	0	0	-	0	0	0	0	0	0	0	0	0	0	0	0
M0280	3369881	TGCAGAATCATCACAAATGATATTGTAAATATTTGCTAAACTTAGATTGAACAACAAAGATCCTTCAAC	T/A	31	Chr01	34779107	1	1	0.298851	0	M0280	1	1	1	1	1	1	1	1	1	1	1	1	1	1	1	1	1	1	1	1	1	1	1	1	1	1	1	1	1	1	1	1	1	1	1	1	1	1
M0281	8216134	TGCAGAAACTTGCACCTGGTACTCCCTTGTCTTCTTCTCTATTATTGTTGTTGGAAAAACATTTTACAG	C/T	21	Chr01	34789718	0.968085	1	0.305882	2.29885	M0281	1	1	1	1	1	1	1	1	1	1	1	1	1	1	1	1	1	2	1	1	1	1	1	1	1	1	1	1	1	1	1	1	1	1	1	1	1	1
M0282	3372088	GCTTTCATTTACTGTAAATCATAGTTTCTATTATTGCTTTTTGTTTCTCAAATAATACAAAAATCTGCA	C/T	1	Chr01	34834918	1	1	0.297143	0	M0282	0	0	0	0	0	0	0	0	0	0	0	0	0	0	0	0	0	0	0	0	0	0	0	0	0	0	0	0	0	0	0	0	0	0	0	0	0	0
M0283	3378138	TGCAGTGTTTTCTTATTTTACCTGAACTTGTTATGTTTTCTTCTGTTGTCTGCTTGTTCTTGCATTATT	G/A	47	Chr01	34837661	1	1	0.297143	0	M0283	0	0	0	0	0	0	0	0	0	0	0	0	0	0	0	0	0	0	0	0	0	0	0	0	0	0	0	0	0	0	0	0	0	0	0	0	0	0
M0284	3379571	TAAAAGAGCTCTCCTTGTCAAATGGTGGAGACACTCGGGCACAATTCATCTTGTATCTTGGGCTCTGCA	T/C	44	Chr01	34843971	1	1	0.297143	0	M0284	0	0	0	0	0	0	0	0	0	0	0	0	0	0	0	0	0	0	0	0	0	0	0	0	0	0	0	0	0	0	0	0	0	0	0	0	0	0
M0285	3382637	TGCAGGGGGTTTGGCCACCGAAGTGGTGACAGAAGTTGAAGGCCAGCCCTTGCGCTTCACTAATGACAT	A/G	20	Chr01	35423707	1	0.994253	0.281609	0	M0285	0	0	0	0	0	0	0	0	0	0	0	0	0	0	0	0	0	0	0	0	0	0	0	0	0	0	0	0	0	0	0	0	0	0	0	-	0	0
M0286	3368264	GTAATGTTGTACTCTATAATTTTTGAGAACCAATTCACGAACTAATACTGGTGTTTCTGCA	A/T	46	Chr01	35520289	1	1	0.285714	0	M0286	0	0	0	0	0	0	0	0	0	0	0	0	0	0	0	0	0	0	0	0	0	0	0	0	0	0	0	0	0	0	0	0	0	0	0	0	0	0
M0287	3383178	GTAAAAAGATTTCTTCACAGTGTTGTCAGACCTAAAACAATCGGTTTTTTTCTGCA	G/A	42	Chr01	35691585	0.975	0.936782	0.478261	1.14943	M0287	0	0	0	-	0	-	0	0	0	0	0	0	0	0	0	0	0	0	0	0	0	0	0	0	0	0	0	0	0	0	0	0	0	0	0	0	0	0
M0288	3384260	GTAAACACAATACCATTATGGATCATTTCCGGCTGCAAAAAATCACCTGCA	A/C	24	Chr01	35880002	1	1	0.287356	0	M0288	1	1	1	1	1	1	1	1	1	1	1	1	1	1	1	1	1	1	1	1	1	1	1	1	1	1	1	1	1	1	1	1	1	1	1	1	1	1
M0289	3378379	AGGGACCTAGCTAGGGAAGAAAGGGATATTCCTCTTCACCCTTTTTGATTCCCAAATCCAAACACTGCA	A/G	60	Chr01	35923595	1	1	0.285714	0	M0289	0	0	0	0	0	0	0	0	0	0	0	0	0	0	0	0	0	0	0	0	0	0	0	0	0	0	0	0	0	0	0	0	0	0	0	0	0	0
M0290	3373764	TGCAGTTGCAGAGACAGCGGTTTTTATCTTTATCCACAACCATAACCAGAGTCAAATCCACTTCACTCT	G/A	19	Chr01	35923619	1	0.994253	0.287356	0	M0290	0	0	0	0	0	0	0	0	0	0	0	0	0	0	0	0	0	0	0	0	0	0	0	0	0	0	0	0	0	0	0	0	0	0	0	0	0	0
M0291	3369085	TCATCTAGAGGGTTTTTCTTGCAAGAACAGAAGCTAAGAAAAGGTTCTCTAGTAGTACATGCTGCTGCA	C/A	57	Chr01	35924749	1	1	0.287356	0	M0291	1	1	1	1	1	1	1	1	1	1	1	1	1	1	1	1	1	1	1	1	1	1	1	1	1	1	1	1	1	1	1	1	1	1	1	1	1	1
M0292	3384423	TGCAGCAAGTGAAATTACAAAACATACAAAGTGTGAGTTACGACAAGAAGGAGTACTAAGAGCAAAGAA	C/T	5	Chr01	36049558	1	0.908046	0.301887	0	M0292	0	0	0	0	0	0	0	0	0	0	0	0	0	0	0	0	0	0	0	0	0	0	0	0	0	0	0	0	0	0	0	0	0	0	0	0	0	0
M0293	3380916	TGCAGCATAATCTTATTTGGATAATTGTTATTTACTCTCTTGACTTGTTTCGTTATTTTACAGCATTGT	C/A	36	Chr01	36455155	1	0.994253	0.287356	0	M0293	0	0	0	0	0	0	0	0	0	0	0	0	0	0	0	0	0	0	0	0	0	0	0	0	0	0	0	0	0	0	0	0	0	0	0	0	0	0
M0294	3378803	GAAAAGTTGAACTCAATGAATTTGCTGCTGTACATGTCTCCAATCGCAATCCTAGTTTTGTTGCCTGCA	G/C	26	Chr01	36740781	1	1	0.29023	0.574713	M0294	0	0	0	0	0	0	0	0	0	0	0	0	0	0	0	0	0	0	0	0	0	0	0	0	0	0	0	0	0	0	0	0	0	0	0	0	0	0
M0295	3380818	TGCAGTGCAAATATCCTGATTGGCAATATATTTTCATTTACAGAAAAGTAAATTGCATGATTTTGCTAA	A/T	56	Chr01	36749030	1	0.971264	0.135294	0	M0295	0	0	0	0	0	0	0	0	0	0	0	0	0	0	0	0	0	0	0	0	0	0	0	0	0	0	0	0	0	0	0	0	0	-	0	0	0	0
M0296	3381497	TGCAGTGGTTTTAGAAGATTTGAAATCCATATGATGATTTGCTTTGGTTTGTCATGCACACATTGTAAG	A/T	36	Chr01	36803561	1	0.988506	0.289017	0	M0296	0	0	0	0	0	0	0	0	0	0	0	0	0	0	0	0	0	0	0	0	0	0	0	0	0	0	0	0	0	0	0	0	0	0	0	0	0	0
M0297	3383419	CAAAAGTGGTGATTTGGCTCCACTTCTATCCTCACAACTCACACATTTATCGGTCTTTACGGCACTGCA	A/G	35	Chr01	36917495	1	1	0.285714	0	M0297	0	0	0	0	0	0	0	0	0	0	0	0	0	0	0	0	0	0	0	0	0	0	0	0	0	0	0	0	0	0	0	0	0	0	0	0	0	0
M0299	3378103	GTAACAATTGAAACGGCAAATGAGGCAGGTATAAAAGAGAAAGCAATGTTGACAATAACTGCA	T/C	20	Chr01	37137965	1	1	0.285714	0	M0299	0	0	0	0	0	0	0	0	0	0	0	0	0	0	0	0	0	0	0	0	0	0	0	0	0	0	0	0	0	0	0	0	0	0	0	0	0	0
M0300	3382216	TCAAGTTTCTCCTTCAAGTTACACAGGGTATCCTTTACAAAAGAACTTGTACCCTCAAATTCAGCTGCA	C/T	23	Chr01	37366331	1	0.988506	0.284884	0	M0300	1	1	1	1	1	1	1	1	1	1	1	1	1	1	1	1	1	1	1	1	1	1	1	1	1	1	1	1	1	1	1	1	1	1	1	1	1	1
M0301	3382305	CATCGCTCATATCAAACGCGTTTCCATTGGAGAAACAAGAAAAGGGAAACTCCTTTTTCGAATGCTGCA	T/C	9	Chr01	37536860	1	1	0.290698	1.14943	M0301	1	1	1	1	1	1	1	1	1	1	1	1	1	1	1	1	1	1	1	1	1	1	1	1	1	1	1	1	1	1	1	1	1	1	1	1	1	1
M0302	3365825	TGCAGCATCTTCTTCAAGAGGTCCACACAATCTGATAATCTTGGTGCTATCTACTCGAATTCAAATAAT	T/A	10	Chr01	37542141	1	1	0.287356	0	M0302	1	1	1	1	1	1	1	1	1	1	1	1	1	1	1	1	1	1	1	1	1	1	1	1	1	1	1	1	1	1	1	1	1	1	1	1	1	1
M0303	18322886	TTTGTTGGAGAAGGACAAGCACATTGGGGAGACTGTCTCAGATACAGCGCACGTGAACAGTGCACTGCA	A/G	58	Chr01	37636685	1	0.977011	0.28655	0	M0303	0	0	0	0	0	0	0	0	0	0	0	0	0	0	0	0	0	0	0	0	0	0	0	0	0	0	0	0	-	0	0	0	0	0	0	0	0	0
M0304	3379821	TGCAGAAAGCTTCATCAACATAGAAAAATCCATTAGATGTAGTTTAGACCATGTGTGGAAACAATAAAA	A/G	60	Chr01	37640847	1	1	0.285714	0	M0304	0	0	0	0	0	0	0	0	0	0	0	0	0	0	0	0	0	0	0	0	0	0	0	0	0	0	0	0	0	0	0	0	0	0	0	0	0	0
M0306	3381282	TGCAGGTACAATAATTTGACTTAGGGGATCCTGAAAATGCCCCCATTTAGAAATCTAACAATACAAGAT	G/C	26	Chr01	38064972	1	0.982759	0.280702	0	M0306	1	1	1	1	1	1	1	1	1	1	1	1	1	1	1	1	-	1	1	1	1	1	1	1	1	1	1	1	1	1	1	1	1	1	1	1	1	1
M0307	3380934	AAAAATCATTCCTCATTGATTCCCTTTTTCTCTCTCTGTTGCCTTCTGCTGTGCATGGCTATTGCTGCA	C/T	10	Chr01	38275648	1	1	0.285714	0	M0307	0	0	0	0	0	0	0	0	0	0	0	0	0	0	0	0	0	0	0	0	0	0	0	0	0	0	0	0	0	0	0	0	0	0	0	0	0	0
M0308	3382568	TGCAGCAGCTGTTGTCCTGCCATTGGGTCTCCTCTTCTTCGCCTCCGGCCTCCTTGTCAATCTCATTCA	C/T	45	Chr01	38275748	0.988372	0.988506	0.317647	1.14943	M0308	0	0	0	0	0	0	0	0	0	0	0	0	0	0	0	0	0	0	0	0	0	0	0	0	0	0	0	0	0	0	0	0	0	0	0	0	0	0
M0310	3366946	CTGTAAACAATAATTGTTAGGCGTTTACTTCTAAAACTAAGCCAAAGAATTATAAAACGTGGTTCTGCA	G/C	2	Chr01	38893134	1	1	0.287356	0	M0310	1	1	1	1	1	1	1	1	1	1	1	1	1	1	1	1	1	1	1	1	1	1	1	1	1	1	1	1	1	1	1	1	1	1	1	1	1	1
M0311	100017293	TGCAGCTCTCCTTTCTCATTCTAAACTAAACATTTAC	A/T	28	Chr01	38893856	0.989362	1	0.29023	0.574713	M0311	0	0	0	0	0	0	0	0	0	0	0	0	0	0	0	0	0	0	0	0	0	0	0	0	0	0	0	0	0	0	0	0	0	0	0	0	0	0
M0312	3380431	TGAAGACCAGATGTTATGCATGCTATATTTTCAAAACCTGCTTCCTCTAACTTATTTGCAGCTGCTGCA	T/A	38	Chr01	38906754	1	1	0.285714	0	M0312	0	0	0	0	0	0	0	0	0	0	0	0	0	0	0	0	0	0	0	0	0	0	0	0	0	0	0	0	0	0	0	0	0	0	0	0	0	0
M0313	3380748	TGCAGGAACCTGCACATAAGAACCATTCTATAGATAAAATAACAGACCCCAATGAAGTATAGTTCTGCC	G/A	19	Chr01	38922066	0.989362	0.994253	0.286127	0.574713	M0313	0	0	0	0	0	0	0	0	0	0	0	0	0	0	0	0	0	0	0	0	0	0	0	0	0	0	0	0	0	0	0	0	0	0	0	0	0	0
M0314	3382974	TGCAGACAACCCTTCAAAAACCGGTTCTGGAACCGGTAACACATGCGAGGATTTGGAGGAGCACCAGTT	A/G	15	Chr01	39007575	1	0.977011	0.280702	0	M0314	0	0	0	0	0	0	0	0	0	0	0	0	0	0	0	0	0	0	0	0	0	0	0	0	0	0	0	0	0	0	0	0	0	0	0	0	-	0
M0315	3383552	GTAAAGTTTTTTTGGTCACTAAAGGAACTTGGTTTTGAATCCCATCCACTGCA	A/G	20	Chr01	39102374	0.989362	0.977011	0.267647	0.574713	M0315	0	0	0	0	0	0	0	0	0	-	0	0	0	0	0	0	0	0	0	0	0	0	0	0	0	0	0	0	0	0	0	0	0	0	0	-	-	0
M0316	3383238	TGCAGATATAACAATGGTACACGAAGTTTTGGAAGATGCCTCTACAGGAATCACATACATAGCGTCCCT	A/G	58	Chr01	39214359	1	0.902299	0.280255	0	M0316	0	0	0	0	0	0	0	0	0	0	0	0	0	0	0	0	-	0	0	0	0	-	0	0	0	0	0	0	0	0	0	0	0	-	0	0	0	0
M0317	3366178	TGATAGGCACTACCATACTACTGCAATTAGGCCATAAAAGGCATTCACCATACAAAAAGTTATTCTGCA	A/G	4	Chr01	39233332	1	0.994253	0.275862	0	M0317	0	0	0	0	0	0	0	0	0	0	0	0	0	0	0	0	0	-	0	0	0	0	0	0	0	0	0	0	0	0	0	0	0	0	0	0	0	0
M0318	3378905	TGCAGTATGAAGAACAATCGAAGGAAAAAGTATAATTGGAATGAGTTGTTCGTTTAC	A/G	6	Chr01	39437768	0.989362	1	0.278736	0.574713	M0318	0	0	0	0	0	0	0	0	0	0	0	0	0	0	0	0	0	0	0	0	0	0	0	0	0	0	0	0	0	0	2	0	0	0	0	0	0	0
M0319	3384397	TGCAGCCATAGATTGTTCAGTATATGTATAATATAACGGCAGCCAGACTATGTCCAAAAACCATCTTTA	T/A	50	Chr01	39538535	1	0.95977	0.279762	0	M0319	0	0	0	0	0	0	0	0	0	0	0	0	0	0	0	0	0	0	0	0	0	0	0	0	0	0	0	0	0	0	0	0	-	0	0	0	0	0
M0320	3379448	CAGAAAGAGATTTGTTATCCTGTAATTTTATATACTTGATAGATATCATTGCTAAGAGTTCTAGCTGCA	T/C	45	Chr01	39539246	1	1	0.28	0	M0320	0	0	0	0	0	0	0	0	0	0	0	0	0	0	0	0	0	0	0	0	0	0	0	0	0	0	0	0	0	0	0	0	0	0	0	0	0	0
M0321	8207820	AATTAGATACATTGGTATGACAAGGCAGAGAGAAAGATACCTTGTTCGCTTCCAACCTCCGCCGCTGCA	G/A	43	Chr01	39557039	1	1	0.280347	0.574713	M0321	1	1	1	1	1	1	1	1	1	1	1	1	1	1	1	1	1	1	1	1	1	1	1	1	1	1	1	1	1	1	1	1	1	1	1	1	1	1
M0322	3378279	TGCAGATCTCCAGTCAGGAACACTATTACTAGCATTTTCTCGGTTTCTTCTGAATTTAC	C/G	40	Chr01	39561382	1	1	0.28	0	M0322	0	0	0	0	0	0	0	0	0	0	0	0	0	0	0	0	0	0	0	0	0	0	0	0	0	0	0	0	0	0	0	0	0	0	0	0	0	0
M0323	3384531	TTCCTTTATACACCCATGACGTCACTATTTATAATTTTCTGACTCAACCCATATTTTATACTCTCTGCA	A/G	15	Chr01	39692162	0.989362	1	0.278736	0.574713	M0323	0	0	0	0	0	0	0	0	0	0	0	0	0	0	0	0	0	0	2	0	0	0	0	0	0	0	0	0	0	0	0	0	0	0	0	0	0	0
M0324	3381317	TGCAGATCGAGACAATCGTCTATTTCTGAAATTCAATAGTTGTCTAAGTAGTGTGTACGTAGACTGATG	G/T	47	Chr01	39855790	1	1	0.28	0	M0324	0	0	0	0	0	0	0	0	0	0	0	0	0	0	0	0	0	0	0	0	0	0	0	0	0	0	0	0	0	0	0	0	0	0	0	0	0	0
M0325	8210020	GTAAGAGATCAAGTTGCTAAGTACCCTTGTCTGCA	C/T	23	Chr01	40084488	1	1	0.284884	1.14943	M0325	1	1	1	1	1	1	1	1	1	1	1	1	1	1	1	1	1	1	1	1	1	1	1	1	1	1	1	1	1	1	1	1	1	1	1	1	1	1
M0326	3382062	TGCAGATTCATTCTGCACAATGGCTGACATCACAAAAACTAACTGAATTATTCTCTGAACTCTCCTTAT	C/G	52	Chr01	40084548	1	0.913793	0.308176	0	M0326	0	0	0	0	0	0	0	0	0	0	0	0	0	0	0	0	0	0	0	0	0	0	0	0	0	0	0	0	0	0	0	0	0	0	0	0	0	0
M0327	3380668	TGCAGTAATGTTTGTGATTTATCATAGTTTTCCGTGTACATTTGTGGCATCTTTTGCTCCAACCCTTGA	T/C	5	Chr01	40105892	1	1	0.284483	0.574713	M0327	0	0	0	0	0	0	0	0	0	0	0	0	0	0	0	0	0	0	0	0	0	0	0	0	0	0	0	0	0	0	0	0	0	0	0	0	0	0
M0328	8199889	GTAAACTAACTCGAACATTTGTTCTTTTACAGGCTGCTTTGCCTCACCCAACCCCATTACTGCA	A/G	30	Chr01	40166656	1	1	0.286127	0.574713	M0328	1	1	1	1	1	1	1	1	1	1	1	1	1	1	1	1	1	1	1	1	1	1	1	1	1	1	1	1	1	1	1	1	1	1	1	1	1	1
M0329	8211265	TGCAGTTTGAAACAAAGCCCGCATGATATCGCAGCCATTCTTTCAATTTTAC	G/A	16	Chr01	40237714	1	1	0.281609	0	M0329	1	1	1	1	1	1	1	1	1	1	1	1	1	1	1	1	1	1	1	1	1	1	1	1	1	1	1	1	1	1	1	1	1	1	1	1	1	1
M0330	8210112	GTAAAGGAATAAACGAAGTCCTAAATTACCTCTGCA	A/G	27	Chr01	40287520	1	1	0.286127	0.574713	M0330	1	1	1	1	1	1	1	1	1	1	1	1	1	1	1	1	1	1	1	1	1	1	1	1	1	1	1	1	1	1	1	1	1	1	1	1	1	1
M0331	3379902	GACCTAAATTTCATCCAACACATAAAGAGTTTCTTCATAGATGAGCAGCCTCCAACGGCAAAGCCTGCA	C/A	3	Chr01	40419749	1	1	0.28	0	M0331	0	0	0	0	0	0	0	0	0	0	0	0	0	0	0	0	0	0	0	0	0	0	0	0	0	0	0	0	0	0	0	0	0	0	0	0	0	0
M0332	3379552	TGCAGGAAGAAAATGTCAAAAATTCGTTTATTATTTGTGTTTAGATGTGATGCTGAAAGTATATTTGAT	C/G	52	Chr01	40481374	1	1	0.28	0	M0332	0	0	0	0	0	0	0	0	0	0	0	0	0	0	0	0	0	0	0	0	0	0	0	0	0	0	0	0	0	0	0	0	0	0	0	0	0	0
M0333	3370945	TATAACAACTAATTATTATTTTTGTCAAAAAATTTTTTACTAAAAAACTGAGTCGTCTAAATTTCTGCA	C/T	53	Chr01	40497665	1	0.988506	0.277457	0	M0333	0	0	0	0	0	0	0	0	0	0	0	0	0	0	0	0	0	0	0	0	0	0	0	0	0	0	0	0	0	0	0	0	0	0	0	0	0	0
M0334	3384112	TGCAGGAAGAAGCAGCCTAATAGGTGTAAGGGGCCCGGATAGGTCCATTAGTTTAGATTGCAGTGTGAT	A/G	18	Chr01	40576274	1	0.994253	0.283237	0	M0334	1	1	1	1	1	1	1	1	1	1	1	1	1	1	1	1	1	1	1	1	1	1	1	1	1	1	1	1	1	1	1	1	1	1	1	1	1	1
M0335	3377903	GTAAAATAATAGTAGTGACATAACAAAACCTGTGTTGAATGTGTGCTGCA	G/C	14	Chr01	40711009	1	1	0.28	0	M0335	0	0	0	0	0	0	0	0	0	0	0	0	0	0	0	0	0	0	0	0	0	0	0	0	0	0	0	0	0	0	0	0	0	0	0	0	0	0
M0336	3381519	TGCAGGAAGTTGAACAAGAACAAGAGAGAGGAAGAACTCCTGGAAATTTTGCTGACAAACCTTGATTAC	A/G	44	Chr01	40711085	1	0.994253	0.275862	0	M0336	0	0	0	0	0	0	0	0	-	0	0	0	0	0	0	0	0	0	0	0	0	0	0	0	0	0	0	0	0	0	0	0	0	0	0	0	0	0
M0337	8195711	GATTGCCAGTTGAAGGAACTATTCACCTTTGAAGCAATTCTTTATTGTCGGATCCCCCAAATTTCTGCA	G/T	49	Chr01	40728128	1	1	0.281609	0	M0337	1	1	1	1	1	1	1	1	1	1	1	1	1	1	1	1	1	1	1	1	1	1	1	1	1	1	1	1	1	1	1	1	1	1	1	1	1	1
M0338	3378523	TATGATCTTCTAGTGTACCTAAAAAGCTGCATAGTTTGGATTATTGTTACTAGGAAAGTGAACTCTGCA	G/C	52	Chr01	40764059	1	1	0.28	0	M0338	0	0	0	0	0	0	0	0	0	0	0	0	0	0	0	0	0	0	0	0	0	0	0	0	0	0	0	0	0	0	0	0	0	0	0	0	0	0
M0339	3380383	TGCAGTTGCATTTTGCACAAACGATGGCTATACATGTTTCACCTGTTTTCATAGTAGTTTTGAAGAAAG	G/T	56	Chr01	40834886	1	1	0.28	0	M0339	0	0	0	0	0	0	0	0	0	0	0	0	0	0	0	0	0	0	0	0	0	0	0	0	0	0	0	0	0	0	0	0	0	0	0	0	0	0
M0340	3379570	TGCAGTCATGAAGGACTTTCTGTTATCAAATGGCAACTCCAAACACACAAGCCATTCAGATTCCATGGA	C/A	36	Chr01	40854963	1	1	0.28	0	M0340	0	0	0	0	0	0	0	0	0	0	0	0	0	0	0	0	0	0	0	0	0	0	0	0	0	0	0	0	0	0	0	0	0	0	0	0	0	0
M0341	3379442	TATCTGCAACGTCAAGATCATTTTAGGTTTTTGTGACTGTATTGTGGCTGAAATTGTCCTAATTCTGCA	T/C	4	Chr01	40887971	1	1	0.28	0	M0341	0	0	0	0	0	0	0	0	0	0	0	0	0	0	0	0	0	0	0	0	0	0	0	0	0	0	0	0	0	0	0	0	0	0	0	0	0	0
M0342	8204038	TGCAGGAATGAACTCATTTTTTCCCCCAAAATAAGAAAATAAAAATATTAC	T/C	21	Chr01	40964402	1	1	0.281609	0	M0342	1	1	1	1	1	1	1	1	1	1	1	1	1	1	1	1	1	1	1	1	1	1	1	1	1	1	1	1	1	1	1	1	1	1	1	1	1	1
M0343	3379145	TGCAGTTCTCGGATCTAACGGCCCAACCCTCCCTTCCGCTGCTCCATCACCATTAC	C/T	9	Chr01	41010782	1	1	0.28	0	M0343	0	0	0	0	0	0	0	0	0	0	0	0	0	0	0	0	0	0	0	0	0	0	0	0	0	0	0	0	0	0	0	0	0	0	0	0	0	0
M0344	8670810	TGCAGGGTTTCATTCCAGAACAGCACCAATGGTAAATCATTAC	C/T	25	Chr01	41078158	1	1	0.277778	1.72414	M0344	1	1	1	1	1	1	1	1	1	1	1	1	1	1	1	1	1	1	1	1	1	1	1	1	1	1	1	1	1	1	1	1	1	1	1	1	2	1
M0345	3369100	ATTTCTAGAATCAGGATTCCAGGAACATGATTTGCATTTGGATACTGTTCCACATTTCTGTATACTGCA	C/T	44	Chr01	41081460	1	1	0.281609	0	M0345	1	1	1	1	1	1	1	1	1	1	1	1	1	1	1	1	1	1	1	1	1	1	1	1	1	1	1	1	1	1	1	1	1	1	1	1	1	1
M0346	3381304	GCTTTTTATGTTTATATAATTATAGTTTGGAAATGATTAGTCCCTTGACGAGAAATGTTCATGTCTGCA	T/G	55	Chr01	41131378	1	0.982759	0.284884	0	M0346	0	0	0	0	0	0	0	0	0	0	0	0	0	0	0	0	0	0	0	0	0	0	0	0	0	0	0	0	0	0	0	0	0	0	0	0	0	0
M0347	8211202	GTAAATATAAAGATGTGAATAACCTACTCAACTGCA	A/T	29	Chr01	41147407	1	1	0.28	0	M0347	0	0	0	0	0	0	0	0	0	0	0	0	0	0	0	0	0	0	0	0	0	0	0	0	0	0	0	0	0	0	0	0	0	0	0	0	0	0
M0348	3379977	CACTAAAAAGAAAAGGCACAAAAAAGAGTTAGTTACAGTAACCAATTTCCAATTTGATTTTCCTCTGCA	G/A	25	Chr01	41165703	1	0.948276	0.242424	0	M0348	1	1	1	1	1	1	1	1	-	1	1	1	1	1	-	1	1	1	1	1	-	1	-	1	1	1	1	1	1	1	1	1	1	1	1	1	1	1
M0349	3382388	TGCAGATTCAGTTCATAGTTGAGTTCTTTCTATCAATTCATTTGTTGCATTTTCCGAGCTGATTCGGTG	T/C	27	Chr01	41165770	1	1	0.225434	1.14943	M0349	0	2	0	0	0	0	0	0	1	0	0	0	0	0	1	2	0	0	0	0	1	0	1	0	0	0	0	0	0	0	0	0	0	0	0	0	0	0
M0350	3380704	TGCAGGTCAGTGTTTTACCTAAGTATAGTAAATATGCAACATCTGGACCTTTTCTGCTAGAGTAGATGA	A/T	26	Chr01	41173738	0.989362	1	0.284483	0.574713	M0350	0	0	0	0	0	0	0	0	0	0	0	0	0	0	0	0	0	0	0	0	0	0	0	0	0	0	0	0	0	0	0	0	0	0	0	0	0	0
M0351	3381086	TGCAGAAAGCATGGAGAGAAGAAGTGGAAATGTGAAAAGTGCTCAAAGATATATGCGGTTCAGTCAGAT	G/A	62	Chr01	41213327	0.989362	1	0.284483	0.574713	M0351	0	0	0	0	0	0	0	0	0	0	0	0	0	0	0	0	0	0	0	0	0	0	0	0	0	0	0	0	0	0	0	0	0	0	0	0	0	0
M0352	3380233	GAGCTAGAGCTAAACCAAGGACGTGCTTTGTTGCAGGCTAGTTCTGGTCAAAAAGCATCTGAACCTGCA	C/T	43	Chr01	41308567	1	1	0.28	0	M0352	0	0	0	0	0	0	0	0	0	0	0	0	0	0	0	0	0	0	0	0	0	0	0	0	0	0	0	0	0	0	0	0	0	0	0	0	0	0
M0353	3377621	TGCAGCCCCTAAACATGGTCATCGCTTTTCGAAAAGCCCTTCACCAAATGGCATGCCTAAGCGTATTAC	G/A	30	Chr01	41308619	0.989362	1	0.283237	1.14943	M0353	0	0	0	0	0	0	0	0	0	0	0	0	0	0	0	0	0	0	0	0	0	0	0	0	0	0	0	0	0	0	0	0	0	0	0	0	0	0
M0354	100023102	TCCCCCAGAAAAGCATTTATTACATATCATAATTGTTCTTGTATCTTTCTCATTTAGCTAAAATCTGCA	G/A	12	Chr01	41348204	1	0.977011	0.276471	0	M0354	1	1	1	1	1	1	1	1	1	1	1	1	1	1	1	1	1	1	1	1	1	1	1	1	1	1	1	1	1	1	1	1	1	1	1	1	1	-
M0355	3383519	CCACATCAAATGGCTCTTTCTTCCTCTATGCTCCAACTTCAACCCTCTTCACTAAAGAAGAAAACTGCA	T/C	5	Chr01	41538524	1	0.977011	0.280702	0	M0355	0	0	0	0	0	0	0	0	0	0	0	-	0	0	0	0	0	0	0	0	0	0	0	0	0	0	0	0	0	0	0	0	0	0	0	0	0	0
M0356	8214192	GCTTCAGACAAGACAGCACTAGCCACAAAGAAAACATTATGAGCCTGGCTGCACGTTTATTTAGCTGCA	A/T	17	Chr01	41729922	1	0.988506	0.273256	0	M0356	1	1	1	1	1	1	1	1	1	1	1	1	1	1	1	1	1	1	1	1	1	1	1	1	1	1	1	1	1	1	1	1	1	1	1	1	1	-
M0357	3369537	TGCAGTGTTTCATATAGTTTTATATGATAATAAAAACTGTTAC	C/G	36	Chr01	41730006	1	0.988506	0.273256	0	M0357	1	1	1	1	1	1	1	1	1	1	1	1	1	1	1	1	1	1	1	1	1	1	1	1	1	1	1	1	1	1	1	1	1	1	1	1	1	-
M0358	8200609	TGCAGTGTAATTACAGCATGAAAAAAGTGTCGGTGATTTGTAAATAAGAAAAAACAAAATTTGCTGCAA	A/G	12	Chr01	41791014	1	1	0.270115	0	M0358	1	1	1	1	1	1	1	1	1	1	1	1	1	1	1	1	1	1	1	1	1	1	1	1	1	1	1	1	1	1	1	1	1	1	1	1	1	0
M0359	3377863	TGCAGTCCACATAAAGAAGAGTACCAATCATGAGTTTACAAACATATAAAAGTTACTTTTTTTATTACA	A/T	41	Chr01	41877642	1	1	0.270115	0	M0359	1	1	1	1	1	1	1	1	1	1	1	1	1	1	1	1	1	1	1	1	1	1	1	1	1	1	1	1	1	1	1	1	1	1	1	1	1	0
M0360	3380361	TGCAGTCCATTTTGTAAATCTATCATTAGGACAAATATGAGATATAGTAAAATGATATTCTTCTTTCAC	G/T	40	Chr01	41962996	1	1	0.0632184	0	M0360	0	1	0	0	0	0	0	0	1	0	0	0	0	0	1	0	0	0	0	0	1	0	1	0	0	0	0	0	0	0	0	0	0	0	0	0	0	1
M0361	3382944	CTTCAGATTGATCAGCTATTATTGAATTCTCACAATTGATCAAGTCTGACTCTCGTTTCCACTTCTGCA	C/A	58	Chr01	42105483	1	0.913793	0.06875	0	M0361	-	0	1	1	1	-	1	1	0	1	-	1	1	1	0	1	1	1	1	1	0	1	0	1	1	1	1	1	1	1	1	1	1	1	1	-	1	0
M0362	3379775	TGCAGTGAGTTTCCCATATAAATAAAGACATATTGTAAGGTATGCCCGTGACTGACTTTATCTGTCTTA	T/G	48	Chr01	42114203	0.989362	1	0.066474	0.574713	M0362	0	1	0	0	0	0	0	0	1	0	0	0	0	0	1	0	0	0	0	0	1	0	1	0	0	0	0	0	0	0	0	0	0	0	0	0	0	1
M0363	3379711	TTTTTCATGAATTGATTATCATGAAATAATTGAGTGGGTGTCCTTGGTCTCTATGCTTATTCTTCTGCA	A/G	9	Chr01	42122394	1	1	0.222543	0.574713	M0363	1	2	1	1	1	1	1	1	0	1	1	1	1	1	0	1	1	1	1	1	0	1	0	1	1	1	1	1	1	1	1	1	1	1	1	1	1	0
M0364	8214287	TGCAGGCAATTATCTAACGGTAAATGGATAGCATTGAGGAGTAAAGAAGAAGTGCAGTACTCTCATTAG	G/A	18	Chr01	42163443	1	1	0.281609	0	M0364	1	1	1	1	1	1	1	1	1	1	1	1	1	1	1	1	1	1	1	1	1	1	1	1	1	1	1	1	1	1	1	1	1	1	1	1	1	1
M0365	8196191	GTAAGGTGTTGCAATGTTCTTTATCTCAAGTTCTGTTAGAGCAGCTCTGGAAGTTTGCAAAATTCTGCA	G/A	40	Chr01	42232308	1	0.977011	0.205882	0	M0365	1	0	-	1	1	1	-	1	0	1	1	1	1	-	0	1	1	1	1	1	0	1	0	1	1	1	1	1	1	1	1	1	1	1	1	1	1	0
M0366	8210321	GTAATGTGTATTGGGTTCAACAGTGATGTTTCTATTGGGACGGTTGTGCTGCA	T/C	23	Chr01	42289962	0.978723	1	0.289474	1.72414	M0366	1	1	1	1	1	1	1	1	1	1	1	1	1	1	1	1	1	1	1	1	1	1	1	1	1	2	1	1	1	1	1	1	1	1	1	1	1	1
M0367	3384462	TGCAGCAATGCCGAGATGGAATAGGATGGCATATGTAGCAGGTGCTGCTGAAGACGGAAAATTTTTCAA	T/C	35	Chr01	42297313	1	1	0.419075	0.574713	M0367	0	0	0	0	0	0	0	0	0	0	0	0	0	0	0	0	0	0	0	0	0	0	0	0	0	0	0	0	2	0	0	0	0	0	0	0	0	0
M0368	3379492	TGCAGAAAAATAATCCCTCAATAAACAGAACATTGAAATGGCATTCATTTAGAATGTCTAAGGCAACTA	A/G	6	Chr01	42299555	1	1	0.28	0	M0368	0	0	0	0	0	0	0	0	0	0	0	0	0	0	0	0	0	0	0	0	0	0	0	0	0	0	0	0	0	0	0	0	0	0	0	0	0	0
M0369	3382656	TTTCTTTTGAATTCACAAGCAATTATTATAGCATAATTTGAAAGAACTCATATATGTCAAGAAACTGCA	T/A	38	Chr01	42309436	1	0.913793	0.29375	0	M0369	-	0	0	0	0	0	0	0	0	0	0	0	0	0	0	0	0	0	0	0	0	0	-	0	0	0	0	0	0	0	0	0	0	0	0	0	0	0
M0370	3382656	TTTCTTTTGAATTCACAAGCAATTATTATAGCATAATTTGAAAGAACTCATATATGTCAAGAAACTGCA	G/A	43	Chr01	42309441	0.986842	0.925287	0.2875	1.14943	M0370	-	0	0	0	0	0	0	0	0	0	0	0	0	0	0	0	0	0	2	0	0	0	-	0	0	0	0	0	0	0	0	0	0	0	0	0	0	0
M0371	3378506	TGCAGCTAAACAATACATTGAAAACCACTATAAGGAACAAATGAAGAACCTTCAGGAAAGGAAAGAACG	A/G	39	Chr01	42312044	1	1	0.28	0	M0371	0	0	0	0	0	0	0	0	0	0	0	0	0	0	0	0	0	0	0	0	0	0	0	0	0	0	0	0	0	0	0	0	0	0	0	0	0	0
M0372	3378719	TGCAGTTGGACCTGGATGTACGTATAGGTTTAGAAGATAAGTTAGACCTGAGAGCCACTCCCATAATAG	T/C	48	Chr01	42349107	1	1	0.137143	0	M0372	0	0	0	0	0	0	0	0	0	0	0	0	0	0	0	0	0	0	0	0	0	0	0	0	0	0	0	0	0	0	0	0	0	0	0	0	0	0
M0373	8210037	GTAAACTCTGACCAAGTGATCAATGTCTGCA	A/T	10	Chr01	42355064	1	1	0.281609	0	M0373	1	1	1	1	1	1	1	1	1	1	1	1	1	1	1	1	1	1	1	1	1	1	1	1	1	1	1	1	1	1	1	1	1	1	1	1	1	1
M0374	3365973	GTAAATCAATTGTAATGCCTTGATTTTACCATCCTGATTTTGTCTTCTTTATCTGCA	T/G	15	Chr01	42365431	1	1	0.281609	0	M0374	1	1	1	1	1	1	1	1	1	1	1	1	1	1	1	1	1	1	1	1	1	1	1	1	1	1	1	1	1	1	1	1	1	1	1	1	1	1
M0375	3384544	TGCAGAGCTGTTGCACAAGAGGGTTGTGCCAGAAGCATTGTCCCTGGTGGGTTGGGTTCTTTGGATACT	A/G	66	Chr01	42382379	1	0.908046	0.283019	0	M0375	0	0	-	0	0	0	0	0	0	-	0	0	0	0	0	0	-	0	0	0	-	0	0	0	0	0	0	0	0	0	0	0	0	0	0	0	0	0
M0376	3378302	CGAAACTGATCATACTTTGATGCAATCCCTCACTGAAAAAGGCCTTGAAGTTAGTGAAGATAAACTGCA	A/G	31	Chr01	42383591	1	1	0.28	0	M0376	0	0	0	0	0	0	0	0	0	0	0	0	0	0	0	0	0	0	0	0	0	0	0	0	0	0	0	0	0	0	0	0	0	0	0	0	0	0
M0377	3377976	TGCAGTAGTTTTATGGCAATTGCTATTCATTGGTTGTAATCAACTATTAGCATGTATGATTTATACGCA	C/T	16	Chr01	42410307	1	1	0.0514286	0	M0377	1	1	1	1	1	1	1	1	0	1	1	1	1	1	0	1	1	1	1	1	1	1	0	1	1	1	1	1	1	1	1	1	1	1	1	1	1	0
M0378	3382427	ATCAAGTGACACAGTCGGCCCCAGACAGCCCTCCTTTTTGTGATACCAAAGGTTCAGATAATGACTGCA	G/A	16	Chr01	42440998	1	0.965517	0.272189	0	M0378	0	0	0	0	0	0	0	0	0	0	0	0	0	0	0	0	0	0	0	0	0	0	0	0	0	-	0	0	0	0	0	0	0	-	0	0	0	0
M0379	3382210	TCCTCTCTACAAAGCATGCAGTGAGCATTATGATAACATGTAGCACAAGGCCAATTCCAAGTCTCTGCA	T/A	7	Chr01	42453086	0.988636	0.942529	0.0802469	1.14943	M0379	0	2	1	-	-	1	1	0	0	1	1	1	1	1	0	2	0	1	1	1	1	1	0	1	1	1	1	1	1	1	1	1	1	1	1	1	1	0
M0380	3384363	TGCAGAAGGGAAATCCCTCTGGGGTTCTTGGTGTAGTGCCGGATTGCAGGAACGAAAAAGCGGTCATAG	A/G	58	Chr01	42453202	1	1	0.0751445	1.14943	M0380	0	2	1	1	1	1	1	0	0	1	1	1	1	1	0	2	0	1	1	1	1	1	0	1	1	1	1	1	1	1	1	1	1	1	1	1	1	0
M0381	3368959	GTAATGACATTTTCATATTCTACCACTTCTACGTCATGCTGTAGATGGCGGTCTCCTGCA	C/G	38	Chr01	42555873	1	1	0.0755814	1.14943	M0381	1	2	0	0	0	0	0	1	1	0	0	0	0	0	1	2	1	0	0	0	0	0	1	0	0	0	0	0	0	0	0	0	0	0	0	0	0	1
M0382	8200327	TGCAGTGAAACGAAAGAGGAACAAGGAGCTGTGTGAGAGGAAACCAAACAAGAAGAACAAAATAAAACA	G/A	18	Chr01	42633610	1	1	0.208092	1.14943	M0382	1	2	0	0	0	0	0	1	1	0	0	0	0	0	1	2	1	0	0	0	0	0	1	0	0	0	0	0	0	0	0	0	0	0	0	0	0	1
M0384	3365510	GTAATGAGTTGATGGAGGTAGTTAGTTTTCTCGGTGTGTTTTGGTGGTATTGAAGCTGCA	G/A	24	Chr01	42723867	1	0.994253	0.280347	0.574713	M0384	0	0	0	0	0	0	0	0	0	0	0	0	0	0	0	0	0	0	0	0	0	0	0	0	0	0	0	0	0	0	0	0	2	0	0	0	0	0
M0385	3379624	TGCAGGGTGGCTTTTAGACTTGTCAAATTGAGTCTCAAGTTCATTATCAAGGCTTCGCCCAACATGGAA	G/T	16	Chr01	42809736	1	1	0.131429	0	M0385	0	0	0	0	0	0	0	0	0	0	0	0	0	0	0	0	0	0	0	0	0	0	0	0	0	0	0	0	0	0	0	0	0	0	0	0	0	0
M0386	8211663	TGCAGAACTGCATTTCTACCAGAGTTGGTCTGTATGATGGCAGTAATCATGATTCAATGCAATGCTATT	A/G	33	Chr01	42834165	1	0.925287	0.222222	0	M0386	-	0	0	-	0	0	0	-	-	0	0	0	0	0	-	0	-	0	0	0	0	0	-	0	0	0	0	0	0	0	0	0	0	0	0	0	0	-
M0387	3378595	TGCAGTTTTCATGTTATGGTTGGAGAGATACAGAGACTGACAAATTTTGAAATATTGATTCATTATACA	A/G	23	Chr01	42919553	1	1	0.28	0	M0387	0	0	0	0	0	0	0	0	0	0	0	0	0	0	0	0	0	0	0	0	0	0	0	0	0	0	0	0	0	0	0	0	0	0	0	0	0	0
M0388	3380586	AGTGGATCTACTTGAGATTCTGGCTACAATCTCCTGCTTGGCATTGAACATAAAAGAGTGGATACTGCA	A/G	52	Chr01	42922743	0.989362	1	0.284483	0.574713	M0388	0	0	0	0	0	0	0	0	0	0	0	0	0	0	0	0	0	0	0	0	0	0	0	0	0	0	0	0	0	0	0	0	0	0	0	0	0	0
M0389	3379070	AGTCTAAGGAAAATTATGGAATGGTTACTTTACATGCTGGTTGAGTCATTCTAGTTTTGACTTTCTGCA	A/T	52	Chr01	42935336	1	1	0.28	0	M0389	0	0	0	0	0	0	0	0	0	0	0	0	0	0	0	0	0	0	0	0	0	0	0	0	0	0	0	0	0	0	0	0	0	0	0	0	0	0
M0390	3377340	CACATGTTGCAATTGGGAAGAAATTTTTGTACTTTGTGAAGTCTGATGACTTTCTTTGTACTGACTGCA	C/G	31	Chr01	42942196	1	1	0.183908	0	M0390	0	0	0	0	0	0	0	0	0	0	0	0	0	0	0	0	0	0	0	0	0	0	0	0	0	0	0	0	0	0	0	0	0	0	0	0	0	0
M0391	3378127	GTAAAAACTAAAGTTACGGGAAAAGTAAAGTGTTCAAAACTGCA	T/A	32	Chr01	43087813	0.98913	0.994253	0.280702	1.14943	M0391	1	1	1	1	1	1	1	1	1	1	1	1	1	1	1	1	1	1	1	1	1	1	1	1	1	1	1	1	1	1	1	1	1	1	1	1	1	0
M0392	8200526	GACATGGTGGGTCTTTCGTTAGTAACAGGGAGGGCTGGTCCAAGTGGCTTTGGATCAGCTTCCACTGCA	T/C	35	Chr01	43263790	0.989362	1	0.286127	0.574713	M0392	1	1	1	1	1	1	1	1	1	1	1	1	1	1	1	1	1	1	1	1	1	1	1	1	1	1	1	1	1	1	1	1	1	1	1	1	1	1
M0393	3374065	ACGACGCTTACTGTGAAGTGAAAGCAGCGAAGAGAAAAACTCACCAGCGCAAGGGAAAGCTCGTCTGCA	G/C	2	Chr01	43313694	1	1	0.281609	0	M0393	1	1	1	1	1	1	1	1	1	1	1	1	1	1	1	1	1	1	1	1	1	1	1	1	1	1	1	1	1	1	1	1	1	1	1	1	1	1
M0394	3380155	TGCAGTGATCCTGGGCTCGGACGAGTCTCTATTGTCAATCTATTCAAAACGACGCGTCAAAAACCGAAC	A/C	61	Chr01	43409546	1	1	0.28	0	M0394	0	0	0	0	0	0	0	0	0	0	0	0	0	0	0	0	0	0	0	0	0	0	0	0	0	0	0	0	0	0	0	0	0	0	0	0	0	0
M0395	3380656	TGCAGTGAACATCTCTACCATAGTTAGTTCACTAGCATAGTTAGCTCATATCTGTATAGTTATAAATAG	A/C	49	Chr01	43539843	1	0.971264	0.266272	0	M0395	1	1	1	1	1	1	1	1	1	1	1	1	1	1	1	1	1	1	1	1	1	1	1	1	1	1	1	1	1	1	1	1	1	1	1	1	1	0
M0396	3377091	GTAAAAGAAACTAAACAAACCATCAACATTACATGTATCATTACTTGATTTGTCTGCA	C/A	20	Chr01	43551127	1	1	0.263006	0.574713	M0396	1	1	1	1	1	1	1	1	1	1	1	1	1	2	1	1	1	1	1	1	1	1	1	1	1	1	1	1	1	1	1	1	1	1	1	1	1	0
M0397	3380645	AGGGACTAACCATGAAAAGGTAAGCAAGAAGGATCCATCCGGCGTTGTCCTGGTTGAAGATGAACTGCA	A/T	25	Chr01	43623904	1	1	0.274286	0	M0397	0	0	0	0	0	0	0	0	0	0	0	0	0	0	0	0	0	0	0	0	0	0	0	0	0	0	0	0	0	0	0	0	0	0	0	0	0	1
M0398	3372934	GCATGTATATTAGAAAGTAGCACTAGAGCAGCTGAATTGCAAGGATCAAGTTTTAGTATATTTTCTGCA	C/T	20	Chr01	43655366	0.989362	1	0.291908	0.574713	M0398	1	1	1	1	1	1	1	1	1	1	1	1	1	1	1	1	1	1	1	1	1	1	1	1	1	1	1	1	1	1	1	1	1	1	1	1	1	1
M0399	3375094	GTTGTTGATTTCCGCCATTCCTTCTATTCTATTTGCTACTGTGTTGAACTTCTACTTTTGTGGCCTGCA	G/C	62	Chr01	43662841	1	1	0.274286	0	M0399	0	0	0	0	0	0	0	0	0	0	0	0	0	0	0	0	0	0	0	0	0	0	0	0	0	0	0	0	0	0	0	0	0	0	0	0	0	1
M0400	100030761	ACACTAGGAGATGAGATAAGATAACTGTAGGAGTGTCTTACCCATGCAACAAGATTCTGCTCTCCTGCA	C/T	24	Chr01	43665267	1	1	0.275862	0	M0400	1	1	1	1	1	1	1	1	1	1	1	1	1	1	1	1	1	1	1	1	1	1	1	1	1	1	1	1	1	1	1	1	1	1	1	1	1	0
M0401	3383999	AAGAATCTTCCCAAACTCTTGACAACTCAAAACCATGCAACAATCACACCCTTTGCTTCTGGCTCTGCA	C/T	11	Chr01	43685079	0.978723	1	0.28655	2.29885	M0401	0	0	0	0	0	0	0	0	0	0	0	0	0	0	0	0	0	0	0	0	0	0	0	0	0	0	0	0	0	0	0	0	0	0	0	0	0	1
M0402	3372034	TGCAGGCAAGTTTTGTCTCAATCTTTACTCTTCTCTCTTTGTGAAGTAAAGAAAAAGATAAGTTTCTGC	T/C	17	Chr01	43685150	1	1	0.274286	0	M0402	0	0	0	0	0	0	0	0	0	0	0	0	0	0	0	0	0	0	0	0	0	0	0	0	0	0	0	0	0	0	0	0	0	0	0	0	0	1
M0403	3377436	TGCAGTCACTGACTTGTTACATATGTGTTTTGCCTTTATTCAAGCTGTAAAGTGATTCCTACTTTTACA	T/A	28	Chr01	43733439	1	1	0.365714	0	M0403	0	0	0	0	0	0	0	0	0	0	0	0	0	0	0	0	0	0	0	0	0	0	0	0	0	0	0	0	0	0	0	0	0	0	0	0	0	0
M0404	3380555	ATATGTACTGTGTGGATTGAATGATTTGCAGGAGCAACTATTTCCAGTGTACTTTCGCACTACTCTGCA	A/T	32	Chr01	43755591	1	1	0.291429	0	M0404	0	0	0	0	0	0	0	0	0	0	0	0	0	0	0	0	0	0	0	0	0	0	0	0	0	0	0	0	0	0	0	0	0	0	0	0	0	0
M0405	3373756	TGCAGAAGCTGCTCACTGCTTCATTTTTTCTGAAATTGAAAATGCTACAAATAACTTCGAGAAAAAAAT	G/T	7	Chr01	43757580	0.989362	1	0.296512	1.14943	M0405	1	1	1	1	1	1	1	1	1	1	1	1	1	1	1	1	1	1	1	1	1	1	1	1	1	1	1	1	1	1	1	1	1	1	1	1	2	1
M0406	3377679	GTAACATTTGTGTGCGTTTCAGTAATGGTTTATCTGTAACTGCA	G/C	11	Chr01	43977448	1	1	0.291429	0	M0406	0	0	0	0	0	0	0	0	0	0	0	0	0	0	0	0	0	0	0	0	0	0	0	0	0	0	0	0	0	0	0	0	0	0	0	0	0	0
M0407	3384562	AAGAAAAAAAAATACTATATTACCTTCGCTGGAGTAGGAAGTTCTCTTCCTTTTCCTAAGAAATCTGCA	A/G	32	Chr01	44076570	1	1	0.207602	1.72414	M0407	0	0	1	1	1	1	2	0	0	1	1	1	1	0	0	0	0	1	1	1	1	1	1	1	1	1	1	1	1	1	1	1	1	1	1	1	1	1
M0408	3383924	TGCAGACTCGCAGACAGGGCCAACCACATCAAAGGTTGCTATCTCAGCATTTGATGAGGTAGGGGAAAC	A/G	56	Chr01	44076659	1	0.988506	0.200581	0.574713	M0408	1	1	0	0	0	0	2	1	1	0	0	0	0	1	1	1	1	0	0	0	0	0	0	0	0	0	0	0	0	0	0	0	0	0	0	0	0	0
M0409	3378608	TGCAGAAAATAGTAACTATTTTTCCCCAACTATATCTTCATACCAATTTTTTTAC	A/T	27	Chr01	44089318	1	1	0.293103	0	M0409	1	1	1	1	1	1	1	1	1	1	1	1	1	1	1	1	1	1	1	1	1	1	1	1	1	1	1	1	1	1	1	1	1	1	1	1	1	1
M0410	3380972	TTTCAGGATACTAAGGTTGCAATTCTATATAATGTCAAGGCAATTGCTGAAGAAGATGAAGCGGCTGCA	G/C	5	Chr01	44157964	0.989362	1	0.295977	0.574713	M0410	0	0	0	0	0	0	0	0	0	0	0	0	0	0	0	0	0	0	0	0	0	0	0	0	0	0	0	0	0	0	0	0	0	0	0	0	0	0
M0411	8206534	TGTTTTTCCAAATAATCAGTAAGAGGGTTGACATCATTACCCCCGTGCTCAAGAGCTGAATCTTCTGCA	G/A	44	Chr01	44162413	1	1	0.291429	0	M0411	0	0	0	0	0	0	0	0	0	0	0	0	0	0	0	0	0	0	0	0	0	0	0	0	0	0	0	0	0	0	0	0	0	0	0	0	0	0
M0412	3379687	GTAAGTTGTGCCTGATTCATTTCTAATACAATTTTATACTTGCTCCAGTCTTCACGCGAAGCCACTGCA	G/T	57	Chr01	44166203	1	1	0.202312	1.14943	M0412	1	2	0	0	0	0	2	1	1	0	0	0	0	1	1	1	1	0	0	0	0	0	0	0	0	0	0	0	0	0	0	0	0	0	0	0	0	0
M0413	3381814	ACAACAGACCTGAGGGATGACAATGATGGATGTGAATATTGTGTATGATGACATTGCTTATATACTGCA	A/G	37	Chr01	44521187	1	0.988506	0.305233	0.574713	M0413	0	0	0	0	0	0	0	0	0	0	0	0	0	0	0	0	0	0	0	0	0	0	0	0	0	0	0	0	0	0	0	0	0	0	0	0	0	0
M0414	8213730	GTAATTAGATGTAGTGTGCACAACAGAGAATTTCATGAAACTGCA	C/T	23	Chr01	44588010	0.978723	1	0.302326	1.14943	M0414	1	1	1	1	1	1	1	1	1	1	1	1	1	1	1	1	1	1	1	1	1	1	1	1	1	1	1	1	1	1	1	2	1	1	1	1	1	1
M0415	3380535	CTGGTCAGGTTGTCCCATAAAAGAATGGGAATTTGGATGGGAATCTGCATTCAGTTAGAAGTGACTGCA	T/A	33	Chr01	44715719	1	1	0.300578	1.14943	M0415	0	0	0	0	0	0	0	0	0	0	0	0	0	0	0	0	0	0	0	0	0	0	0	0	0	0	0	0	0	0	0	0	0	0	0	0	2	0
M0416	8210424	TGCAGCCATGTTGAAACTAAGGTTTTTAC	T/A	8	Chr01	44720523	1	1	0.298851	0	M0416	1	1	1	1	1	1	1	1	1	1	1	1	1	1	1	1	1	1	1	1	1	1	1	1	1	1	1	1	1	1	1	1	1	1	1	1	1	1
M0417	3382189	GTAAAAAAAATTTCAGACTCTTTATAATTGTTTCTTCTCTTTTATATATATTTTTTACACTCTTCTGCA	T/A	10	Chr01	44837073	1	0.954023	0.112121	0.574713	M0417	0	0	0	0	0	0	0	0	0	0	0	0	0	0	0	0	0	0	0	0	0	0	0	0	0	0	0	0	2	0	0	0	0	0	0	0	0	0
M0418	3379344	GATTGTTCATTCTAGTTACACTGTCGAGTGGATTCAACGCCACTGAGATGAGGTATGTACTCGTCTGCA	T/C	15	Chr01	44846860	0.989362	1	0.33815	0.574713	M0418	0	0	0	0	0	0	0	0	0	0	0	0	0	0	0	0	0	0	0	0	0	0	0	0	0	0	0	0	0	0	0	0	0	0	0	0	0	0
M0419	3378644	TGCAGGGTAATGTTGGAATTTCTTGATTTATAATTCTGTACATTAC	A/T	41	Chr01	44863883	1	1	0.333333	0	M0419	0	0	0	0	0	0	0	0	0	0	0	0	0	0	0	0	0	0	0	0	0	0	0	0	0	0	0	0	0	0	0	0	0	0	0	0	0	0
M0420	3377352	GTAACATCTCTATGGTAGATGGGAGTGTGTGCAGCAGAATGCAGATAGGCCAATGCTTCTGCA	A/G	44	Chr01	44926218	0.989362	1	0.33815	0.574713	M0420	0	0	0	0	0	0	0	0	0	0	0	0	0	0	0	0	0	0	0	0	0	0	0	0	0	0	0	0	0	0	0	0	0	0	0	0	0	0
M0421	3381367	TGCAGTTTGAAAAGCAACCTTGAGCCTTGTTTTCCAGTTTAGAAAGTTGGAACAATACCTACCATGAAG	A/G	63	Chr01	44926296	1	1	0.33237	0.574713	M0421	0	0	0	0	0	0	0	0	0	0	0	0	0	0	0	0	0	0	0	0	0	0	0	0	0	0	0	0	0	0	0	0	0	0	0	0	0	0
M0422	3376778	GATACATATCTTATTGAAATCAAGAAGACCGTTGATTCTGTTGCGGCTATAGGAGCGCCGATCTCTGCA	C/T	37	Chr01	44932022	1	0.994253	0.404624	0	M0422	0	0	0	0	0	0	0	0	0	0	0	0	0	0	0	0	0	0	0	0	0	0	0	0	0	0	0	0	0	0	0	0	0	0	0	0	0	0
M0423	3377648	GTAAACCGGAAGTACATTGACAATTACACGTCCAACTATTCATGTCTAATACCAGGCACTGCA	A/T	4	Chr01	45006472	1	1	0.151163	1.14943	M0423	0	2	1	1	1	1	2	0	0	1	1	0	0	0	1	0	0	1	1	1	0	1	1	1	0	1	0	0	0	1	1	0	0	1	1	1	1	1
M0425	8215844	TGCAGCAGGAGGTCTGTATGATAAGGACATCGTGTCTTGGTCTATTGTAATAGCATTGATTTAC	G/A	31	Chr01	45385932	0.989362	1	0.404624	1.14943	M0425	1	1	1	1	1	1	1	1	1	1	1	1	1	1	1	1	1	1	1	1	1	1	1	1	1	1	1	1	1	1	1	1	1	1	1	1	1	1
M0426	3377199	TGCAGGAGTAACAATAAGCACGGTGTATGCATGCAGATTCCCGAGATCAATTTAC	T/A	31	Chr01	45455030	0.989362	1	0.112717	0.574713	M0426	0	0	0	0	0	0	0	0	0	0	0	0	0	0	0	0	0	0	0	0	0	0	0	0	0	0	0	0	0	0	0	0	0	0	0	0	0	0
M0427	3379065	TGCAGCTCCATGTCCCTCTTCTTTGATGATCTCAGGAGCCAAGTATTCGTGTGTACCAACAAAGGAGTT	G/A	48	Chr01	45457600	1	1	0.317919	1.14943	M0427	1	2	0	0	0	0	2	1	1	1	1	1	1	1	0	1	1	0	0	1	1	1	0	1	1	1	1	1	1	1	1	1	1	1	1	0	0	0
M0428	8206455	TGCAGAAATTCTATCAGTGGCACTGATGAGTTGGATATGCATGCTGGGGTAGTTGATTCCGTCCGTTCC	G/A	42	Chr01	45481309	1	1	0.477011	0	M0428	0	0	0	0	0	0	0	0	0	0	0	0	0	0	0	0	0	0	0	0	0	0	0	0	0	0	0	0	0	0	0	0	0	0	0	0	0	0
M0429	3371477	TGCAGCTTCTGGGTCTCCATAGATCTGCAAGTAGAATAGTCATAATTTATTGAGATGAATTACTATTAC	C/T	68	Chr01	45514710	1	1	0.410405	1.14943	M0429	1	1	1	1	1	1	1	1	1	1	1	1	1	1	1	1	1	1	1	1	1	1	1	1	1	1	1	1	1	1	1	1	1	1	1	1	1	1
M0430	3378093	GTAATTCGTTTTTTTTCTTATTCCAAGAAGCATGACAAACAGAAATCACCACTTACATTTGCTTCTGCA	G/A	33	Chr01	45515059	1	1	0.408046	0	M0430	0	0	0	0	0	0	0	0	0	0	0	0	0	0	0	0	0	0	0	0	0	0	0	0	0	0	0	0	0	0	0	0	0	0	0	0	0	0
M0431	3382650	TGCAGTAAGCTGTGTTCAGCCAATAAAATCAAACTTATAAGTGGTTGATTTTTGTGGAGAGATATTGGT	G/A	43	Chr01	45579291	1	1	0.364943	0.574713	M0431	1	1	1	1	1	1	1	1	1	1	1	1	1	1	0	1	1	1	1	1	1	1	1	1	1	1	1	1	1	1	1	1	1	1	1	0	0	0
M0432	3377387	TGCAGCGACAAATAATGCATCTTCATCTTCGTCACTACAATCATTTCCACTTTCACTGCCATCCTTGTG	C/A	20	Chr01	45708595	1	1	0.297143	0	M0432	1	1	1	1	1	1	1	1	1	1	1	1	1	1	0	1	1	1	1	1	1	1	1	1	1	1	1	1	1	1	1	1	1	1	1	0	0	0
M0433	3382563	TGATGGCGACACACACATACGCAGGTTACTAATTTGGACCTCTAACCTTACCATCCAAGCTACCCTGCA	A/T	31	Chr01	45803404	1	1	0.33908	0	M0433	0	0	0	0	0	0	0	0	0	0	0	0	0	0	0	0	0	0	0	0	0	0	0	0	0	0	0	0	0	0	0	0	0	0	0	0	0	0
M0434	8212720	GACTACCAGTGTCCTCCTGAGTATCATTAGGGTGTGTGACAAAGGATTATAGGAGTTCTTCCCACTGCA	C/T	6	Chr01	45851789	1	0.988506	0.32948	0	M0434	1	1	1	1	1	1	1	1	1	1	1	1	1	1	1	1	1	1	1	1	1	1	1	1	1	1	1	1	1	1	1	1	1	1	1	1	1	-
M0435	3379593	CGAGAAGTTCTGAAAAGGAACTTGTGAGGTTGACTTGTGTCATAAGTAAATAAAGAATATACCACTGCA	C/T	61	Chr01	45858045	1	1	0.33908	0	M0435	0	0	0	0	0	0	0	0	0	0	0	0	0	0	0	0	0	0	0	0	0	0	0	0	0	0	0	0	0	0	0	0	0	0	0	0	0	0
M0436	3381087	TGCAGTGAAAACAATTGATGTTTTCTCGGTATAAACTAATGTGCTAAATAATCTGTAGATGTTGGTGTT	T/C	59	Chr01	45999800	1	1	0.342857	0	M0436	1	1	1	1	1	1	1	1	1	1	1	1	1	1	1	1	1	1	1	1	1	1	1	1	1	1	1	1	1	1	1	1	1	1	1	1	1	1
M0437	3380350	GACTACTATTCATGCTTCAGTTGTGAAGACAAAGCCATTGGCCATTGACAGAGGGTGCCACGGTCTGCA	A/C	30	Chr01	46033657	1	1	0.41954	0	M0437	0	0	0	0	0	0	0	0	0	0	0	0	0	0	0	0	0	0	0	0	0	0	0	0	0	0	0	0	0	0	0	0	0	0	0	0	0	0
M0438	3378000	ATTCTAGATGAGTGCAAGCAGAATCCTGGGAAAGATTCCGAATATGTAGCGACAATAACTTCTGCTGCA	G/T	20	Chr01	46069550	1	0.994253	0.34593	0.574713	M0438	0	0	0	0	0	0	0	0	0	0	0	0	0	0	0	0	0	0	0	0	0	0	0	0	0	0	0	0	0	0	0	0	0	0	0	0	0	-
M0439	8212600	TGCAGTAACGGTAGAGTGGTTTGCCCGGTGAAGGAATGGCCTGATCGTGATGATGGGCATGGTTCAAGA	A/T	7	Chr01	46069602	1	0.931034	0.306748	0	M0439	1	1	1	1	1	1	1	1	1	1	1	1	1	1	1	1	-	1	1	1	1	1	1	1	1	1	1	1	1	1	1	1	1	1	1	-	-	-
M0440	8206779	TGTTCGACTCTGAAATCATCTTTGTGCATGGTTCTTGAACTTTACACTTGAATTCCAGAGATGTCTGCA	G/A	57	Chr01	46157416	1	0.954023	0.313253	0	M0440	0	0	0	0	0	0	0	0	0	0	0	0	0	0	0	0	0	0	0	0	0	0	0	0	0	0	0	0	0	0	0	0	0	0	0	-	-	-
M0441	3381460	GCCCACGACAAATCAGTCAAACAGGATTGAAACAACTGAATATTCTCTGCCTCAGATAGTGATTCTGCA	C/T	44	Chr01	46205491	1	0.954023	0.360606	0.574713	M0441	0	0	0	0	0	0	0	0	0	0	0	0	0	0	0	0	0	0	0	0	0	0	0	0	0	0	0	0	0	0	0	0	0	0	0	0	0	0
M0442	8197274	TGCAGATTTCTGTGAAATAGTAGAGAAAAATAAGGACAGGTGCGATTGCTGAATCTCACTGTTTTGAAA	C/T	56	Chr01	46281516	1	1	0.287356	0	M0442	0	0	0	0	0	0	0	0	0	0	0	0	0	0	0	0	0	0	0	0	0	0	0	0	0	0	0	0	0	0	0	0	0	0	0	1	1	1
M0443	3377876	TAGGAATCGATGATGTTTGTGGAAGGTTATTACGGCATTGACGTGGTGTCTTGTGGTTCGTCAACTGCA	T/G	38	Chr01	46290648	1	0.954023	0.263473	0	M0443	1	1	1	1	1	-	-	1	1	1	-	1	1	1	1	1	1	1	1	1	1	1	-	1	1	1	1	1	1	1	1	1	1	1	1	0	0	0
M0444	3377769	TGCAGATCACCCCATTCAACACGGAACTTTCAATCCAGAAGTCATGGAACTGGGAGAGAACTTCTGTTC	G/C	57	Chr01	46290732	1	1	0.285714	0	M0444	1	1	1	1	1	1	1	1	1	1	1	1	1	1	1	1	1	1	1	1	1	1	1	1	1	1	1	1	1	1	1	1	1	1	1	0	0	0
M0445	3381696	TGCAGATTCGGCAGTTGTAAAAGAAACAAACCCGAAACCTCGAGATCTTCCACTGTCCTTCTCATAGAC	G/A	54	Chr01	46293053	1	0.954023	0.287425	0	M0445	1	1	1	-	1	1	1	1	1	1	1	1	1	1	1	1	1	1	1	1	1	1	1	1	1	-	1	1	1	1	1	1	1	1	1	0	0	0
M0446	3382382	TGCAGCAGCCATTTAGCGTGTGAGAGAGAAAGGGTTGCTGTTTCAGAATTGAGTATGGAATTGGAAGTG	G/A	56	Chr01	46295788	1	1	0.0747126	0	M0446	0	0	0	0	0	0	0	0	0	0	0	0	0	0	0	0	0	0	0	0	0	0	0	0	0	0	0	0	0	0	0	0	0	0	0	0	0	0
M0447	8199556	TGCAGGTCCAATAATAATCCACCTGTAGTCTGGCCTCTCATTGCCCAAAACACCAAACAAGTCTTCCCT	G/A	27	Chr01	46469921	1	0.95977	0.285714	0	M0447	1	1	1	1	1	-	1	1	1	1	1	1	1	1	1	1	1	1	1	1	1	1	1	1	1	-	1	1	1	1	1	1	1	1	1	0	-	0
M0448	3378561	TCAACTCAGAGAAGAACTGTTGGTCACATACTACAAGTGGGAAACAAAAAGGTTCATAATTAGACTGCA	A/G	35	Chr01	46504712	1	1	0.172414	0	M0448	0	0	0	0	0	0	0	0	0	0	0	0	0	0	0	0	0	0	0	0	0	0	0	0	0	0	0	0	0	0	0	0	0	0	0	0	0	0
M0449	3380900	TATCCTTGGGGTTAGATTCCTATCATCTTATGAATATGAAATTTATGAAATGCAACATTTGGTACTGCA	A/C	63	Chr01	46587237	0.974359	0.982759	0.282353	1.14943	M0449	1	1	1	1	1	1	1	1	1	1	1	1	1	1	1	1	1	1	1	1	1	1	1	1	1	1	1	1	1	1	2	0	1	1	1	0	0	0
M0450	8209061	TGCAGTGTAGCCTGCTCGGATGGATGTACACTACAAACAGCAACCTTTTTATCACTCTGCACTCGATAC	C/T	11	Chr01	46642733	1	0.988506	0.24269	0.574713	M0450	1	1	1	1	1	1	1	1	1	1	1	1	1	1	1	1	1	1	1	1	1	1	1	1	1	1	1	1	1	1	1	0	1	1	1	0	0	0
M0453	3384345	TCATACCTCTCAAGTTCCAATTTTTGGATTACAATTCCATGCAGAACAAGCTCTGAACTGTAAACTGCA	A/T	38	Chr01	46722216	1	0.994253	0.229651	0.574713	M0453	1	2	1	-	1	1	1	1	1	1	1	1	1	1	1	1	1	1	1	1	1	1	1	1	1	1	1	1	1	0	1	0	1	1	1	0	0	0
M0454	3377093	TGCAGTTCCTGTAAATTTGTGTAGCACATAAGAGTTATGTTATGATACATTAC	C/T	24	Chr01	46722267	0.989362	1	0.24269	1.72414	M0454	1	1	1	1	1	1	1	1	1	1	1	1	1	1	1	1	1	1	1	1	1	1	1	2	1	1	1	1	1	0	1	0	1	1	1	0	0	0
M0455	3377786	TGCAGGCATGGAATCCGAGTCAATTGCATATCACCTTTTGCCATCCCAACACCTTTTGTTCTGGGAGAA	C/T	46	Chr01	46729048	1	1	0.235632	0	M0455	1	1	1	1	1	1	1	1	1	1	1	1	1	1	1	1	1	1	1	1	1	1	1	1	1	1	1	1	1	0	1	0	1	1	1	0	0	0
M0456	3369363	TTTCTAAACTAAAGAATGGTGCATGCGCATGAATTAGTCTTTTGTTTATCCTCGTGGTTCTTTTCTGCA	C/A	3	Chr01	46854273	1	1	0.245665	0.574713	M0456	1	1	1	1	1	1	1	1	1	1	1	1	1	1	1	1	1	1	1	1	1	1	1	1	1	1	1	1	1	0	1	0	1	1	1	0	0	0
M0457	8210796	TGCAGAGTAATCACAAGGGAAAACACATTAC	A/G	5	Chr01	46854340	1	0.942529	0.256098	0	M0457	1	1	1	1	1	1	1	1	1	1	1	1	1	1	1	1	1	1	1	1	1	1	1	1	1	1	1	1	1	-	1	-	1	1	1	-	-	-
M0458	8207050	TGCAGATAAACTATTTTAGAAACTAAATGATGCCCTTCTACGTATAGTCTACACACGCATGAAAATCAT	A/G	29	Chr01	46863331	1	1	0.258621	0	M0458	1	1	1	1	1	1	1	1	1	1	1	1	1	1	1	1	1	1	1	1	1	1	1	1	1	1	1	1	1	1	1	1	1	1	1	0	0	0
M0459	8212306	AAATCTGGCTGAATCACTACATAACATAGAACCTGGAAATTTCAACATAAAGCAAAAACTACAGCTGCA	T/A	9	Chr01	46894088	1	0.91954	0.24375	0	M0459	-	1	1	1	1	-	1	1	1	1	1	1	1	1	1	1	-	1	1	1	1	1	1	1	1	1	1	-	1	1	1	1	1	1	1	0	0	0
M0460	3381218	CAGAAGAGATCACTGGATCGAGCTTTACTCAACCTAAAATCTCCTGTGAGAAACTTGATTATTTCTGCA	A/T	20	Chr01	46975980	0.978261	1	0.317919	1.14943	M0460	0	0	0	0	0	0	0	0	0	0	0	0	0	0	0	0	0	0	0	0	2	0	0	0	0	0	0	0	0	0	0	0	0	0	0	0	0	0
M0461	3381322	TGCAGCACAAGGTCACGGTCACTGGTAACGTGGACGCTGAGACTCTCATAAAGAGGCTTTCGAGATCAG	C/T	34	Chr01	47002396	0.989362	1	0.328488	1.72414	M0461	0	0	0	0	0	0	0	0	0	0	0	0	0	0	0	0	0	0	0	0	0	0	0	0	0	0	0	0	0	0	0	0	0	0	0	0	0	0
M0462	3381680	TGCAGGTTGGATTACTCCTGTTCCTGGTGGTGTAGGTCCAATGACTGTCACAATGTTGCTGAAGAATAC	T/A	15	Chr01	47016096	0.988889	1	0.313218	0.574713	M0462	0	0	0	0	0	0	0	0	0	0	0	0	0	0	0	0	0	0	0	0	2	0	0	0	0	0	0	0	0	0	0	0	0	0	0	0	0	0
M0463	8198854	TGCAGGAATATCACTGTTTCTTACTGTGCCCAGGCTAATTCGTGCAATTAGTGGTGGTGATGGTGCTCC	C/T	13	Chr01	47019599	1	1	0.314286	0	M0463	0	0	0	0	0	0	0	0	0	0	0	0	0	0	0	0	0	0	0	0	0	0	0	0	0	0	0	0	0	0	0	0	0	0	0	0	0	0
M0464	3378774	TGCAGGCAAATTGGCATGCATTCACTCAGTCATTGTGGTTATAACTGTTTGGTGACGATAGGATGGTTC	C/G	24	Chr01	47050585	1	1	0.314286	0	M0464	0	0	0	0	0	0	0	0	0	0	0	0	0	0	0	0	0	0	0	0	0	0	0	0	0	0	0	0	0	0	0	0	0	0	0	0	0	0
M0465	3384546	TGAATTTTTGACATGGGTAAAACACTCCTAACAACACTTGTGTGCCCACCTTCAAGAATGGCTTCTGCA	G/T	59	Chr01	47054363	1	0.977011	0.315789	0	M0465	0	0	0	0	0	0	0	0	-	0	0	0	0	0	0	0	0	0	0	0	0	0	0	0	0	0	0	0	0	0	0	0	0	0	0	0	0	0
M0466	8201174	CCTTATTTATTGATGTCTAAGCCACCTCCATCAGCCTATAGCGAATAACACGTTCCAGATCAAACTGCA	C/T	34	Chr01	47117010	1	1	0.316092	0	M0466	1	1	1	1	1	1	1	1	1	1	1	1	1	1	1	1	1	1	1	1	1	1	1	1	1	1	1	1	1	1	1	1	1	1	1	1	1	1
M0467	3381088	TTGCTGAGATCTCATCAAAATCAAAGCTCTGAGTTTTTTGCCTCACTGTGCTATTACTCTGAAGCTGCA	C/T	45	Chr01	47409382	0.988889	0.988506	0.25731	1.14943	M0467	0	0	0	0	0	0	0	0	0	0	0	0	0	0	0	0	0	0	0	0	0	0	0	0	0	0	0	0	0	0	0	0	0	0	0	0	0	0
M0468	8209188	TGCAGTTCGACTTCGAGTGCCGGAGCAAAATCCACGTTTTAGAGTAAAACGAGTGGTTGATGATAACGC	T/C	6	Chr01	47486134	0.989362	1	0.307471	0.574713	M0468	0	0	0	0	0	0	0	0	0	0	0	0	0	0	0	0	0	2	0	0	0	0	0	0	0	0	0	0	0	0	0	0	0	0	0	0	0	0
M0469	3382606	TGCAGCAGCTTCTTCTGGCGTGGATGCATAATGTTGATTACTATAAAACACTCCAACGGAGTCACAGTC	T/C	51	Chr01	47566320	0.989362	1	0.315029	0.574713	M0469	1	1	1	1	1	1	1	1	1	1	1	1	1	1	1	1	1	1	1	1	1	1	1	1	1	1	1	1	1	1	1	1	1	1	1	1	1	1
M0470	8210630	TGCAGCCTTTGCCCGTTCGTTTTAGACCTGAAGTTGAAAACGTGGGTGTGAGATTAC	C/T	6	Chr01	47822242	1	1	0.304598	0	M0470	1	1	1	1	1	1	1	1	1	1	1	1	1	1	1	1	1	1	1	1	1	1	1	1	1	1	1	1	1	1	1	1	1	1	1	1	1	1
M0471	8208261	TGCAGGCACAAATTATGCTTGCGTGTAATGCTCTAATGTAATACTTTCCCTCTGTGATATCCCTCAGCT	G/A	16	Chr01	47887253	0.977273	0.965517	0.189024	2.29885	M0471	1	2	0	1	1	1	0	1	1	1	1	0	0	0	1	2	1	1	1	1	1	1	0	1	1	1	0	1	1	1	1	2	1	1	1	0	0	-
M0472	3380403	ATAGGCGGGCTCCTTATATCATATGTCCCCTTTATGTTTGTGTAAACAATATTTGATACAGATACTGCA	T/A	23	Chr01	47927525	1	1	0.117816	0.574713	M0472	1	1	0	1	1	1	0	1	1	1	1	0	0	0	1	2	1	1	1	1	1	1	0	1	1	1	0	1	1	1	1	1	1	1	1	0	0	0
M0473	3382126	TGCAGCACACGGTTCTGCAAATTTGGAGGGAATTACGTTGAAGGCTAATCATATTGCGGAAGCTGCTCT	G/A	57	Chr01	47935686	1	0.988506	0.300578	0	M0473	0	0	0	0	0	0	0	0	0	0	0	0	0	0	0	0	0	0	0	0	0	0	0	0	0	-	0	0	0	0	0	0	0	0	0	0	0	0
M0474	3374391	TGCAGGGCATGCGTTAGCGAACTTGCATGGAATCACTTTGAAGGCTAGTCACATTGCAGAAGCTGCTCT	C/T	21	Chr01	47939679	1	0.994253	0.306358	0	M0474	1	1	1	1	1	1	1	1	1	1	1	1	1	1	1	1	1	1	1	1	1	1	1	1	1	1	1	1	1	1	1	1	1	1	1	1	1	1
M0475	8208430	AAGTTCTTCTTCAAAAAAAGGGCTTGACACTAAACCCTATTACCAGCTTGTATTACATAGCACCCTGCA	A/G	61	Chr01	48010255	1	1	0.152299	0.574713	M0475	0	0	0	0	0	0	0	0	0	0	0	0	0	0	0	0	0	0	0	0	0	0	0	0	0	0	0	0	0	0	0	0	0	0	0	0	0	0
M0476	3378300	TGCAGAAAACCATAAAGAGTTCAGTTGGTCCTTCTATTTAC	A/T	8	Chr01	48021802	1	1	0.312139	1.14943	M0476	0	0	0	0	0	0	0	0	0	0	0	0	0	0	0	0	0	0	0	0	0	0	0	0	0	0	0	0	0	0	0	0	0	0	0	0	0	2
M0477	3381111	ATAAACGAAACGTCACCATTCAAGCAAGAAAAATGTGTGGCAAGAAGCAAATGGAGTTTCGTCTCTGCA	A/C	41	Chr01	48057176	1	1	0.308571	0	M0477	0	0	0	0	0	0	0	0	0	0	0	0	0	0	0	0	0	0	0	0	0	0	0	0	0	0	0	0	0	0	0	0	0	0	0	0	0	0
M0478	3380141	TGCAGGAGTTTTTCGATCCGGAAATAAAGAAAATGAAAATCAAGAACTGCTACTTCCCTTTGTTTGTAT	A/G	67	Chr01	48088985	1	1	0.227011	0.574713	M0478	0	0	1	0	0	0	1	0	0	0	0	1	1	1	0	2	0	0	0	0	0	0	1	0	0	0	1	0	0	0	0	0	0	0	0	0	0	0
M0479	3383292	ATTACCAGAGGAGCTTCTGATCTAGCTCGTACGGAAACCCTGGCTTTCCTGAGAGGAATCTGATCTGCA	A/T	8	Chr01	48110807	1	1	0.308571	0	M0479	0	0	0	0	0	0	0	0	0	0	0	0	0	0	0	0	0	0	0	0	0	0	0	0	0	0	0	0	0	0	0	0	0	0	0	0	0	0
M0480	3378962	TGCAGCTAGATAAGACTTTTCCTTCGTATAAGATGGTCAAGTCAATTTTATCTGGAAGTACTTGTTGGT	C/T	24	Chr01	48111393	0.989362	1	0.313218	0.574713	M0480	0	0	0	0	0	0	0	0	0	0	0	0	0	0	0	0	0	0	0	0	0	0	0	0	0	0	0	0	0	0	0	0	0	0	0	0	0	0
M0481	3381831	TGCAGCAGAGCCACTTCCCACACTCCACTTTTTCTTTTTTCCATGTAATTGCTTGCTAGACCTCAAATG	C/A	25	Chr01	48127501	1	0.982759	0.313953	0	M0481	0	0	0	0	0	0	0	0	0	0	0	0	0	0	0	0	0	0	0	0	0	0	0	0	0	0	0	0	0	0	0	0	0	0	0	0	0	0
M0482	3369387	AAATTGTTTGCAAGAGATATTGATCCCATAGTTTGATATTTTGTTTTTGTGATCCTCAGAGGTTCTGCA	G/C	58	Chr01	48162389	1	1	0.310345	0	M0482	1	1	1	1	1	1	1	1	1	1	1	1	1	1	1	1	1	1	1	1	1	1	1	1	1	1	1	1	1	1	1	1	1	1	1	1	1	1
M0483	3382025	TTTTGTGTTTACTGTTCATGTAAAAATGTTGTGTTGAATGTTCACCTACTCTGAATGAAATAGGCTGCA	A/T	58	Chr01	48287666	1	0.948276	0.290909	0	M0483	1	1	1	-	1	1	-	1	1	1	-	-	1	1	1	1	1	1	1	1	1	1	1	1	1	1	-	-	1	1	1	1	1	1	1	1	1	-
M0484	3378751	TTATTATTTGTGAACTCCTTATGGCAGGGTATGGTTAGACCAAAAACATATTGATGTTTGTGTTCTGCA	A/T	12	Chr01	48293609	1	1	0.32	0	M0484	0	0	0	0	0	0	0	0	0	0	0	0	0	0	0	0	0	0	0	0	0	0	0	0	0	0	0	0	0	0	0	0	0	0	0	0	0	0
M0485	3379215	TTGTTCTAGGAGGTATGTCCTTATTTAGATAATAATTGAACACATAATAAGACAAACGAAATATCTGCA	A/G	34	Chr01	48300933	1	1	0.320809	0.574713	M0485	0	0	0	0	0	0	2	0	0	0	0	0	0	0	0	0	0	0	0	0	0	0	0	0	0	0	0	0	0	0	0	0	0	0	0	0	0	0
M0486	3378970	TTTTCTTTCTAATTCAGATGTGGCATTCATGCTTGAATCAAGCTTTGTGACAACCAACAGCATACTGCA	G/A	59	Chr01	48334208	1	1	0.32	0	M0486	0	0	0	0	0	0	0	0	0	0	0	0	0	0	0	0	0	0	0	0	0	0	0	0	0	0	0	0	0	0	0	0	0	0	0	0	0	0
M0487	3381677	TGCAGGGTATGCCTTTTTCTTTTCCCCTCTTATTCTTATACAAGCTCTCCTATTATTTTTTTCAAGTCT	C/G	26	Chr01	48348620	1	0.977011	0.321637	0	M0487	0	0	0	0	0	0	0	0	0	0	0	0	0	0	0	0	0	0	0	0	0	0	0	0	0	0	0	0	0	0	0	0	0	0	0	-	0	0
M0488	3384560	CTAAATTAGATAATACTTTATTAGACACTCTTCTTCCTCTCTGTGCTATGGTTTTGAGTATTGGCTGCA	C/G	45	Chr01	48353066	1	0.988506	0.317919	0	M0488	0	0	0	0	0	-	0	0	0	0	0	0	0	0	0	0	0	0	0	0	0	0	0	0	0	0	0	0	0	0	0	0	0	0	0	0	0	0
M0489	8208401	TGCAGGGGATGCTCAATGGCTTTTATGGGATGACTTATCTGTAAATTTTTGGAGTGCTAAATGGTGTTT	C/A	56	Chr01	48353142	1	1	0.321839	0	M0489	1	1	1	1	1	1	1	1	1	1	1	1	1	1	1	1	1	1	1	1	1	1	1	1	1	1	1	1	1	1	1	1	1	1	1	1	1	1
M0490	8666088	GTAAAATTCAATCAGATACAAATGCTGCA	G/A	23	Chr01	48358249	1	1	0.321839	0	M0490	1	1	1	1	1	1	1	1	1	1	1	1	1	1	1	1	1	1	1	1	1	1	1	1	1	1	1	1	1	1	1	1	1	1	1	1	1	1
M0491	3379160	TGCAGCAAAGGGGACTGCATAAGAAAGGAATTGTGTGGCATTATCGTCAATTTGGGAATAAGTGATGTT	A/G	18	Chr01	48393371	1	1	0.316092	0	M0491	0	0	0	0	0	0	0	0	0	0	0	0	0	0	0	0	0	0	0	0	0	0	0	0	0	0	0	0	0	0	0	0	0	0	0	0	0	0
M0492	8210058	TGCAGAGAAAACCAGACTACATATATAACAGCTTAC	C/T	19	Chr01	48423129	1	1	0.186782	0.574713	M0492	1	1	1	1	1	1	1	1	1	1	1	1	1	1	1	1	1	1	1	1	1	1	1	1	1	1	1	1	1	1	1	1	1	1	1	1	1	1
M0493	3378136	GTAAGAATTGGCACTCAGGTATACAGGAGAAATAGGAAAAAGGAGAAGCTTGTGCTGCTGCA	C/T	13	Chr01	48423484	0.989362	1	0.187861	0.574713	M0493	0	0	0	0	0	0	0	0	0	0	0	0	0	0	0	0	0	0	0	0	0	0	0	0	0	0	0	0	0	0	0	0	0	0	0	0	0	0
M0494	8197730	TTTCGGTCCGCTCCTCCGGCTCCTCCGCCGCAAGCTGCCACGCCATTTTCCTCAGCCGGACCTGCTGCA	G/T	26	Chr01	48510587	1	0.977011	0.323529	0	M0494	1	1	1	1	1	1	1	1	1	1	1	1	1	1	1	1	1	1	1	1	1	1	1	1	1	-	1	1	1	1	1	1	1	1	1	1	1	1
M0495	3369278	ACTTCTAACTATTTTTCGGGTGCTTTGGTTCACTTTGTTTTGACTGCTGGTGTTACTGTTCTAACTGCA	C/G	43	Chr01	48513132	1	0.948276	0.30303	0	M0495	1	1	1	1	1	1	1	1	1	-	1	1	1	1	1	1	1	1	1	1	1	1	1	1	1	1	1	1	1	1	1	1	1	1	1	-	-	1
M0496	3380906	TGGTATGTTTTTGCTTTGCAGGCCTTGTTTTACTCAGCTCTTCGCTCTGCCCGTGAGATGCTAGCTGCA	T/A	5	Chr01	48599292	1	1	0.325714	0	M0496	0	0	0	0	0	0	0	0	0	0	0	0	0	0	0	0	0	0	0	0	0	0	0	0	0	0	0	0	0	0	0	0	0	0	0	0	0	0
M0497	3377280	TGCAGAGCAGAAACCAATGATGCGACCCATTCAACACCTGGTGAATCCTTTGCTCAGTATTACAATTCC	C/G	62	Chr01	48655653	1	1	0.325714	0	M0497	0	0	0	0	0	0	0	0	0	0	0	0	0	0	0	0	0	0	0	0	0	0	0	0	0	0	0	0	0	0	0	0	0	0	0	0	0	0
M0498	3366094	CTTGTAGCCATTCATTGCATCTGATATCATTTGATTGAAATGTCTAGGTACGAAGGTGCACGTTCTGCA	G/C	41	Chr01	48723791	1	1	0.342857	0	M0498	0	0	0	0	0	0	0	0	0	0	0	0	0	0	0	0	0	0	0	0	0	0	0	0	0	0	0	0	0	0	0	0	0	0	0	0	0	0
M0499	3377955	ATTATGTTGGATTTGCATGAACCAGAAACAGGTTAGCTTACTCAGATGTTTATTTTCTATCTTGCTGCA	G/T	31	Chr01	48797380	1	1	0.354286	0	M0499	0	0	0	0	0	0	0	0	0	0	0	0	0	0	0	0	0	0	0	0	0	0	0	0	0	0	0	0	0	0	0	0	0	0	0	0	0	0
M0500	3379791	CACAATTGAATGAGCATGCCAAACTTTCTATGCTAAGAAATGCTACCTGGACACTCTCAAATTTCTGCA	T/C	5	Chr01	48798275	1	1	0.354286	0	M0500	0	0	0	0	0	0	0	0	0	0	0	0	0	0	0	0	0	0	0	0	0	0	0	0	0	0	0	0	0	0	0	0	0	0	0	0	0	0
M0502	3380982	TGCAGTTGGTGTTGTGGAGGAGTTATTTGAAGAGGGTTCTGCAATGCTTACTGAAAGGTAAGTTCTTCC	T/C	51	Chr01	48828657	1	1	0.354286	0	M0502	0	0	0	0	0	0	0	0	0	0	0	0	0	0	0	0	0	0	0	0	0	0	0	0	0	0	0	0	0	0	0	0	0	0	0	0	0	0
M0503	8211835	ACTCCTGGCTCGTCCTCTAGGCAGAACACACGCCCCTGGCACTCAATTATTCTCTCTGCCTCCTCTGCA	G/A	38	Chr01	48855580	1	1	0.362069	0	M0503	1	1	1	1	1	1	1	1	1	1	1	1	1	1	1	1	1	1	1	1	1	1	1	1	1	1	1	1	1	1	1	1	1	1	1	1	1	1
M0504	3375813	TGCAGCATGAAATCGTACCCACGGAACTCATCGATCGAATTGCGCGTCTCAAGTACCTCTCAATATTCT	C/G	19	Chr01	48884522	1	1	0.344828	0	M0504	1	1	1	1	1	1	1	1	1	0	1	1	1	1	1	1	1	1	1	1	1	1	1	1	1	1	1	1	1	1	1	1	1	1	1	1	1	1
M0505	3379886	TGAAGCCTAGACATCACAGAGAAAAATGGCTCACGAAATTAGAACTAAGAAATTGACATATATACTGCA	A/T	15	Chr01	48893441	1	1	0.304598	0	M0505	0	0	0	0	0	0	0	0	0	0	0	0	0	0	0	0	0	0	0	0	0	0	0	0	0	0	0	0	0	0	0	0	0	0	0	0	0	0
M0506	3379786	TGCAGAAGTTTACATACTAAATCGTATATACAATGTTAGTTACTTTAGTCTTGTAGTGTTTGAGCACAT	G/A	63	Chr01	48893679	1	0.994253	0.362069	0	M0506	0	0	0	0	0	0	0	0	0	0	0	0	0	0	0	0	0	0	0	0	0	0	0	0	0	0	0	0	0	0	0	0	0	0	0	-	0	0
M0507	3367445	GAAGGAGGAAGATGCTCTGATTGAGGCAGTTCAACTAGGGGCTTTTCAAAAGCTCTTGGTTTTGCTGCA	A/T	36	Chr01	48970486	1	1	0.321839	0	M0507	1	1	1	0	1	1	1	1	1	0	1	1	1	1	1	1	1	1	1	1	1	1	0	1	1	1	1	1	1	1	1	1	1	1	1	1	1	1
M0508	8208534	AATCACCTGAGAAGGCACAACCCCCATAAGATGGGCAAACAGAACTGAGGAAGCCCATAAGCACCTGCA	G/A	10	Chr01	48984037	0.978723	1	0.325581	1.14943	M0508	1	1	1	0	1	1	1	1	1	0	1	1	1	1	1	1	1	1	1	1	1	1	0	1	1	1	1	1	1	1	2	1	1	1	1	1	1	1
M0509	3384590	TGCAGGTTTCTGGTTTCCGCAAGTTTTCTATCCCCTCTTAGTTTCATGTAGGGTCTTTGGATCACATCT	T/G	48	Chr01	49116429	1	0.936782	0.310976	0	M0509	0	0	0	-	0	-	0	-	0	-	0	0	0	0	0	0	0	0	0	0	0	0	0	0	0	0	0	0	0	0	0	0	0	-	0	0	0	0
M0510	8203855	TGCAGCTCATGATCTAAAAAGAGAACTTTAC	A/T	23	Chr01	49116667	1	1	0.241379	0	M0510	0	0	0	0	0	0	0	0	0	0	0	0	0	0	0	0	0	0	0	0	0	0	0	0	0	0	0	0	0	0	0	0	0	0	0	0	0	0
M0511	3379904	GGTGAACACAAAATGGGAAGACAACCTTGCTGTGACAAAGTGGGATTGAAGAAGGGTCCATGGACTGCA	A/G	44	Chr01	49118606	0.989362	1	0.320809	0.574713	M0511	1	1	1	0	1	1	1	1	1	0	1	1	1	1	1	1	1	1	1	1	1	1	1	1	1	1	1	1	1	1	1	1	1	1	1	1	1	1
M0512	3366033	TAAAATTATGGTTGATTTCATATGTCAAATTTTAGCTTCTTGTAACTAAGGACATTTTGAATGACTGCA	A/G	43	Chr01	49137342	0.989362	1	0.366279	1.14943	M0512	1	1	1	1	1	1	1	1	1	1	1	1	1	2	1	1	1	1	1	1	1	1	1	1	1	1	1	1	1	1	1	1	1	1	1	1	1	1
M0513	8209004	AACCACCACACAAGTACCATAAGTTGGAGGTACTTGATAATCAACAGCTGAAACCATGTCAGCACTGCA	A/G	36	Chr01	49147583	1	0.977011	0.329412	0	M0513	1	1	1	-	1	1	1	1	1	-	1	1	1	1	1	1	1	1	1	1	1	1	1	1	1	1	1	1	1	1	1	1	1	1	1	1	1	1
M0514	8197044	TGCAGATGATAAGAGAAACGCGGGTGAAGAGTTGTGAAGCGATAATCAGAGGAAAGAGGGAGAGAATGC	A/G	26	Chr01	49151564	1	0.936782	0.325153	0	M0514	1	-	1	-	1	1	1	1	1	1	1	1	1	1	1	1	1	1	1	1	1	-	1	1	1	1	1	1	1	1	1	1	1	1	1	1	-	1
M0515	3377785	AATGCAACAAAAGAATTCAGTGAGGAAGGCAAGTATCAGGCATACTACAATTACCAATGCATGCCTGCA	C/G	44	Chr01	49202883	1	1	0.298851	0	M0515	1	1	1	0	1	1	1	1	1	0	1	1	1	1	1	1	1	1	1	0	1	1	1	1	1	1	1	1	1	0	0	0	1	0	0	1	1	1
M0516	3377843	TAAAAGATGGAGAAATCGAAAGGAGGCATGGCTGTCTCTGAGTATAAATAATTGGAGCCTGCTGCTGCA	C/G	37	Chr01	49229641	1	0.971264	0.376471	0	M0516	0	0	0	0	0	0	0	0	0	0	0	0	0	0	0	0	0	0	0	0	0	0	0	0	0	0	0	0	0	0	0	0	0	0	0	0	0	0
M0517	3381566	TATATTTGAGGTCATATTTTAGCTGGTGTTTGGCTTTAGCTTTAGCCAACCTAACATAATATTTCTGCA	T/A	30	Chr01	49241842	1	0.988506	0.358382	0	M0517	0	0	0	0	0	0	0	0	0	0	0	0	0	0	0	0	0	0	0	0	0	0	0	0	0	0	0	0	0	0	0	0	0	0	0	0	0	0
M0518	8215210	GTAACCGCCGCATCACAGTTATCCTGATCCGGTACAAACTCGTTCTTCACCATCTCAGCAAACACTGCA	C/A	58	Chr01	49244335	0.976744	0.936782	0.32716	1.14943	M0518	0	0	0	-	0	0	0	0	0	-	0	0	0	0	0	0	0	0	0	-	0	0	0	0	0	0	0	0	0	-	-	-	0	-	-	0	0	0
M0519	8207765	ATTTCAGCCGCCATGACAAGTAGGGAAAATACCTATGTTTCGCTGAATCATAAGAATAAGGAGGCTGCA	A/G	46	Chr01	49249598	1	1	0.302857	0	M0519	0	0	0	1	0	0	0	0	0	1	0	0	0	0	0	0	0	0	0	1	0	0	0	0	0	0	0	0	0	1	1	1	0	1	1	0	0	0
M0520	3383130	TGCAGTTGTTGTAGCTGCTCATGGTAATGGACCAAAAAGTTCACTTCCTGCGACTTCTCCACAGTCTAT	G/T	38	Chr01	49249655	1	0.931034	0.299383	0.574713	M0520	0	2	0	1	0	0	0	0	0	1	0	0	0	0	0	0	0	0	0	1	0	0	-	0	0	0	0	-	0	1	1	1	0	1	1	0	0	0
M0521	3378514	TGCAGGACCTTTTGCATCTCTTTTTGTTGAAAAAATAGGGCCCAAGCCTGACACTGATGTTTTATTCAT	C/G	53	Chr01	49369758	1	1	0.0804598	0	M0521	0	0	0	1	0	0	0	0	0	1	0	0	0	0	0	0	0	0	0	1	0	0	0	0	0	0	0	0	0	1	1	1	0	1	1	0	0	1
M0522	3370027	TGCAGTATTCCTCTAACTCTGCAATCTTGCCAATATGTAAAATTTATCATTATAATTAC	A/T	15	Chr01	49385788	1	0.91954	0.3125	0	M0522	1	1	1	-	1	1	1	1	1	-	1	1	1	1	1	1	1	1	1	-	1	1	1	1	1	1	1	1	1	-	-	-	1	-	-	1	1	-
M0523	3384327	TGCAGGACCCCCCACCGACCACTTCACACCACGTCATTCTTTCAATCCACATTTCTCTGTAACATCACC	C/T	21	Chr01	49441540	0.98913	0.988506	0.386628	0.574713	M0523	0	0	0	0	0	0	0	0	0	0	0	0	0	0	0	0	0	0	0	0	0	0	0	0	0	0	0	0	0	0	0	0	0	0	0	0	0	0
M0524	3383036	ATTATGCCAAGGCAAATTTATATTTTCCAAATGTAAATGTACTCCTCACGTATGAAACAATTTTCTGCA	T/C	24	Chr01	49509486	1	0.931034	0.364198	0	M0524	1	1	1	-	1	-	1	1	1	1	1	1	1	1	-	1	1	1	1	1	1	1	1	1	1	1	1	1	1	1	1	1	1	1	1	1	1	0
M0525	3377834	TGTAAGAAGCAACGTTCTGGATGAGGCATCATGGCAAGATGTCTCCCATCTGGGGAACAAATAGCTGCA	T/C	41	Chr01	49535772	1	1	0.367816	0	M0525	1	1	1	1	1	1	1	1	1	1	1	1	1	1	1	1	1	1	1	1	1	1	1	1	1	1	1	1	1	1	1	1	1	1	1	1	1	0
M0526	3381739	TGCAGAGTACTTTTCACAATTTGCATTAGAGTCTTATTCATAAGTTGTCCATCAATGAAAATGTTTCCA	T/C	44	Chr01	49538871	1	0.988506	0.377193	0.574713	M0526	1	1	1	1	1	1	1	1	1	1	1	1	1	1	1	1	1	1	1	1	1	1	1	1	1	1	1	1	1	1	1	1	1	1	1	1	1	0
M0527	3368924	TATTTTGATGTTCAAGTTTCAACTTTACTTTGGTGAGCCTTCTGTGCAGGTTCTGAGAACTGAACTGCA	C/T	41	Chr01	49588715	1	0.988506	0.369942	0	M0527	0	0	0	0	0	0	0	0	0	0	0	0	0	0	0	0	0	0	0	0	0	0	0	0	0	0	0	0	0	0	0	0	0	0	0	0	0	-
M0528	3383051	TGCAGGCCCCTTGGCTCTTGCTAGGGATAAGCTGGTAGATGCCTCTGGAGAGCCATTTTTTGTTCTCAA	T/G	21	Chr01	49714576	1	1	0.367816	0	M0528	1	1	1	1	1	1	1	1	1	1	1	1	1	1	1	1	1	1	1	1	1	1	1	1	1	1	1	1	1	1	1	1	1	1	1	1	1	1
M0529	8199770	TGCAGGTTTTGCTACAGCGGTTCCTTGGACAAAAAATTAGTTGAGGGTAAAATTGTTCTGTGTGATGGC	A/T	13	Chr01	49854300	1	0.977011	0.356725	0	M0529	0	0	0	0	0	0	0	0	0	0	0	0	0	0	0	0	0	0	0	0	0	0	0	0	0	0	0	0	0	0	0	0	0	0	0	0	0	0
M0530	3382133	CATTGAAGATTTTTTGGGTGTTTCTTTATACAGTTTAGGATGATTTTACAGTTATTTTGTGATTCTGCA	G/T	32	Chr01	49858043	1	0.982759	0.0813953	0	M0530	1	1	1	-	1	1	1	1	1	1	1	1	1	1	1	1	1	1	1	1	0	1	1	1	0	1	0	0	0	0	1	0	0	1	1	1	1	0
M0531	8214313	TGCAGGGGGGACACGAGGTACGGGAAGCCACCACTTCTCTTCTTGCCGTTGAATTGTTTTGCGAAAAGA	T/C	48	Chr01	49884443	1	1	0.291429	0	M0531	0	0	0	0	0	0	0	0	0	0	0	0	0	0	0	0	0	0	0	0	1	0	0	0	1	0	1	1	1	1	0	1	1	0	0	0	0	0
M0532	8211781	TTTGCCTTTGCTTCTTCAACGGAAACTGAAGAAGTGGATCCACAGAAACTGGTTTCCCTGGAGTCTGCA	T/A	2	Chr01	49885639	1	0.91954	0.3	0	M0532	1	1	1	1	1	1	1	1	1	1	1	1	1	1	1	1	1	1	1	1	-	1	1	1	-	1	-	-	-	-	1	-	-	1	1	1	1	-
M0533	3375194	ATATGAAAAAGGTGAGACAGCGTTTCCTGCTTATTCAAAATATCACTGTCTCTTGAGTAAGAATCTGCA	C/G	51	Chr01	49928520	1	0.91954	0.3125	0	M0533	1	1	1	1	1	1	1	1	1	1	1	1	1	1	1	1	1	1	1	1	-	1	1	1	-	1	-	-	-	-	1	-	-	1	1	1	1	1
M0534	3375661	TGCAGTGGGATCATTTTGGACTCATAATGGTTGGAACTCAACCTTGGAGTGCATATGTGAAGGGGTTCC	T/G	10	Chr01	49933521	1	0.936782	0.317073	0	M0534	0	0	0	0	0	0	0	0	0	0	0	0	0	0	0	0	0	0	0	0	-	0	0	0	-	0	-	-	-	-	0	-	-	0	0	0	0	0
M0535	8215559	TGCAGCTGTGATATACCATATATTCATACTATTTCTTTACTGCTTCATTCTGTGTTTCTTTTCACCCAA	T/C	56	Chr01	49958067	1	0.931034	0.314815	0	M0535	1	1	1	1	1	1	1	1	1	1	1	1	1	1	1	1	1	1	1	1	1	1	1	1	-	1	-	-	-	-	1	-	-	1	1	1	1	-
M0536	8198750	TGCAGGAAAACAGAAAAAAAAAATGCTAATTCATGAATTCCTTCTAGATAATAAAAACACCCAAAAATT	T/A	51	Chr01	49975632	1	0.942529	0.237805	0	M0536	-	1	-	-	1	1	1	-	-	1	-	1	1	1	1	1	-	1	1	-	0	1	1	1	0	1	0	0	0	0	1	0	0	1	1	1	1	0
M0537	3381013	TGCAGATTTACAAATAAAGTCAGTAGATTTTTCAGTTTGGTTATATACTTTCCACATTCATGACCTAAA	A/T	55	Chr01	49988323	0.988636	0.988506	0.295322	0.574713	M0537	1	1	1	1	1	1	1	1	1	1	1	1	1	1	1	1	1	1	1	1	0	1	1	1	0	1	0	0	0	0	1	0	0	1	1	1	1	0
M0538	8665666	TGCAGACATGTTTATCACAACGAAGTTTGAAAATTGCAAAATAAAGCATTTACCAGCTCAGGAGTAGTC	A/C	7	Chr01	49989141	1	0.994253	0.0751445	0	M0538	0	0	0	0	0	0	0	0	0	0	0	0	0	0	0	0	0	0	0	0	1	0	0	0	1	0	1	1	1	1	0	1	1	0	0	0	0	-
M0539	3379757	ATCATATCCCAAGGTCAAAGCTGCATGGACTCCTACAGTGCACGGGATCTTTGTTGATCTATGTCTGCA	C/T	31	Chr01	50007209	1	0.994253	0.289017	0	M0539	1	1	1	1	1	1	1	1	1	1	1	1	1	1	1	1	1	1	1	1	0	1	1	1	0	1	0	0	0	0	1	0	0	1	1	1	1	-
M0540	3378235	TGCAGGAGACACTACAGGGGAATAAGCCCGGGACACATTTTACAAAGGAAGGTTGGAAAAACATTATGG	C/T	61	Chr01	50007304	1	1	0.287356	0	M0540	1	1	1	1	1	1	1	1	1	1	1	1	1	1	1	1	1	1	1	1	0	1	1	1	0	1	0	0	0	0	1	0	0	1	1	1	1	0
M0541	3372829	TGCAGCAGTAGCATTTATAGAATATAATTGGCTTTAGCGTTCTTTTGCAATTCCACTTTTACATGTGAT	G/T	38	Chr01	50023508	1	0.913793	0.314465	0	M0541	1	1	1	1	1	1	1	1	1	1	1	1	1	1	1	1	1	1	1	1	-	1	1	1	-	1	-	-	-	-	1	-	-	1	1	1	1	1
M0542	3377289	GTAAGATTCCAATATAGACTTTACTTACCACATGGCTAGTTCCATAAGGAAGAGGTTCAACTGCA	C/A	28	Chr01	50043805	1	1	0.0847953	1.72414	M0542	0	0	0	0	0	0	2	2	0	0	0	0	0	0	0	0	0	0	0	0	1	0	0	0	1	0	1	1	1	1	0	1	1	0	0	0	0	0
M0543	8195921	AGAGAGGAGAGCATCCCAATTGATCCATCACCGACACCCTTTTTCTTTTTCTGTACCGCAGCTTCTGCA	C/T	56	Chr01	50044994	1	1	0.291908	0.574713	M0543	1	1	1	1	1	1	1	2	1	1	1	1	1	1	1	1	1	1	1	1	0	1	1	1	0	1	0	0	0	0	1	0	0	1	1	1	1	1
M0544	3380399	TGCAGTTTCTCAAGGAGCAACCGTATGTCCCTCCAGGCTCCCGGATTTTCGTCGCGATTCCATCCTCAC	C/G	54	Chr01	50064806	1	1	0.352601	1.14943	M0544	1	0	0	0	0	0	0	2	0	0	0	0	0	0	0	2	1	0	0	0	0	0	0	0	0	0	0	0	0	0	0	0	0	0	0	0	0	0
M0545	3378625	TGCAGAGCCTAGTTACCATGCTTCAAGTGTTGTGAGTGTGCTTTTGGTAGTTCTATGATATCAAATTGT	T/C	12	Chr01	50133129	1	1	0.346821	1.14943	M0545	1	0	0	0	0	0	0	2	0	0	0	0	0	0	0	2	1	0	0	0	0	0	0	0	0	0	0	0	0	0	0	0	0	0	0	0	0	0
M0546	8196091	CACGACGCACGTGTTTGGCGAGCCGACGGTGTTCTCGGCGGACCCGGAGCTGAACCGGTTCATTCTGCA	T/C	15	Chr01	50180513	0.986111	0.908046	0.44586	1.14943	M0546	1	0	-	0	0	0	0	2	0	0	0	0	0	0	0	2	1	0	0	0	0	0	0	0	0	0	0	0	0	-	0	0	0	0	0	1	0	0
M0547	3382499	TGCAGAACGAAGGGAAGCTGTTGGATTGCAGTTACCCCGGTTCCATATCGAACCTGCTTGGAAAACACT	C/T	34	Chr01	50180597	1	1	0.444444	2.29885	M0547	1	0	0	0	0	0	0	2	0	0	0	0	0	0	0	2	1	0	0	0	0	0	0	0	0	0	0	0	0	0	0	0	0	0	0	1	0	0
M0548	3383077	GGCTGTGTGGTGTGGAAAGACGGAAAGGCCCTTGCCACCGTGCGTCTGCATCATCTGCTGCATTCTGCA	T/C	62	Chr01	50184111	0.9875	0.95977	0.318182	1.72414	M0548	1	0	0	0	0	0	0	2	0	0	0	0	0	0	0	2	1	0	0	0	2	0	0	0	0	0	0	0	0	0	0	0	-	0	0	1	0	0
M0549	8195691	GCTTATGTCGTTATAAATGCCTTTTCCAAACATAACCATAATCCAGGAAGTACTGGTGACATTTCTGCA	T/C	56	Chr01	50190928	0.989362	1	0.336257	1.72414	M0549	0	1	1	1	1	1	1	2	1	1	1	1	1	1	1	2	0	1	1	1	1	1	1	1	1	1	1	1	1	1	1	1	1	1	1	0	1	1
M0550	8196963	GTTTTCTTACGGAAATAGGTAAAATTCTTGATTCTTCTCTTTTTTGTCTCCTGAATCCTGTGATCTGCA	G/A	10	Chr01	50217288	1	0.902299	0.308917	0.574713	M0550	1	0	0	0	0	-	0	1	0	0	0	0	0	0	-	2	1	0	0	-	0	0	0	0	-	0	0	0	0	0	0	0	0	0	0	1	0	0
M0551	3384515	TTCTCACTGTCTACCACCACAGATAACAGTCCATGAGACTCAACCTGCGACATAACATCAACCTCTGCA	C/T	31	Chr01	50220623	0.967391	0.982759	0.294643	1.72414	M0551	1	0	0	0	0	-	0	0	0	0	0	0	0	0	0	2	1	0	0	0	0	0	0	0	0	0	0	0	0	0	0	0	0	0	0	1	-	0
M0552	3370663	TGCAGCGAAGAGGATTTGGATAAAATAATTGAGAAATATTTGCTAGGAGGGAATTGTAGTTCTAGCTCG	G/T	46	Chr01	50262157	1	1	0.32	0	M0552	0	0	0	0	0	0	0	0	0	0	0	0	0	0	0	0	0	0	0	0	0	0	0	0	0	0	0	0	0	0	0	0	0	0	0	1	1	0
M0553	3383681	TGCAGATGGGTGTAAGGGTGATTGAATTAGATATATGGCCTAATGCATCAAAGAATGATGTGGATGTTC	T/A	6	Chr01	50276364	1	1	0.321839	0	M0553	1	1	1	1	1	1	1	1	1	1	1	1	1	1	1	1	1	1	1	1	1	1	1	1	1	1	1	1	1	1	1	1	1	1	1	0	0	1
M0554	3381700	TTTTTGACTGAATAGTACTTTTTTTGGTCTGGATAAATTGTCAAGAATTTTGTAGTTATGGTAACTGCA	G/T	5	Chr01	50288220	1	1	0.32	0	M0554	0	0	0	0	0	0	0	0	0	0	0	0	0	0	0	0	0	0	0	0	0	0	0	0	0	0	0	0	0	0	0	0	0	0	0	1	1	0
M0555	3369138	GCTGTTGAATTTAGCAGCGATGAGAAAGTATTGAGTTCTGTATATACCTTTTACTATCATTTAGCTGCA	C/T	47	Chr01	50319048	0.989362	1	0.324713	0.574713	M0555	0	0	0	0	0	0	0	0	0	0	0	0	0	0	0	0	0	0	0	0	0	0	0	0	0	0	0	0	0	0	0	0	0	0	0	1	1	0
M0556	8208316	CCCCTCCTCCTCCCTACTTCGCGACGCCTGCTCACGCGCCCGCAACTGCGCGTACTCCCCACGCCTGCA	C/T	12	Chr01	50331407	1	0.925287	0.304348	0	M0556	1	1	1	1	1	1	1	1	-	1	-	1	1	1	-	1	1	1	1	1	1	1	1	1	1	1	1	-	1	-	1	1	-	1	1	0	0	1
M0557	3380850	TGCAGCATCTCAGATCGCTGCACATCATGTTTCCAGTATATGTTTCGACCACAATTCCAATCAATTCCC	T/C	27	Chr01	50427417	1	0.988506	0.122093	0	M0557	0	0	0	0	0	0	0	0	0	0	0	0	0	0	0	0	0	0	0	0	0	0	0	0	0	0	0	0	0	0	0	0	0	0	0	0	0	0
M0558	3380671	AATAATAAATGAATATAAATTAGTGTCTGATAAAGAATATATGTTATAAATGTTTCAGTAGCTACTGCA	T/G	58	Chr01	50429987	1	0.91954	0.14375	0	M0558	0	0	-	-	0	0	0	-	0	0	0	-	0	0	0	0	0	0	0	0	0	0	0	0	0	0	0	0	0	0	0	0	0	0	0	0	0	-
M0559	3384258	CCACTTTATATTCTGCCTCTCAAATGACTTTTGGACAATAAGTTCCAGCACAGTTATCTGATATCTGCA	A/T	51	Chr01	50432710	1	1	0.331429	0	M0559	0	0	0	0	0	0	0	0	0	0	0	0	0	0	0	0	0	0	0	0	0	0	0	0	0	0	0	0	0	0	0	0	0	0	0	1	1	0
M0560	3382672	GGTTGTTTTAGGCATTTTGTTCTTGTTGTTAGCGGCTTTCAGTTAGCTAATTTAGAAGGATCTCCTGCA	T/A	36	Chr01	50442536	0.986111	0.931034	0.319876	0.574713	M0560	0	0	0	-	-	0	0	0	0	0	0	-	0	0	0	0	0	0	0	0	0	0	0	0	0	0	0	0	0	0	0	0	-	0	0	-	1	-
M0561	8207658	CAATGACCCTCAAAAGTTCGCCTTGGTTCACAAGGTTTTTGGAGCTAGCAATGTTAGCAAAATGCTGCA	A/C	42	Chr01	50491063	1	1	0.321839	0	M0561	1	1	1	1	1	1	1	1	1	1	1	1	1	1	1	1	1	1	1	1	1	1	1	1	1	1	1	1	1	1	1	1	1	1	1	0	0	0
M0562	3381287	TTTTCGATTCTGGATTTATCTGGTGAATTCTTGCGGATAATCTTATACCTACGAGGCAAATATTCTGCA	C/T	48	Chr01	50525921	1	0.994253	0.0901163	0.574713	M0562	0	2	1	0	0	0	0	0	0	0	0	0	0	0	0	0	0	0	0	0	1	0	0	0	1	0	0	1	1	0	0	0	1	0	0	0	0	1
M0563	3371884	TGCAGACAATTGCAGAAAATACCCTTTTCAGATGCCCTATTGGTCAGTTCTGAGCTTCCTTGATATAGA	T/A	9	Chr01	50525947	1	0.913793	0.27044	0	M0563	1	-	1	1	1	1	1	1	1	1	1	1	1	1	1	1	1	1	1	1	-	1	1	1	-	1	1	-	-	1	1	1	-	1	1	0	0	-
M0564	3380580	TGCAGGATTCATGGTTCTTGTGGTGTCCATCTCAGAATTCTGATTTTCCAATGCAATGTTACCTAACAC	T/C	44	Chr01	50527994	1	1	0.0895954	0.574713	M0564	0	2	1	0	0	0	0	0	0	0	0	0	0	0	0	0	0	0	0	0	1	0	0	0	1	0	0	1	1	0	0	0	1	0	0	0	0	1
M0565	3368151	TGCAGTCTTTCCCAGAAAACAGTAACGCAGTGAGTGTAACAGTGATAAGTTTGAATAATTCGCGTTACA	T/C	9	Chr01	50537573	1	0.994253	0.322674	0.574713	M0565	1	1	1	1	1	1	1	1	1	1	1	1	1	1	1	1	1	1	1	1	1	1	1	1	1	1	1	1	1	1	1	1	1	1	1	0	0	0
M0566	3383995	CAAGGCTCATAACAAATTTTACTTTTGACCCTGCCTTCAAATCTAACTTGCATTTCTCTAGCTGCTGCA	A/G	40	Chr01	50546314	1	0.948276	0.319277	0	M0566	0	0	0	0	0	0	0	0	0	-	-	0	0	0	0	0	0	0	0	-	0	0	0	0	0	0	-	0	0	0	0	0	0	0	0	1	-	0
M0567	3380795	AGTCTGAAGCCAGATTTGACGACATCTCCATTTCCCTATACCATCTGCATTAGTTTTTTCTCTGCTGCA	G/T	17	Chr01	50552891	0.989362	1	0.341954	0.574713	M0567	0	0	0	0	0	0	0	0	0	0	0	0	0	0	0	0	0	0	0	0	0	0	0	0	0	0	0	0	0	0	0	0	0	0	0	1	0	0
M0568	3371172	ATATTATGGAATCATCCCCAGGACTTGCAGTCACTGATCTCTCTGCTCTAATCTCTTCCAGCTGCTGCA	A/T	28	Chr01	50572728	1	1	0.354286	0	M0568	0	0	0	0	0	0	0	0	0	0	0	0	0	0	0	0	0	0	0	0	0	0	0	0	0	0	0	0	0	0	0	0	0	0	0	1	0	0
M0569	3383025	ATATCGGATTTGGAGTTGGCTTTCTTCAGCTTTGAGAGTTCTGGTGCCCTGTATCCCAATGCTCCTGCA	A/T	7	Chr01	50573021	1	0.936782	0.371166	0.574713	M0569	0	0	0	0	0	-	0	0	0	0	0	0	0	0	0	0	0	0	0	0	0	0	0	0	-	0	0	0	0	0	0	0	0	0	0	1	0	0
M0570	3377626	GTAAACTGTTCCATCTGCTCAGAACACCATCTTATACAATCTTCAAGTGTCTGCA	A/C	20	Chr01	50667697	0.978723	1	0.379412	2.87356	M0570	0	0	0	0	0	2	0	0	0	0	0	0	0	0	0	0	0	0	0	0	0	0	0	0	0	0	0	0	0	0	0	0	0	0	0	1	0	0
M0571	3377931	TGCAGAGAGAAGAACAACCAAATTGAGACATGTGCCATGTTTTCCAATCAAACGGTTAC	C/T	43	Chr01	50667771	1	1	0.36	0	M0571	0	0	0	0	0	0	0	0	0	0	0	0	0	0	0	0	0	0	0	0	0	0	0	0	0	0	0	0	0	0	0	0	0	0	0	1	0	0
M0572	3382683	TGCAGGAGGTAACAATGTGAATGGGATTGTGATATTGATATGACAGAGATAATGGGTCGGTGCAAATTG	G/T	23	Chr01	50684792	1	0.982759	0.365497	0.574713	M0572	0	0	0	0	0	-	0	0	0	0	0	0	0	0	0	0	0	0	0	0	0	0	0	0	0	0	0	0	0	0	0	0	0	0	0	2	0	0
M0573	3373661	TGCAGCTTTATCATTCACCTGCAATCAATAGTTATGCATTCAATGATATAGAAAACTATAGGGACATAA	T/C	56	Chr01	50699825	1	0.982759	0.356725	0	M0573	1	1	1	1	1	1	1	1	1	1	1	1	1	1	1	1	1	1	1	1	1	1	1	1	1	1	1	1	1	1	1	1	1	1	1	0	1	1
M0574	3382402	GATGACCGTAGATGCTCAAGGATTGGGAAGGATGTTCTCCTAGAAGGAGGGCATGCTGCGGATGCTGCA	G/A	33	Chr01	50732541	1	0.954023	0.347305	0	M0574	0	0	0	0	0	0	0	0	0	0	0	0	0	0	0	0	0	0	0	-	0	0	0	0	0	0	0	0	0	0	0	0	0	0	0	1	0	0
M0575	3380364	TTGTATTTCCATAATGCGAATAAAAGATCTACACAATTACACTACGGGTTATACACTCCTACTCCTGCA	C/T	39	Chr01	50736566	0.989362	1	0.364162	1.14943	M0575	0	0	0	0	0	0	0	0	0	0	0	0	0	0	0	0	0	0	0	0	0	0	0	0	0	0	0	0	0	0	0	0	0	0	0	1	0	0
M0576	3380757	TGCAGAAATCTCATTATTCTTTTCTGCACTATATGAATCCTCATTACTGGCTACCACTCCTGTTACCAC	C/T	28	Chr01	50790358	0.978723	1	0.375	1.72414	M0576	0	0	0	0	0	0	0	0	0	0	0	0	0	0	0	0	0	0	0	0	0	0	0	0	0	0	0	0	0	0	2	0	0	0	0	0	0	0
M0577	3377301	GTAAAGAATTTTTCACAACAATTTTTACATAATGGAGGATACTATAGCTGCA	T/G	11	Chr01	50825612	1	1	0.364943	0.574713	M0577	0	0	0	0	0	2	0	0	0	0	0	0	0	0	0	0	0	0	0	0	0	0	0	0	0	0	0	0	0	0	0	0	0	0	0	0	0	0
M0578	3378305	ATCTAATCTTACACATTTTATCAAACACAGTTTACTTCAGGAGCAAGTAGTATATCTCAGAAAGCTGCA	T/A	9	Chr01	50828585	1	1	0.365714	0	M0578	0	0	0	0	0	0	0	0	0	0	0	0	0	0	0	0	0	0	0	0	0	0	0	0	0	0	0	0	0	0	0	0	0	0	0	0	0	0
M0579	3378256	TGCAGAAACCACCACAACACAGTGAACTCCGAAGTCAGAAAAGCTACAAATAATACAATGACCAACACA	A/C	5	Chr01	50863781	1	1	0.36	0	M0579	0	0	0	0	0	0	0	0	0	0	0	0	0	0	0	0	0	0	0	0	0	0	0	0	0	0	0	0	0	0	0	0	0	0	0	0	0	0
M0580	3373354	GTTGTGAGTATTTTTATAAATCTTTCCTCTTTATATAGGTAATCATCCTAGTTGGATTTACATCCTGCA	A/T	18	Chr01	50895193	1	0.982759	0.350877	0	M0580	1	1	1	1	1	-	1	1	1	1	1	1	1	1	1	1	1	1	1	1	1	1	1	1	1	1	1	1	1	1	1	1	1	1	1	1	1	1
M0581	3383740	GTGTCTGACACCAAATCTGGAGTTCCCCTAACAGTTTTTCCAACACCTGCACAAAAAAAGCCACCTGCA	C/T	24	Chr01	50901010	1	0.988506	0.222222	1.14943	M0581	0	0	0	0	0	0	0	0	0	0	0	0	0	0	0	0	0	0	0	0	0	0	0	0	0	0	0	0	0	0	0	0	0	0	0	0	0	0
M0582	3377824	GATGCAGTACTGACATTTCCGAATGCTCCTTTTAGTTCTAGAGGTAGCATCATGGAATCATGTACTGCA	C/T	19	Chr01	50904441	1	1	0.36	0	M0582	0	0	0	0	0	0	0	0	0	0	0	0	0	0	0	0	0	0	0	0	0	0	0	0	0	0	0	0	0	0	0	0	0	0	0	0	0	0
M0583	8212809	TGCAGTTGACCAACCAAACGAAGACAGAGAAGCAACAGAAAAGGGAGTAACACCAATACTCACAGGTAG	T/A	6	Chr01	50904493	1	1	0.281977	1.72414	M0583	0	2	0	0	0	0	0	0	0	0	0	0	0	0	0	0	0	0	2	0	1	0	0	0	1	0	0	1	1	0	0	0	1	0	0	0	1	1
M0584	3378377	GAAAGAGGATGAACAAAAAGTGGGACGAGTGTGGATGCAAAGAAGGGCATGATCTACATGCATGCTGCA	G/A	19	Chr01	50963642	1	1	0.36	0	M0584	0	0	0	0	0	0	0	0	0	0	0	0	0	0	0	0	0	0	0	0	0	0	0	0	0	0	0	0	0	0	0	0	0	0	0	0	0	0
M0585	3383903	AACAGTGAACTTGGTTTCTCACTACTAGCACTCTCCTGTTTGAATTTCTCAACCAGCGATTTTACTGCA	A/G	58	Chr01	51040289	1	0.994253	0.361272	0.574713	M0585	0	0	0	0	0	0	0	0	0	0	0	0	0	0	0	0	0	0	0	0	0	0	0	0	0	0	0	0	0	0	0	0	0	0	0	0	0	0
M0586	3383804	TGCAGAAGATGCTTGAAATCTATGGCAGATGCACGTAGAATCTGTTTGGAAATGTGAGGGAGAATAAGG	T/G	64	Chr01	51073169	1	1	0.367052	0.574713	M0586	1	1	1	1	1	1	1	1	1	1	1	1	1	1	1	1	1	1	1	1	1	1	1	1	1	1	1	1	1	1	1	1	1	1	1	1	1	1
M0587	3379416	TGCAGTTTCCTTTTGCCAGGAGTATTCTTTGTTATGATTTCTACACCGCAGGGATCTTGAACTTCCTTG	A/T	17	Chr01	51074158	0.989362	1	0.359195	0.574713	M0587	0	0	0	0	0	0	0	0	0	0	0	0	0	0	0	0	0	0	0	0	0	0	0	0	0	0	0	0	0	0	0	0	0	0	0	0	0	0
M0588	3380021	CAATATTTGAGAGAGAAAAACAACTGAAATCATAAAAGAATTTACCAGGAAGATCAGAAACTTTCTGCA	T/A	40	Chr01	51074584	1	1	0.36	0	M0588	0	0	0	0	0	0	0	0	0	0	0	0	0	0	0	0	0	0	0	0	0	0	0	0	0	0	0	0	0	0	0	0	0	0	0	0	0	0
M0589	3381711	TGCAGAACAGCAATGAAGAAGGCTCCAGTATTCTGATCATGAGGCACAAACCTCATGCACCGCTCTAGT	G/A	14	Chr01	51074623	0.989362	1	0.364943	0.574713	M0589	0	0	0	0	0	0	0	0	0	0	0	0	0	0	0	0	0	0	0	0	0	0	0	0	0	0	0	0	0	0	0	0	0	0	0	0	0	0
M0590	3365657	GTAAAAAGTAAAATCTCAGATTGTGTTCCCTATTTGATTGTTCAGCTTTCTGTAACTGCA	T/C	30	Chr01	51154201	1	1	0.371429	0	M0590	0	0	0	0	0	0	0	0	0	0	0	0	0	0	0	0	0	0	0	0	0	0	0	0	0	0	0	0	0	0	0	0	0	0	0	0	0	0
M0591	3381923	TGCAGGGAGAAAATGTCCCTCTCTTGAACTCTTTAGATGTGAGCTTGCGTTTCGGAGAAGCATCCAAGC	T/A	37	Chr01	51214064	1	0.994253	0.362069	0	M0591	0	0	0	0	0	0	0	0	0	0	0	0	0	0	0	0	0	0	0	-	0	0	0	0	0	0	0	0	0	0	0	0	0	0	0	0	0	0
M0592	8213158	TGCAGAGCTAATTGCCACAGGTGGGAACCATTCTGCATTTTTAC	G/A	20	Chr01	51221127	1	1	0.367816	0	M0592	1	1	1	1	1	1	1	1	1	1	1	1	1	1	1	1	1	1	1	1	1	1	1	1	1	1	1	1	1	1	1	1	1	1	1	1	1	1
M0593	3381182	ACATGTCACAATCACAGTATGCTAGCTAGTCAATAAAGTGAGATAGACAAGCAATTTTCTTGTGCTGCA	T/A	29	Chr01	51251972	1	0.988506	0.369186	0.574713	M0593	0	0	0	0	0	-	0	0	0	0	0	0	0	0	0	0	0	0	0	0	0	0	0	0	0	0	0	0	0	0	0	0	0	0	0	0	0	0
M0594	3373426	TCAAGAATACCTCATTAGAACTTGATCTTATCACTTGGTTTCTGTCACATAGATCTTTCAATTTCTGCA	A/C	52	Chr01	51252233	1	1	0.365714	0	M0594	0	0	0	0	0	0	0	0	0	0	0	0	0	0	0	0	0	0	0	0	0	0	0	0	0	0	0	0	0	0	0	0	0	0	0	0	0	0
M0595	3384580	ACTAGCACAATCAACTAAAATATAAAGATTCAGGTACCTCTGCTTCAGCTTTAGCCTTTTCTTGCTGCA	A/T	31	Chr01	51253442	1	1	0.364943	0.574713	M0595	0	0	0	0	0	0	0	0	0	0	0	0	0	0	0	0	0	0	0	0	0	0	0	0	0	0	0	0	2	0	0	0	0	0	0	0	0	0
M0596	3380632	GAGTGAAAACTTGGTTTGGATCCAACAATTCAATGATAAGATAACTGAGCTCAAACGAGCAGGTCTGCA	A/T	43	Chr01	51260694	1	1	0.365714	0	M0596	0	0	0	0	0	0	0	0	0	0	0	0	0	0	0	0	0	0	0	0	0	0	0	0	0	0	0	0	0	0	0	0	0	0	0	0	0	0
M0597	8214755	TGCAGCTGGAAACAATATATGTGGGTAATAGTCAATTAGGTGAATATGTTAC	T/C	44	Chr01	51260760	1	1	0.367816	0	M0597	1	1	1	1	1	1	1	1	1	1	1	1	1	1	1	1	1	1	1	1	1	1	1	1	1	1	1	1	1	1	1	1	1	1	1	1	1	1
M0598	3381193	TGCAGTTCTTGTCCAACACACCCCTTCTGCAAAATAACAAAAACACATGCACTCTCTTGAAATCAATAT	A/T	39	Chr01	51266654	1	1	0.36	0	M0598	0	0	0	0	0	0	0	0	0	0	0	0	0	0	0	0	0	0	0	0	0	0	0	0	0	0	0	0	0	0	0	0	0	0	0	0	0	0
M0599	3378472	AAAACATAATATATTTGAAAAAAATGAAGTTTATAACTCATCAAAAGTAAACAACAAATAATTCCTGCA	A/T	45	Chr01	51293134	1	1	0.362069	0	M0599	1	1	1	1	1	1	1	1	1	1	1	1	1	1	1	1	1	1	1	1	1	1	1	1	1	1	1	1	1	1	1	1	1	1	1	1	1	1
M0600	3384336	CTAGTTCAGTAGTTACAGCATGCAGACCCCACTTCAGTGACCTTCCTCCCATCATCACTTTCATCTGCA	G/A	21	Chr01	51318835	1	1	0.359195	0.574713	M0600	0	0	0	2	0	0	0	0	0	0	0	0	0	0	0	0	0	0	0	0	0	0	0	0	0	0	0	0	0	0	0	0	0	0	0	0	0	0
M0601	8211167	GTAAAGGATGGTCCTTTTCATTTTCCAAGAAGCAAAAACTTGAACTGCA	A/G	26	Chr01	51391810	0.989362	1	0.0722543	0.574713	M0601	0	0	1	0	0	0	0	0	1	1	0	0	0	0	0	0	0	0	0	0	0	0	1	0	0	0	0	0	0	0	0	0	0	0	0	1	1	1
M0602	3381599	TGAAATAAAATATTCTTTGTTCTTTATACATGTCACTGATAATGTCATGGAACATTCTAGAATACTGCA	T/C	62	Chr01	51458110	1	0.948276	0.427273	0.574713	M0602	0	0	0	0	0	0	0	0	0	0	0	0	0	0	0	0	0	0	0	0	0	0	0	0	0	0	0	0	0	0	0	0	0	0	0	0	0	0
M0603	3378919	TGTAAGGTTGGTTGCTGCACGGTGGATGTTATCAAGCAAACCAGTGGAGAGGAGATATCGCGAACTGCA	G/C	20	Chr01	51484964	1	1	0.0971429	0	M0603	1	1	0	0	1	1	1	1	0	0	1	1	1	1	1	1	1	1	1	1	0	1	1	1	0	1	1	0	0	1	1	1	0	1	1	0	0	0
M0604	8199242	AATACAAAAGAACAATTTAGTGGTATCTCACCTTCTTTTTCTTCATCATAACCTTAGCAGCAGCCTGCA	C/T	4	Chr01	51489099	1	1	0.264368	0	M0604	1	1	0	0	1	1	1	1	0	0	1	1	1	1	1	1	1	1	1	1	0	1	1	1	0	1	1	0	0	1	1	1	0	1	1	0	0	0
M0605	3381075	TTGGTTGGTGTTGATGATGTCCGGCCACTAATTGCAAAGAAATTCAACCTGCGGGAGAAAATTGCTGCA	T/G	5	Chr01	51625590	1	1	0.395954	0.574713	M0605	0	1	0	0	1	1	2	1	0	0	1	0	1	1	1	0	0	1	1	0	0	0	1	1	0	0	0	0	0	1	0	1	0	0	0	0	0	0
M0606	3380152	ATCGGGTCAAGCATAGTTATAGAAAATTGCAAAGCCAATTTGCGCAGGACACATTCAAAATTCACTGCA	T/G	17	Chr01	51660103	1	1	0.33046	0.574713	M0606	1	0	0	0	0	0	0	0	0	0	1	0	0	0	0	2	1	0	0	0	0	0	0	1	0	0	0	0	0	0	0	0	0	0	0	0	0	0
M0607	3378504	TGCAGATCAAAATGATCAGGTTTGTTGTCTAAAATGTTTTCATTTTGTTAC	T/C	12	Chr01	51685755	0.978723	1	0.31686	1.72414	M0607	1	0	0	0	0	0	0	0	0	0	1	0	0	0	0	2	1	0	0	1	0	1	0	1	0	1	0	0	0	0	1	0	0	0	1	0	0	0
M0608	3380524	TGCAGCTTCTCTTTGTTTCCGTTTTCTAAAAGAATGTGCACGAAAAGCATCTTGTATCCGTGCAGCTGC	T/C	26	Chr01	51713537	1	1	0.25	1.14943	M0608	0	0	0	0	0	0	0	0	0	0	0	0	0	0	0	0	0	0	0	0	0	0	0	0	0	0	0	0	0	0	0	0	0	0	0	0	2	0
M0609	8212022	TGCAGCAAGACAAACAGATGTCTCAGAATAGAAGGACAGCCTAGAACAAAATGTTCACAAGACCTTACA	G/A	16	Chr01	51721132	1	1	0.104651	1.14943	M0609	0	2	0	0	1	1	2	1	1	0	0	0	0	1	1	0	0	1	0	0	0	0	1	0	0	0	0	0	0	1	0	0	0	1	0	0	0	0
M0610	3382119	TGCAGGCTCCTAGAGAAAAGGTTGATGGTACTATGTTGTTTCCCTTTGGCCATGATTAGTCCAGTGATA	T/C	39	Chr01	51754353	0.988372	0.994253	0.302326	1.14943	M0610	1	0	0	0	0	0	0	0	2	0	1	0	0	0	0	2	1	0	0	1	0	1	0	1	0	1	0	0	0	0	1	0	0	0	1	0	0	0
M0611	3373930	TGCAGGAAAAATTTACAACAGTTCTCTAGATTCAGGGTCAATGGTTTTTTCAGGCAGCAACTTCAGGTA	C/T	54	Chr01	51777934	1	1	0.306358	1.14943	M0611	1	0	0	0	0	0	0	0	0	0	1	0	0	0	0	2	1	0	0	1	0	1	0	1	0	1	0	0	0	0	1	0	0	0	1	0	0	0
M0612	8209073	GCGAAACCAACTTCCTCCCCCAATCGACAACCGAACTCTTCTGCAACCCTCTTTGCAACAGACACTGCA	A/T	5	Chr01	51782128	0.974359	0.908046	0.27707	0.574713	M0612	0	1	-	1	1	-	-	1	1	1	0	1	1	-	1	2	0	1	1	0	1	0	-	0	1	0	-	1	1	1	0	1	1	1	0	1	1	1
M0613	8198815	TATGGCAGCTACAAATAACTTTGAATACTCTTCAGTCAAACACAAATGAGTTTATCCATTCTTCCTGCA	G/A	49	Chr01	51788974	1	1	0.106322	0.574713	M0613	1	2	1	1	1	1	1	1	1	1	1	1	0	1	1	1	1	1	0	1	1	1	1	1	1	1	1	1	1	1	1	0	1	0	1	1	1	1
M0614	8203591	TGCAGCACTTTTTCCCACAAAGTACTTGTTAC	T/G	22	Chr01	51789012	1	1	0.106936	0.574713	M0614	0	2	0	0	0	0	0	0	0	0	0	0	1	0	0	0	0	0	1	0	0	0	0	0	0	0	0	0	0	0	0	1	0	1	0	0	0	0
M0615	8197066	GAAGTGGGTCGCACACTAAGACCCATGGAGTCGCTCCCACCAAACGATAACGAAATAGTGGCATCTGCA	A/G	20	Chr01	51791088	1	1	0.114035	1.72414	M0615	0	2	0	0	0	0	0	0	0	0	0	0	1	0	0	0	0	0	1	0	0	0	0	0	0	0	0	0	0	0	0	1	0	1	0	0	0	0
M0616	3371092	TGCAGGAATTTGATAAATATTCTTGCAGAGGTCTCTCAAACAGGAAAGCAGCGGCATATACCTTATAGA	A/G	26	Chr01	51811468	1	0.994253	0.296512	1.14943	M0616	1	0	0	0	0	0	0	0	0	0	1	0	0	0	0	2	1	0	0	1	0	1	0	1	0	1	0	0	0	0	1	0	0	0	1	0	0	0
M0617	3372950	GAAACAGCAATAGATGGTGAGTGGACCTGTGATATCATAATAACATTCGCTCCAACATCTTTTACTGCA	G/A	20	Chr01	51872065	1	0.994253	0.286127	0.574713	M0617	1	0	0	0	0	0	0	0	0	0	1	0	0	0	0	2	1	0	0	1	0	1	0	1	0	1	0	0	0	0	1	0	0	0	1	0	0	0
M0618	3380651	TGCAGCAAAAATAGCGCTAGCAGTTCCTGGAACACCAGCCATTCCGGTTCTGCAAAAGGAAACAATGAG	G/C	45	Chr01	51872155	1	1	0.292398	2.29885	M0618	1	0	0	0	0	0	0	0	0	0	1	0	0	0	0	2	1	0	0	1	0	1	0	1	0	1	0	0	0	0	1	0	2	0	1	0	0	0
M0619	3368726	CGCGTATATGTGATTGATGTGAAAACAGATCCAAAGGCTCCATCTTTGCACAAAGTTGTTGAGCCTGCA	G/A	35	Chr01	51895243	1	0.994253	0.287791	0.574713	M0619	0	1	1	1	1	1	1	1	1	1	0	1	1	1	1	2	0	1	1	0	1	0	1	0	1	0	1	1	1	1	0	1	1	1	0	1	1	1
M0620	3379026	TTCATCCCTTCATCGTCTTTACTATTATTACTGTTATTCACATTCTGGTAGAGGCTTTTACACGCTGCA	C/T	21	Chr01	51926088	1	0.942529	0.30303	0	M0620	0	0	0	0	0	0	0	0	0	0	0	0	-	0	0	0	0	0	-	0	0	0	-	0	0	0	0	0	0	0	0	0	0	0	0	0	0	0
M0621	3372348	TGCAGCACCATAATCATTCTGCCAAATTCATGTTTTGGAAAATAACTTCTGTTTTGGGGACTTCACACA	C/G	48	Chr01	51926180	1	0.942529	0.304878	0	M0621	1	1	1	1	1	1	1	1	1	1	1	1	-	1	1	1	1	1	-	1	1	1	-	1	1	1	1	1	1	1	1	1	1	1	1	1	1	1
M0622	3383695	GGCCAGACCTGGCGTTCGGAGGCAACTCGCCGGTGCAGGAAAGCTTCAAGCACTCGATTATGGTCTGCA	G/C	10	Chr01	51940384	1	1	0.350575	0	M0622	1	1	1	1	1	1	1	1	1	1	1	1	1	1	1	1	1	1	1	1	1	1	1	1	1	1	1	1	1	1	1	1	1	1	1	1	1	1
M0623	3378022	GTAATGGTCGAATTATGTACAGCAGGACTTTTGATTCTGTAGAGAAAGCTGCA	C/T	19	Chr01	51943139	1	1	0.0606936	0.574713	M0623	0	0	0	0	0	0	0	0	0	0	0	0	1	0	0	0	0	0	1	0	0	0	1	0	0	0	0	0	0	0	0	0	0	0	0	0	0	0
M0624	3381404	TGCAGCAAAACTCTTACAAGCTCTGGGTGAAAAAAATAGAGAGATTGTGCAAATTGCAATTGGATTTGA	A/G	35	Chr01	51943204	1	0.994253	0.298246	1.14943	M0624	1	1	1	1	1	1	1	1	1	1	1	1	0	1	1	1	1	1	0	1	1	1	0	1	1	1	1	1	1	1	1	1	1	1	1	1	1	1
M0625	3377376	TGTAACGTCCTCAGTCTTGTCTTCCATTTTATTGATACTTGATTCTAGGAACTGGTTTATTCTTCTGCA	C/G	11	Chr01	51945363	0.989362	1	0.0606936	0.574713	M0625	0	0	0	0	0	0	0	0	0	0	0	0	1	0	0	0	0	0	1	0	0	0	1	0	0	0	0	0	0	0	0	0	0	0	0	0	0	0
M0626	3384162	TCAAATGGCTTAGGATTACCTACATCACCTTCATCATTAGATGTTCAGAACCGGGTGTTGCAGGCTGCA	A/G	2	Chr01	51967105	1	1	0.0549133	0.574713	M0626	0	0	0	0	0	0	0	0	0	0	0	0	0	0	0	0	0	0	0	0	0	0	0	0	0	0	0	0	0	0	0	0	0	0	0	0	0	0
M0627	8198220	TGCAGCGGCGGCTTCTTGATCAAACCCAGCAGCAATATCAGCAGAATGGTTTTCAACCCATCGTCTTGC	A/T	33	Chr01	51997959	1	0.954023	0.347305	0	M0627	-	0	0	0	0	0	0	0	0	0	0	0	0	0	0	0	0	0	0	-	0	0	0	0	0	0	0	0	0	0	0	0	0	0	0	0	0	0
M0628	3382061	TTGTGGGGCTGGCTAGCTGTGTTCCTTACGTTGGTGGTGAAGCCAAAACCCCAACCATAGATTGCTGCA	T/G	34	Chr01	52015760	1	1	0.348571	0	M0628	0	0	0	0	0	0	0	0	0	0	0	0	0	0	0	0	0	0	0	0	0	0	0	0	0	0	0	0	0	0	0	0	0	0	0	0	0	0
M0629	3381783	TGCAGTGGCCTCAAAGTGGTCCTCGACAAGAGCAAGAAATGCATCTGCATCCTCATCAAAGATCGTGAT	C/T	20	Chr01	52015811	0.989362	0.982759	0.364706	1.14943	M0629	0	0	0	0	0	0	0	0	0	0	0	0	0	0	0	0	0	0	0	0	0	0	0	0	0	0	0	0	0	0	0	0	0	0	0	0	0	0
M0630	3378329	TGCAGCTGAGGCTGCTGCAAATCTCAACTCACGCTTCCATTCCATTCTTAGTTCTCTTCCACTCACCAA	A/G	49	Chr01	52023354	1	0.994253	0.34104	0	M0630	1	1	1	1	1	1	1	1	1	1	1	1	1	1	1	1	1	1	1	1	1	1	1	1	1	1	1	1	1	1	1	1	1	1	1	1	1	0
M0631	3377765	TGCAGCTTTCTTCATCGCAAACATTATGAAACCTTGACGACTGTAACTCATCATTATGAGTACCTTCCA	C/A	37	Chr01	52039189	1	1	0.284884	1.14943	M0631	0	0	0	0	0	0	0	0	0	0	0	0	0	0	0	0	0	0	0	0	0	0	0	0	0	0	0	0	0	0	0	0	0	0	0	0	0	0
M0632	3377944	GTAATAGTTTAGGCAGAAGTACAGGGACTAATTTTTTATGACACTGCA	T/A	31	Chr01	52165032	0.989362	1	0.264706	2.29885	M0632	1	2	1	1	2	0	1	1	1	1	1	1	1	0	0	1	1	0	1	1	1	1	1	1	1	1	0	1	1	1	1	1	1	1	1	0	0	0
M0633	13122209	TGCAGTGCCGCTATTGGCAATGTGTTTAC	C/T	8	Chr02	72831	0.989362	1	0.359649	1.72414	M0633	1	2	1	1	1	1	1	1	1	1	1	1	1	1	1	1	1	1	1	1	1	1	1	1	1	1	1	1	1	1	1	1	1	1	1	1	1	1
M0634	3378140	TGCAGTCAGAAAAGATAATACTTCAAATGGTAATTTTTATGCACGCTTAGATTCTCAATCATTATTTGA	T/C	65	Chr02	75185	1	1	0.353448	0.574713	M0634	0	0	0	0	0	0	0	0	0	0	0	0	0	0	0	0	0	0	0	0	0	0	0	0	0	0	0	0	0	0	0	0	0	0	0	0	0	0
M0635	3380056	TGCAGGAAGCATGATGCAGCAGGCAACTAAATCATTTGATCAAATTTCTCAAGAAAGCGTGATGCAGCT	C/A	19	Chr02	79981	1	1	0.354286	0	M0635	0	0	0	0	0	0	0	0	0	0	0	0	0	0	0	0	0	0	0	0	0	0	0	0	0	0	0	0	0	0	0	0	0	0	0	0	0	0
M0636	3384592	GTAAATAATACTAACAGTACGGGTAGTTTCTCAGACATACCACTGCA	A/G	38	Chr02	200447	1	0.982759	0.158824	1.14943	M0636	1	1	1	1	1	1	1	1	1	1	1	1	1	1	1	1	1	1	1	1	1	1	1	1	1	1	1	1	1	1	1	1	1	1	1	-	1	1
M0637	3378470	GTCTAGGAGCTGGATTTTCATCAAGTAGAGTGTTTTCCAATTTCAGATCTCTATGACATATTTGCTGCA	A/G	28	Chr02	218295	1	1	0.155172	0	M0637	0	0	0	0	0	0	0	0	0	0	0	0	0	0	0	0	0	0	0	0	0	0	0	0	0	0	0	0	0	0	0	0	0	0	0	0	0	0
M0638	3378605	AAAGTTTTGATTGCTTGTTGCCAGGCATTTTAGGTATTCATCTCATAATGGTGCTTCTGTTTTTCTGCA	G/C	33	Chr02	229335	1	1	0.190058	1.72414	M0638	0	2	0	1	1	0	0	0	2	1	1	0	0	0	1	2	0	0	1	1	1	0	0	1	1	1	1	1	1	1	1	0	1	1	1	0	0	0
M0639	3380088	TCCTTTTGAACATTTTTCTATCCATCTGAAGACAATTTTCTTCTATCCTTTTGAAATCTCCACTCTGCA	C/T	2	Chr02	307941	0.978723	1	0.238095	3.44828	M0639	0	2	1	1	1	0	0	0	2	2	1	1	1	0	1	2	0	0	1	1	1	1	0	2	1	0	1	1	1	1	1	0	1	1	1	0	1	1
M0640	3380786	TGCAGCACAATAGTTCCTCCGACTCTGAAAGAGCTGATACATACAGATTTGAACATTGACCCCTACTAC	C/T	16	Chr02	341647	1	0.994253	0.344828	0	M0640	0	0	0	0	0	0	0	0	0	0	0	0	0	0	0	0	0	0	0	0	0	0	0	0	0	0	0	0	0	0	0	0	0	0	0	0	0	0
M0641	3380458	TGCAGAAATTTGAATTGAAACTAATTTATTTGCATGTTATTTAGCCGCATCTCGGGTCACTTAGGTCTT	G/A	53	Chr02	343565	0.989362	1	0.286127	0.574713	M0641	0	0	0	0	0	0	0	0	0	0	0	0	0	0	0	0	0	0	0	0	0	0	0	0	0	0	0	0	0	0	0	0	0	0	0	0	0	0
M0642	8199806	TGCAGTAAAGGCACTTGGACCAAGTAAAGGCGCATTCGCACGTGTAAGCATAGGGTGAGTGTACTGAGG	G/A	65	Chr02	353945	1	0.982759	0.345029	0	M0642	1	1	1	1	1	1	1	1	1	1	1	1	1	1	1	1	1	1	1	1	1	1	1	1	1	1	1	1	1	1	1	1	1	1	1	1	1	1
M0643	3382530	AAAATCAATGATGCAGTTTGGTTGGCTGCTTGGTGCTTTGGAAGTTTACGATACTCAACTGCAACTGCA	G/A	39	Chr02	387480	1	0.954023	0.341317	0	M0643	-	0	-	0	0	0	0	0	0	0	0	0	0	0	0	0	-	0	0	0	0	0	0	0	0	0	0	0	0	0	0	0	0	0	0	0	0	0
M0644	3380173	TGCAGAAATCGTGATATCAGAATTCAGAATTGTGAAATGATGAGCCCTACCTTAGCCTTGAAACCATAA	C/T	63	Chr02	387569	1	1	0.194118	2.29885	M0644	0	2	1	1	1	0	0	0	2	1	0	1	1	0	1	2	0	0	1	0	1	0	0	0	1	0	1	1	1	0	0	0	1	0	0	0	1	1
M0645	3369532	TGCAGATATCAAGTCTGAGATTAGTATGTAAGCTATGTATAGAGAAAACATAACTGACTAAATCCTAAC	A/T	38	Chr02	465777	1	0.982759	0.327485	0	M0645	1	1	1	1	1	1	1	1	1	1	1	1	1	1	1	1	1	1	1	1	1	1	1	1	1	1	1	1	1	1	1	1	1	1	1	1	1	-
M0646	8212046	TTCCCTTTCTAAGTTGTCATGTATTATGGTGTGGGACATCTACAGGCCCTATTTCGAAAAATTGCTGCA	G/A	30	Chr02	519524	1	0.936782	0.294479	0	M0646	1	1	1	1	1	1	1	1	1	1	-	1	1	1	1	1	1	1	1	1	1	-	1	-	1	1	1	1	1	-	-	-	1	-	-	1	1	1
M0647	3379377	TGCAGCATTACCTGGAATGGAAGCACTATCCTCTGCAAAACAAGAAGACATGGTTGATGTAAACTTAGT	G/A	22	Chr02	519581	1	1	0.337143	0	M0647	0	0	0	0	0	0	0	0	0	0	0	0	0	0	0	0	0	0	0	0	0	0	0	0	0	0	0	0	0	0	0	0	0	0	0	0	0	0
M0648	8214868	TGCAGTGGCAAAGTAAGCTCTTCGCTTTATTTGGTGCAATAATTGGTGTTTAGATTTAC	T/C	43	Chr02	563112	1	1	0.33908	0	M0648	1	1	1	1	1	1	1	1	1	1	1	1	1	1	1	1	1	1	1	1	1	1	1	1	1	1	1	1	1	1	1	1	1	1	1	1	1	1
M0649	3377818	TGCAGGCCCTACTTTTCTTGTTAGCCCTTATTGTTAGGGCTGTAAACAAGCCAGCAGATTATGATAGTG	C/T	46	Chr02	606612	1	1	0.331429	0	M0649	0	0	0	0	0	0	0	0	0	0	0	0	0	0	0	0	0	0	0	0	0	0	0	0	0	0	0	0	0	0	0	0	0	0	0	0	0	0
M0650	3377836	GTAAATGTTATAAGAAAGTGTATGCTGACTGGATAATTTCCATGTTTCTGCA	G/A	6	Chr02	701493	1	1	0.337143	0	M0650	0	0	0	0	0	0	0	0	0	0	0	0	0	0	0	0	0	0	0	0	0	0	0	0	0	0	0	0	0	0	0	0	0	0	0	0	0	0
M0651	3382665	TGCAGCCAAAGTGGAATGATGTGGTGCTAGAAATGTTTCGTAATGAGTATATTGGCACTGCTCCATACA	G/A	46	Chr02	701581	1	0.954023	0.340361	0.574713	M0651	0	0	0	0	0	0	0	0	0	0	0	0	0	0	0	0	0	0	0	-	0	0	0	0	0	0	0	-	0	0	0	0	0	0	0	0	0	0
M0652	8202781	GTAACACTTGAAAGAGAGGTCTTTCCATGTCCAACTTGTTCTGCA	A/G	5	Chr02	709003	0.978723	1	0.198225	2.87356	M0652	1	0	1	0	0	0	1	1	0	1	0	1	1	0	1	2	1	1	1	0	1	0	0	0	1	0	1	1	1	0	0	0	1	0	0	0	1	1
M0653	3379368	GTAAGCCTTGATTTCTCATAAAGTTATAAAGCAAATCTGTGCACCTATAGAAAAAACTGCA	T/G	39	Chr02	711612	1	1	0.19186	1.14943	M0653	1	0	1	0	0	0	1	1	0	1	0	1	1	0	1	2	1	1	1	0	1	0	0	0	1	0	1	1	1	0	0	0	1	0	0	0	1	1
M0654	3377075	GTAAAGTCATCCTGGTCATTCATATTCTGAGAGTCACCAGACAGATCACCAAGGACTGCA	T/G	18	Chr02	716674	1	1	0.151163	1.14943	M0654	0	1	0	1	1	1	0	0	1	0	1	0	0	1	0	2	0	0	0	1	0	1	1	1	0	1	0	0	0	1	1	1	0	1	1	1	0	0
M0655	3373587	TGCAGTCACAGAAACAGACGAAGAGTCCAATTTCGAAACAGTGCTAATCACAGGAAGTTTTCCTGCATT	C/A	14	Chr02	716726	1	1	0.336207	0.574713	M0655	0	0	0	0	0	0	0	0	0	0	0	0	0	0	0	0	0	0	0	0	0	0	0	0	0	0	0	0	0	0	0	0	0	0	0	0	0	0
M0656	3376895	TGCAGTTATTGCGCAGAAAATGAGATACCATGGGACGCTATATACAACAACCAACCAATCCTTCACTTT	G/T	12	Chr02	728675	1	0.931034	0.32716	0	M0656	1	1	1	-	1	1	1	1	1	1	1	1	1	1	1	1	-	1	1	1	1	1	1	1	1	1	1	1	1	1	1	1	1	1	1	1	1	1
M0657	3380177	TGCAGGCAGGAAATTAGCTGGAAATCTTCTATGTGGAGTTTGGTTCTGGTAAATATGGGTTTTATCTAG	T/G	49	Chr02	742712	1	1	0.32	0	M0657	0	0	0	0	0	0	0	0	0	0	0	0	0	0	0	0	0	0	0	0	0	0	0	0	0	0	0	0	0	0	0	0	0	0	0	0	0	0
M0658	3380753	TTGAATGTGAGTTTGGCAGGTCCTGATGGACGAGTATTGGGTGGTGAAGTTGCTGGGGCTCTTACTGCA	T/C	44	Chr02	743739	1	1	0.32	0	M0658	0	0	0	0	0	0	0	0	0	0	0	0	0	0	0	0	0	0	0	0	0	0	0	0	0	0	0	0	0	0	0	0	0	0	0	0	0	0
M0659	3371497	AGAGTTTGTTTGGCTTTATTTTGGACCGTTGAGTGGATTGATATTCAATTCAATTTGTGCTTATCTGCA	T/A	55	Chr02	819073	1	1	0.320809	0.574713	M0659	1	1	1	1	1	1	1	1	1	1	1	1	1	1	1	1	1	1	1	1	1	1	1	1	1	1	1	1	1	1	1	1	1	1	1	1	1	2
M0660	3380077	TCTCTACTACATATATAATAGTCTCTCACAGCTAGACCAAGACCATAATAGTATTTTCGCTTTCCTGCA	T/A	21	Chr02	862172	1	0.994253	0.33908	0	M0660	0	0	0	0	0	0	0	0	0	0	0	0	0	0	0	0	0	0	0	0	0	0	0	0	0	0	0	0	0	0	0	0	0	0	0	0	0	0
M0661	3379260	TGCAGATGAAGGAAAATTACATGGCAGCAAAGGATCTTCTAGGAAGGTTACGACAGGCTTTGAAGCAAG	T/C	16	Chr02	862230	1	1	0.342857	0	M0661	0	0	0	0	0	0	0	0	0	0	0	0	0	0	0	0	0	0	0	0	0	0	0	0	0	0	0	0	0	0	0	0	0	0	0	0	0	0
M0662	3382752	TGCAGAAGAGGAAAGACAAAATTGAAAAGGACTTGAGTTTATAGATTTTGAAGAAAGAACAAAGCAGTC	G/A	29	Chr02	868098	1	0.948276	0.345455	0	M0662	0	0	0	0	0	0	0	0	0	0	0	0	0	0	0	0	-	0	0	0	0	0	0	0	0	0	0	0	0	0	0	0	0	0	0	0	0	0
M0663	8210716	GTAAACGAGTCTCGCCTCCTTGCTGTTGGTAAAAAACCTGCA	A/T	35	Chr02	919902	0.989362	1	0.315029	0.574713	M0663	1	1	1	1	1	1	1	1	1	1	1	1	1	1	1	1	1	1	1	1	1	1	1	1	1	1	1	1	1	1	1	1	1	1	1	1	0	0
M0664	3379972	GCTTCCAAGAATAAGTACATGTTTGGTCGTATTAGCATGAAAATCAAACTTATACCCGGAGATTCTGCA	G/A	8	Chr02	953279	0.978723	1	0.346821	1.14943	M0664	0	0	0	0	0	0	0	0	0	0	0	0	0	0	0	0	0	0	0	0	0	0	0	0	0	0	0	0	0	0	0	0	0	0	0	0	0	0
M0665	8210653	TGCAGGAACCGTCACTGCATTTTATGTGAGTTTAC	C/T	9	Chr02	953345	0.989362	1	0.331395	1.14943	M0665	1	1	1	1	1	1	1	1	1	1	1	1	1	1	1	1	1	2	1	1	1	1	1	1	1	1	1	2	1	1	1	1	1	1	1	1	0	0
M0666	3383994	GAAATAACTCTTGTCTTTTTACCTCTTGGCCCCAAAGAGTGAAAACCTAACCACAATCAACATGCTGCA	G/A	63	Chr02	967787	1	0.936782	0.337423	0	M0666	1	1	1	1	1	1	1	1	1	1	1	1	1	1	-	1	1	1	1	1	-	1	1	1	1	1	1	1	1	1	1	1	1	1	1	1	-	-
M0667	3380131	TGCAGCTTGTTCCAAATCATTTTCCTCTCAGTCCGCTCAATCTTCTCGAAGCCTCTTCTCCTCTCAAGC	G/T	8	Chr02	987383	1	0.925287	0.376543	0	M0667	0	0	0	0	0	0	0	0	0	0	0	0	0	0	0	0	0	0	0	0	0	0	0	0	0	0	0	0	0	0	0	0	0	0	0	0	0	0
M0668	3378131	GAACATGAATTACATCGGGCAACTCCTGGTGGCACTGGAGGTGTGAAGACCATTGGAAACTATGCTGCA	G/T	17	Chr02	988912	1	1	0.16474	0.574713	M0668	1	1	1	1	1	1	1	1	0	1	0	1	1	0	1	2	0	0	1	0	0	0	0	0	0	0	0	0	0	0	0	0	0	0	0	1	0	0
M0669	3379455	AGACTTATGCAAACAATTAGTAAAATTGGCCATTTAGCCAATGCCATGATTGTCAGAACCAATACTGCA	T/C	26	Chr02	1140448	1	1	0.19186	1.14943	M0669	0	2	0	0	1	1	0	0	1	0	1	0	0	1	0	2	1	1	0	1	1	1	1	1	1	1	1	1	1	1	1	1	1	1	1	1	0	0
M0670	3378421	TGCAGTTCTGGTATTCGCCGATGAACATTCCTTGTGTATGCCATTCTTCTCCTTCCTCCGTGATTACAG	G/C	22	Chr02	1163110	1	1	0.325714	0	M0670	0	0	0	0	0	0	0	0	0	0	0	0	0	0	0	0	0	0	0	0	0	0	0	0	0	0	0	0	0	0	0	0	0	0	0	0	0	0
M0671	3372122	TGCAGCTATCACCTGGCTTGCCTGTGGGAAATTCTCCTGGTTCTAAGCCTGGTGCTACTGTGGTTGTTG	T/C	58	Chr02	1163779	1	1	0.139535	1.14943	M0671	1	2	1	1	0	0	1	1	0	1	0	1	1	0	1	2	0	0	1	0	0	0	0	0	0	0	0	0	0	0	0	0	0	0	0	0	1	1
M0672	3383838	GAGGCCTCTCCACTTTTTCATCCACAACTGAAAAGCCCTACCTTGTCGCCTTGCAAATCTTCTGCTGCA	C/T	21	Chr02	1169760	1	1	0.323699	1.14943	M0672	0	0	0	0	0	0	0	0	0	2	0	0	0	0	0	0	0	0	0	0	0	0	0	0	0	0	0	0	0	0	0	0	0	0	0	0	0	0
M0673	8207013	TGCAGAGTAAATATCTGCATTTCCTCGTTCTAAGGAAGTACTATTTGAGTGAAAAACTTCTGGTAAGTT	A/G	39	Chr02	1178375	1	1	0.186047	1.14943	M0673	0	2	0	0	1	1	0	0	1	0	1	0	0	1	0	2	1	0	0	1	1	1	1	1	1	1	1	1	1	1	1	1	1	1	1	1	0	0
M0674	100012178	TGCAGAAGCCGAGGCAGAAGCTGCACGAGTGTTTGCAAAAGCAGCAATAAAGGCACTAAAATGCAAGAC	G/A	66	Chr02	1192868	1	1	0.327586	0	M0674	1	1	1	1	1	1	1	1	1	1	1	1	1	1	1	1	1	1	1	1	1	1	1	1	1	1	1	1	1	1	1	1	1	1	1	1	1	1
M0675	3378207	TGCAGAAAATATCGTATTATGAGAAGTTGCTAAGTTGAATAGATTCAGCATTAGACTGCTAGCTCAAAT	T/G	68	Chr02	1195581	1	1	0.325714	0	M0675	0	0	0	0	0	0	0	0	0	0	0	0	0	0	0	0	0	0	0	0	0	0	0	0	0	0	0	0	0	0	0	0	0	0	0	0	0	0
M0676	3381040	TGCAGAAAATTGAAGTTCGTCTAGTCCAAAGCTAAGGAAATGATGAACATTGAATATCATAATCATAAA	G/T	14	Chr02	1279180	1	1	0.325714	0	M0676	0	0	0	0	0	0	0	0	0	0	0	0	0	0	0	0	0	0	0	0	0	0	0	0	0	0	0	0	0	0	0	0	0	0	0	0	0	0
M0677	3380533	ACCAAAATAAATAGTGAATTGTCATCATCAGAATGCAAGCATGTTCCTCCTCAATTAGCTTATACTGCA	T/A	21	Chr02	1290206	1	1	0.325714	0	M0677	0	0	0	0	0	0	0	0	0	0	0	0	0	0	0	0	0	0	0	0	0	0	0	0	0	0	0	0	0	0	0	0	0	0	0	0	0	0
M0678	3377433	CCAAGATGGTCAGCAAGTTTGACTGCATATCATGCTCTATTCTCTTCTCTTCTCTTGCTTACAGCTGCA	T/G	39	Chr02	1290934	1	1	0.325714	0	M0678	0	0	0	0	0	0	0	0	0	0	0	0	0	0	0	0	0	0	0	0	0	0	0	0	0	0	0	0	0	0	0	0	0	0	0	0	0	0
M0679	3378169	ATATAAAAGATGTGTTGCAGCTAAGTGTTGTCCTCTCATCTTTTTGGGTTTCATGGTCCACCTGCTGCA	A/T	9	Chr02	1337018	1	1	0.313218	0.574713	M0679	0	0	0	0	1	1	0	0	0	0	0	0	0	0	0	0	0	0	0	0	0	0	0	0	0	0	0	0	0	0	0	0	0	0	0	1	0	0
M0680	8670351	ATGGACGATGTCAGGGTTACCTCCGCCTGGGTCGCCAGCCGCTCTTCCCACGTCCACGTCGACTCTGCA	C/T	54	Chr02	1376581	0.989362	1	0.123563	0.574713	M0680	0	0	0	0	1	1	0	0	1	0	0	0	0	0	0	2	1	0	0	1	1	1	1	1	1	1	1	1	1	1	1	1	1	1	1	1	1	1
M0681	3372638	TTGTTATGTATGTAGACTAAGAAGCCCTATATTATCGTGTTAGAGAAGAAGCGAGTCAATTTACCTGCA	G/T	47	Chr02	1377155	1	0.988506	0.188953	0.574713	M0681	1	1	1	1	0	0	1	1	0	1	1	1	1	1	1	2	0	1	1	0	0	0	0	0	0	0	0	0	0	0	0	0	0	0	0	0	0	0
M0682	3380007	TGCAGCACCACCGAACACTTTCAATATATTACTGAGCACATCATATATGGTAATTTCTAGCTATTGAAG	T/C	45	Chr02	1379252	1	1	0.184971	1.14943	M0682	1	1	1	1	0	0	1	1	0	1	1	1	1	1	1	2	0	1	1	2	0	0	0	0	0	0	0	0	0	0	0	0	0	0	0	0	0	0
M0683	8201511	TGCAGGCGAACTTCGGTTGCCGACAGGAAATTCGATGGCCGAGATCGCCGTCGATAAACTCGGAGGAGT	A/G	22	Chr02	1404827	0.989362	0.988506	0.174556	1.72414	M0683	0	0	0	0	0	0	0	0	2	0	0	0	0	0	0	2	1	0	0	1	1	1	1	1	1	1	1	1	1	1	1	1	1	1	1	0	1	1
M0684	3379061	TGCAGAATAATAACGCGTAATTACGTCCTAAGAGATTAGTAAACGGAATGTGTGTGAATATAAGTAACG	T/C	25	Chr02	1488895	1	1	0.203488	1.14943	M0684	1	1	1	1	1	0	1	1	2	1	1	1	1	1	1	2	0	1	1	0	1	1	0	0	1	1	0	1	1	0	0	0	1	0	0	1	0	0
M0685	3381971	AACAACTAGCTTCCATAACACTAACCAAGATAAATAATCTTTGTCTCATAACACATAAAGACAACTGCA	C/T	25	Chr02	1505900	1	0.931034	0.300613	0	M0685	0	0	0	0	0	0	0	0	0	0	-	0	0	0	0	0	-	0	0	0	0	0	0	0	0	0	0	-	0	0	0	0	0	0	0	0	0	0
M0686	3382063	GTTGCTGTTGGATTTTGTGCCTGTTGCAAGTACATCTTGATGGCTTTGGCGGCACTGAAACCCACTGCA	C/A	49	Chr02	1515854	0.976744	0.982759	0.311765	1.14943	M0686	0	0	0	0	0	0	0	0	0	0	0	0	0	0	0	0	0	0	0	0	0	0	0	0	0	0	0	-	0	0	2	0	0	0	0	0	0	0
M0687	3382559	TTGGGAAGGAAAGCAGATGCTCTGTTAGTATGGGAGCAAGGTTATGAACACGCGCAGCATCAGTCTGCA	G/A	32	Chr02	1565510	1	0.908046	0.36478	0	M0687	0	0	0	-	-	-	0	0	0	0	0	0	0	0	0	0	0	0	0	0	0	0	0	0	-	0	0	-	0	0	0	0	0	0	0	0	0	0
M0688	8196412	TGCAGACTTCATTGGCAAGAAAATCCAATATGATTGTCCTGGTTTCCTACCCAACAGGCGTCAGGTAGA	C/T	51	Chr02	1573322	1	0.948276	0.278788	0	M0688	1	1	1	1	1	1	1	1	1	1	1	1	1	1	1	1	1	1	1	1	1	0	1	1	1	0	1	1	1	1	1	1	1	1	1	1	0	0
M0689	3379849	ACATATATCTATATATGTCATTTTCTTGACGTTTCAAGACAATGCTGATTCACATACTCTTCAACTGCA	T/C	60	Chr02	1610632	0.989362	1	0.107558	1.72414	M0689	1	1	1	1	1	1	1	1	1	1	1	0	0	1	1	2	0	1	1	2	1	1	1	0	1	1	0	1	1	0	2	0	1	0	0	1	0	0
M0690	3378026	TGCAGCAAAATAAACTGCATGATATAGGATATTGAAAATACAGTTTTGGGCCCATGGGCAGGAAGCACT	C/T	52	Chr02	1610689	1	1	0.205202	0.574713	M0690	1	1	1	1	1	1	1	1	1	1	1	0	0	1	1	2	0	1	1	0	1	1	1	0	1	1	0	1	1	0	0	0	1	0	0	1	0	0
M0691	3384577	TCGTGTACTCCACCACGCTGGTCTTGAACTCCTTCAACAGCTCCGAGGCATTCTCGATGGCCTTCTGCA	G/A	55	Chr02	1627535	1	0.902299	0.310127	0	M0691	0	0	0	0	0	-	0	0	0	0	0	0	0	0	0	0	-	-	0	0	0	0	0	0	0	-	0	-	0	0	0	0	0	0	0	0	0	0
M0692	3378065	GGTCAGTGACCTTGGGGTTTAGGGTTCCGGTGTGGATATCATGGGCCAATTGATCCCAATTGAGCTGCA	A/C	40	Chr02	1628156	1	1	0.314286	0	M0692	0	0	0	0	0	0	0	0	0	0	0	0	0	0	0	0	0	0	0	0	0	0	0	0	0	0	0	0	0	0	0	0	0	0	0	0	0	0
M0693	8202954	GTAATCGCTCTAACATATCCACATTCTGCA	C/T	7	Chr02	1703079	1	1	0.143275	1.72414	M0693	1	1	1	1	1	1	0	1	0	0	0	0	0	1	0	2	0	1	1	2	1	0	1	0	1	0	0	1	1	0	0	0	1	0	0	0	0	0
M0694	8210320	GTAAGGTCGCGAGAGCACCAATTGCTGCA	A/G	16	Chr02	1719258	1	1	0.310345	0	M0694	1	1	1	1	1	1	1	1	1	1	1	1	1	1	1	1	1	1	1	1	1	1	1	1	1	1	1	1	1	1	1	1	1	1	1	1	0	0
M0695	8208569	AAAATAATAATCTACCAGATATAGAGTCCAGTGCTAACAAGTCATAATCTGAAACAACACCAACCTGCA	C/A	11	Chr02	1842110	0.989362	1	0.324713	0.574713	M0695	0	0	0	0	0	0	0	0	0	0	0	0	0	0	0	0	0	0	0	0	0	0	0	0	0	0	0	0	0	0	0	0	0	0	0	0	0	0
M0696	8214315	TGCAGGGTATAAAAGCATCTTCAGGAATAATTTCAGAGAAAATTATCTAGCAATGTTCTGCCGAGTTAC	C/T	21	Chr02	1842185	1	1	0.321839	0	M0696	1	1	1	1	1	1	1	1	1	1	1	1	1	1	1	1	1	1	1	1	1	1	1	1	1	1	1	1	1	1	1	1	1	1	1	1	1	1
M0697	3379222	TGCAGATCACAATCTGGATTTGAGTTTGGGCAATTCGAGCTCTAAACATGGCAATGGTCAAATATCGGG	C/T	46	Chr02	1863203	1	1	0.494253	0	M0697	0	0	0	0	0	0	0	0	0	0	0	0	0	0	0	0	0	0	0	0	0	0	0	0	0	0	0	0	0	0	0	0	0	0	0	0	0	0
M0698	3380772	CTTTCGTTATCAATGTCTGATCAACAGCAATGGCAAGCCGGGCCTCCACATTTGTTAGCAACTGCTGCA	G/C	5	Chr02	1863818	1	1	0.171429	0	M0698	0	0	0	0	0	0	0	0	0	0	0	0	0	0	0	0	0	0	0	0	0	0	0	0	0	0	0	0	0	0	0	0	0	0	0	0	0	0
M0699	8206626	TGCAGAATAATTATCCAAAGTTTGGAAAGAGTGTTATTGTGATTCAAATGATGTTCTTGAACATGATTA	A/G	65	Chr02	1880052	1	1	0.137931	0	M0699	1	1	1	1	1	1	0	1	0	0	0	0	0	1	0	1	0	1	0	0	1	1	1	0	1	0	1	1	1	0	0	0	1	0	0	0	0	0
M0700	3383829	GTAGTGTTTTACTTCTTTTCGGCATTTCTCGCTGGCTAAACAAAGTCTCGGAAGGTTTGTTTCACTGCA	G/C	49	Chr02	1906483	1	1	0.166667	0	M0700	0	0	0	0	0	0	1	0	1	1	1	1	1	0	1	0	1	0	0	1	0	0	0	1	0	1	0	0	0	1	1	1	0	1	1	1	0	0
M0701	3377989	TGCAGAAGTTCATAATTTGTCTGAGAAGGTTTGAGAATTTCTGTTGATGGCTGTTGGTTGTGCTTGGTT	T/A	43	Chr02	1938796	0.989362	1	0.168605	1.14943	M0701	0	0	0	0	0	0	1	0	1	1	1	1	1	0	1	0	1	0	0	2	0	0	0	1	0	1	0	0	0	1	1	1	0	1	1	1	0	0
M0702	3366181	TGCAGTTGTCTCAGATGGGCATGGAACCAAGTGAAAGAAACAGGTCTACCCCTTTAC	C/G	26	Chr02	1940209	1	1	0.331429	0	M0702	0	0	0	0	0	0	0	0	0	0	0	0	0	0	0	0	0	0	0	0	0	0	0	0	0	0	0	0	0	0	0	0	0	0	0	0	0	0
M0703	8206266	TTTGCGTCGGAAGTGGAAGAGGAATTTCCTTGCGCCCTTCTCCGCCTCAGTCTATCGGTCTCGTCTGCA	G/A	56	Chr02	1976044	1	1	0.33815	0.574713	M0703	1	1	1	1	1	1	1	1	1	1	1	1	1	1	1	1	1	1	1	1	1	1	1	1	1	1	1	1	1	1	1	1	1	1	1	1	1	1
M0704	8216327	TGCAGGCAACCCTTGCCAAACATCATTACCGGTCTTTTTTACATTTCATCACTCTCTCACTACTTCTTT	C/T	20	Chr02	2037455	1	1	0.327586	0	M0704	1	1	1	1	1	1	1	1	1	1	1	1	1	1	1	1	1	1	1	1	1	1	1	1	1	1	1	1	1	1	1	1	1	1	1	1	1	1
M0705	8216327	TGCAGGCAACCCTTGCCAAACATCATTACCGGTCTTTTTTACATTTCATCACTCTCTCACTACTTCTTT	A/T	42	Chr02	2037477	1	0.977011	0.311765	0	M0705	-	1	1	-	-	1	1	1	1	1	1	1	1	1	1	1	-	1	1	1	1	1	1	1	1	1	1	1	1	1	1	1	1	1	1	1	1	1
M0706	3378358	TGCAGGAGACATACACTAGGCGATTGACAACTTGTTTAC	A/G	14	Chr02	2101368	0.989362	1	0.170659	4.02299	M0706	0	0	1	1	0	1	0	0	0	0	1	0	0	0	0	2	0	1	1	2	1	0	1	0	1	1	1	1	1	1	1	0	1	1	0	0	1	1
M0707	3379733	AAAATCAAGGCTGAGCTGGGATTATCACGATATTACACACTACAAAAAAAGAGTAACGTTGATTCTGCA	G/A	50	Chr02	2149006	0.98913	0.994253	0.21345	1.72414	M0707	0	0	1	1	0	1	0	0	0	0	1	0	0	0	0	2	0	1	1	2	0	0	1	0	0	1	1	0	0	1	1	0	0	1	0	0	1	1
M0708	3369434	TGCAGTTGAACATGTACTGGCCTAAATGTTTGTCTAGAAATTTTACAAAATTGTTTTGAAAGTAATTCC	G/C	19	Chr02	2191509	1	1	0.325714	0	M0708	0	0	0	0	0	0	0	0	0	0	0	0	0	0	0	0	0	0	0	0	0	0	0	0	0	0	0	0	0	0	0	0	0	0	0	0	0	0
M0709	8208388	TTGTAAAAGCAAATCTGCAAAGGTTTTCAAAAGGCAAGAGCAATAAGATATTCAGTTCAGAGCCCTGCA	G/C	59	Chr02	2280309	0.98913	0.982759	0.197059	0.574713	M0709	1	1	0	0	1	0	1	1	-	1	0	1	1	1	1	2	-	1	0	0	1	1	0	1	1	0	1	1	1	0	0	0	1	0	1	1	-	0
M0710	3379867	TATGATTATCATAAGATTTGCCAGAAAAACGTGTTGTGATTCTCTTGCAGTAAAGGAATTGCTTCTGCA	C/T	9	Chr02	2285101	1	1	0.0953757	0.574713	M0710	0	0	1	1	0	1	0	0	0	0	1	0	0	0	0	2	0	0	1	0	0	0	1	0	0	1	0	0	0	0	0	0	0	0	0	0	1	1
M0711	3382618	TGCAGACCCACACCACTTTATGGTAACAGGATCCTCTGCTAGTAAAAAAACAAAGAAAATCCCAAACCA	A/G	47	Chr02	2285204	1	0.994253	0.0924855	0	M0711	0	0	1	1	0	1	0	0	0	0	1	0	0	0	0	0	0	0	1	0	0	0	1	0	0	1	0	0	0	0	0	0	0	0	0	0	1	1
M0712	3377755	GTAACAAATAACTAAAGAGGTTAGCAACCTGCTCTAACTGCCTTATGCACTCTGCA	G/A	46	Chr02	2292619	1	1	0.0948276	0.574713	M0712	1	1	0	0	1	0	1	1	1	1	0	1	1	1	1	2	1	1	0	1	1	1	0	1	1	0	1	1	1	1	1	1	1	1	1	1	0	0
M0713	3377201	TGCAGATTTTGGATCATCGGAAAAGACTTCTGCTTCCTTCATTGCACACAATGCTCCAGTTTTTCTGCG	C/A	14	Chr02	2292639	0.989362	1	0.488439	0.574713	M0713	0	0	0	0	0	0	0	0	0	0	0	0	0	0	0	0	0	0	0	0	0	0	0	0	0	0	0	0	0	0	0	0	0	0	0	0	0	0
M0714	3379668	CCAGATGATATACAAATATCTCCAGAGTGTGGCCACCTTATCTCAAAGATATTTGTTTCTGACCCTGCA	G/A	54	Chr02	2358715	1	1	0.245665	0.574713	M0714	1	1	1	0	1	0	1	1	1	1	0	1	1	1	1	2	1	1	0	1	1	1	0	1	1	0	1	1	1	1	1	1	1	1	1	1	0	0
M0715	3377705	TCTGTCAAGTCACATCGATGTGTTATACTTACAGAATCAACCAACTCAAACTCCTACTTTTCCACTGCA	C/A	61	Chr02	2361116	1	1	0.244186	1.14943	M0715	1	1	1	0	1	0	1	1	1	1	0	1	1	1	1	2	1	1	0	1	1	1	0	1	1	0	1	1	1	1	1	1	1	1	1	1	0	0
M0716	3380526	TGCAGTACTACACTATTCAAATTCTTTTTCCTCTGCATTAGGACCCGTGCCTCCTCCCCCCGTTGATAA	C/T	55	Chr02	2373336	0.989362	1	0.34104	1.14943	M0716	0	0	0	0	0	0	0	0	0	0	0	0	0	0	0	0	0	0	0	0	0	0	0	0	0	0	0	0	0	0	0	0	0	0	0	0	0	0
M0717	3378132	TGCAGAACTGTTCTCACACTATGTAATAAACTGAAAGCGTAATTTTAC	G/A	36	Chr02	2490530	0.978723	1	0.317919	1.14943	M0717	0	0	0	0	0	0	0	0	0	0	0	0	0	0	0	0	0	0	0	0	0	0	0	0	0	0	0	0	0	0	0	0	0	0	0	0	0	0
M0718	3378238	AAGGAAGAGGAAATTGGAAAAAAAGGGAGATTTTGAGAAAAAGGAACTGACATCATCGTGGTTTCTGCA	A/G	19	Chr02	2570854	1	1	0.308571	0	M0718	0	0	0	0	0	0	0	0	0	0	0	0	0	0	0	0	0	0	0	0	0	0	0	0	0	0	0	0	0	0	0	0	0	0	0	0	0	0
M0719	3379249	AAACAATATGTGACCAGAGAAATATTTTTTTCGAAGTCAATAAATAATTTTCTCACTTGCTTATCTGCA	G/A	9	Chr02	2670716	1	1	0.308571	0	M0719	0	0	0	0	0	0	0	0	0	0	0	0	0	0	0	0	0	0	0	0	0	0	0	0	0	0	0	0	0	0	0	0	0	0	0	0	0	0
M0720	3382923	CATGCTCTCCAAAAGCTTTCCCATGAATATGGACCTCTCATGCACCTCCAACTTGGTGAGATTTCTGCA	A/G	1	Chr02	2685198	1	1	0.308571	0	M0720	0	0	0	0	0	0	0	0	0	0	0	0	0	0	0	0	0	0	0	0	0	0	0	0	0	0	0	0	0	0	0	0	0	0	0	0	0	0
M0721	3380952	TGCAGAGGCCCCAGTTCATTTCTGGACAAATTTTATCCTACGGAGGAATAGATGTTGTTTTTGCTCCAT	A/G	43	Chr02	2685370	1	1	0.310345	0	M0721	1	1	1	1	1	1	1	1	1	1	1	1	1	1	1	1	1	1	1	1	1	1	1	1	1	1	1	1	1	1	1	1	1	1	1	1	1	1
M0722	3376806	TGCAGCAGATGAAGGAGGAAGGAATTCTTGAGGATAAGGAGCAATTATTGCGAGGAATTTTGCCAGATG	A/C	36	Chr02	2729442	1	0.994253	0.294798	0	M0722	1	1	1	1	1	1	1	1	1	1	1	1	1	1	1	1	1	1	1	1	1	1	1	1	1	1	1	-	1	1	1	1	1	1	1	1	1	1
M0723	3381248	CCTGACTCTGCCACCAAAGAGTTGCTAGTGAAGAGTCTCTGGAAAGAGGGGAGACGAAGAGAGGCTGCA	G/C	34	Chr02	2730363	0.989362	1	0.16474	0.574713	M0723	0	0	0	0	0	0	0	0	0	0	0	0	0	0	0	0	0	0	0	0	0	0	0	0	0	0	0	0	0	0	0	0	0	0	0	0	0	0
M0724	3378164	GGCTATTTGAACCAACAACCGTGGAACATGGGAAGACTTGGGAGAAGCTACTAAGACAGCAAAACTGCA	A/T	45	Chr02	2795474	1	1	0.285714	0	M0724	0	0	0	0	0	0	0	0	0	0	0	0	0	0	0	0	0	0	0	0	0	0	0	0	0	0	0	0	0	0	0	0	0	0	0	0	0	0
M0725	3381341	AAGACTGGAGTGCTGGAATCACAATTGCCAAACCAAAGCCATTTATTGCTCTCCAGAATGCAACCTGCA	G/T	37	Chr02	2830280	1	0.994253	0.16763	0	M0725	1	1	1	0	1	0	1	1	1	1	1	1	1	0	1	1	1	1	0	1	0	1	0	0	0	0	0	0	0	1	1	0	0	1	1	0	0	0
M0726	3383550	TGCAGAAAGTTGTGGCAAACACCCACAGCAGCTGTAGATAACGCCCAGCACAAAGTGCCCATAGCAAGA	A/C	20	Chr02	2830328	1	0.982759	0.127907	0	M0726	1	1	1	0	1	0	1	1	1	1	1	1	1	0	1	1	1	1	0	1	0	1	0	0	0	0	0	0	0	1	1	0	0	1	1	0	0	0
M0727	3368732	TGCAGGGACTTTTCAAGACGAGAACTTACAGAAGCGATTGGACACCATGCTATCGAAAAAAATAAACGA	T/G	50	Chr02	2833645	0.989362	0.994253	0.157895	1.14943	M0727	1	1	1	0	1	0	1	1	1	1	1	1	1	0	1	1	1	1	0	2	0	1	0	0	0	0	0	0	0	1	1	0	0	1	1	0	0	0
M0728	3384219	TGCAGCAGCAGTAACATCCAGACTGCCACCAATTGAGGTAATGAGTGCCGATAAGCCTCCACCGGGGTT	G/A	42	Chr02	2951250	0.989362	0.994253	0.286127	0.574713	M0728	0	0	0	0	0	0	0	0	0	0	0	0	0	0	0	2	0	0	0	0	0	-	0	0	0	0	0	0	0	0	0	0	0	0	0	0	0	0
M0729	3384358	TGCAGTATTTGGTTATGGTGAGTGACCCACTTTCTATCTCATTTGAGAAAGACAAGAGTAAGAAAGAAA	T/C	15	Chr02	2971276	1	1	0.187861	0.574713	M0729	1	1	1	0	1	0	1	1	1	1	1	1	1	0	0	1	1	1	1	2	0	1	0	0	0	0	0	0	0	1	1	0	0	1	1	1	1	0
M0730	8210152	TGCAGATAGACAACCACTCGGTCATCGTCATTAC	G/C	26	Chr02	3013735	1	0.988506	0.284884	0	M0730	1	1	1	1	1	1	1	1	1	1	1	1	1	1	1	1	1	1	1	1	1	1	-	1	1	1	1	1	1	1	1	1	1	1	1	1	1	1
M0731	3365450	GTAATCTTTTCTCATTCGCACGCATTTCATAAATTCTGCA	T/A	25	Chr02	3109670	0.989362	1	0.210983	0.574713	M0731	1	1	1	1	1	1	0	1	1	0	1	1	1	1	1	1	1	1	0	1	1	1	1	0	1	0	1	1	1	1	1	0	1	1	1	0	0	0
M0732	8204684	GTAAGGTTGACTTCAGTTTAGGATGCTCACTGCA	G/T	21	Chr02	3148671	1	1	0.0862069	0	M0732	0	0	0	0	0	0	1	0	0	1	0	0	0	0	0	0	0	0	1	0	0	0	0	1	0	1	0	0	0	0	0	1	0	0	0	1	1	1
M0733	3372859	TGCAGAGTTACAAATTCTACCATCACATTCTACGATCACATTCAACAATAAACCAAGCTCCCACACAAC	G/A	33	Chr02	3148713	1	0.908046	0.21519	0	M0733	1	1	1	1	1	1	-	1	-	-	1	1	1	1	1	1	1	1	-	1	1	1	1	-	1	-	1	1	1	1	1	-	1	1	1	-	-	-
M0734	3366228	GTAATTGGAGAACTGCATGTCGTGGAGCTGTAAAAGTAACTGCA	G/T	18	Chr02	3249194	1	1	0.247126	0	M0734	1	1	1	1	1	1	1	1	1	1	1	1	1	1	1	1	1	1	0	1	1	1	1	1	1	1	1	1	1	1	1	1	1	1	1	0	0	0
M0735	3368466	TAATCATATTATGTTTATAAATGCAAATGTGGGATTCTTATAGCATTATATGGATTATTCTATGCTGCA	G/A	63	Chr02	3250900	1	1	0.291908	0.574713	M0735	1	1	1	1	1	1	1	1	1	1	1	1	1	1	1	1	1	1	1	1	1	1	1	1	1	1	1	1	1	1	1	1	1	1	1	1	1	1
M0736	3379797	ATCATATAAAGATTGGTGAGGGCAGTGAACACGTGATGATCTTTGTTACTACAAGACCTAAACCCTGCA	T/C	33	Chr02	3252818	1	1	0.285714	0	M0736	0	0	0	0	0	0	0	0	0	0	0	0	0	0	0	0	0	0	0	0	0	0	0	0	0	0	0	0	0	0	0	0	0	0	0	0	0	0
M0737	3378311	GAGTTATTTTGATATCATAATCAACATGCTTATGCAGGGTTCACTTGATAGCGTTTTGTGTTTTCTGCA	G/A	36	Chr02	3256180	1	1	0.247126	0	M0737	1	1	1	1	1	1	1	1	1	1	1	1	1	1	1	1	1	1	0	1	1	1	1	1	1	1	1	1	1	1	1	1	1	1	1	0	0	0
M0738	3383371	TGCAGATTCAAGTGGCGAATGTGAGTAGACTATGTCATGCAAAGCCCATTGTAACGGTAAATGGGAGGT	A/C	52	Chr02	3256261	1	0.925287	0.248447	0	M0738	1	1	1	1	-	1	1	-	1	1	1	1	1	1	1	1	1	1	0	1	1	1	1	1	1	-	1	1	1	1	1	1	1	1	1	0	0	0
M0739	3378521	GTAATTATAGATTGATCAAACTCTTCAGAAAATGAATCAGTTTCTGCA	T/C	5	Chr02	3290365	1	1	0.258621	0	M0739	1	1	1	1	1	1	1	1	1	1	1	1	1	1	1	1	1	1	0	1	1	1	1	1	1	1	1	1	1	1	1	1	1	1	1	1	0	0
M0740	3379007	TGCAGGACTCCTGTAAACGATGAAAGATCATGATTATATTGCAGAATTATATTTGCATTGAATACAGAC	A/T	37	Chr02	3290441	1	1	0.258621	0	M0740	1	1	1	1	1	1	1	1	1	1	1	1	1	1	1	1	1	1	0	1	1	1	1	1	1	1	1	1	1	1	1	1	1	1	1	1	0	0
M0741	8203109	TGCAGAGAAGACCATATTAGTTAGTCATTAC	C/A	11	Chr02	3305157	1	1	0.258621	0	M0741	1	1	1	1	1	1	1	1	1	1	1	1	1	1	1	1	1	1	0	1	1	1	1	1	1	1	1	1	1	1	1	1	1	1	1	1	0	0
M0743	3377502	GTAAAAGCGAATTCCGGGCGCAAATATAGTTAGTTGAGAAACTGAATGTTGTATAACTGCA	G/A	8	Chr02	3388346	1	1	0.411429	0	M0743	0	0	0	0	0	0	0	0	0	0	0	0	0	0	0	0	0	0	0	0	0	0	0	0	0	0	0	0	0	0	0	0	0	0	0	0	0	0
M0744	3379933	CATTAGTGAAGAACTTTTCTGTCACATTTGGGAAGATGGGATGCTTATGGAGTGTATATTCTATCTGCA	G/T	38	Chr02	3429325	1	1	0.252874	0	M0744	1	1	1	1	1	1	1	1	1	1	1	1	1	1	1	1	1	1	0	1	1	1	1	1	1	1	1	1	1	1	1	1	1	1	1	1	0	0
M0745	3380743	GTAACAAGAACACATTTGGTGTTGCAGCTGCTGAACCCCTGCA	C/A	37	Chr02	3432385	1	1	0.252874	0	M0745	1	1	1	1	1	1	1	1	1	1	1	1	1	1	1	1	1	1	0	1	1	1	1	1	1	1	1	1	1	1	1	1	1	1	1	1	0	0
M0746	3378831	AGAGTGGGAGTAACATTTGAAGAAGTTAGTTTTGATGGAGTGATTTCCCTTCTGTTTTGCTGCACTGCA	A/T	0	Chr02	3446148	1	1	0.285714	0	M0746	0	0	0	0	0	0	0	0	0	0	0	0	0	0	0	0	0	0	0	0	0	0	0	0	0	0	0	0	0	0	0	0	0	0	0	0	0	0
M0747	3377517	TGCAGAGTATCTTCAGAGAATGCAGTGTGATGGATATAAACCAGATGATGTTACTTATATTAC	G/A	26	Chr02	3491476	1	1	0.294798	1.14943	M0747	0	0	0	0	0	0	0	0	0	0	0	0	0	0	0	0	0	0	0	0	0	0	0	0	0	0	0	0	0	0	0	0	0	0	0	0	0	0
M0748	3368877	TGCAGAGACCTTGATGATTTCAACAAAAGGGAGCTCTAATTATGGAGCGAAACCATAATTATCATGGTG	G/T	15	Chr02	3492824	1	1	0.285714	0	M0748	0	0	0	0	0	0	0	0	0	0	0	0	0	0	0	0	0	0	0	0	0	0	0	0	0	0	0	0	0	0	0	0	0	0	0	0	0	0
M0749	8201202	CACCTAAATGCCATATCACCCCTACGGATGAGGAGTCCTCGGTAGACAAATCATCAATAACAAACTGCA	A/G	14	Chr02	3543132	1	1	0.287356	0	M0749	1	1	1	1	1	1	1	1	1	1	1	1	1	1	1	1	1	1	1	1	1	1	1	1	1	1	1	1	1	1	1	1	1	1	1	1	1	1
M0750	3380515	TGCAGAGGAACCCAACACAACAAGGGGTGTCAGTGACACATAATATGGAGGGGGAAAATACTTTTCAAT	T/C	40	Chr02	3564497	1	1	0.264368	0	M0750	1	1	1	1	1	1	1	1	1	1	1	1	1	1	1	1	1	1	0	1	1	1	1	1	1	1	1	1	1	1	1	1	1	1	1	1	0	1
M0751	22345538	TGCAGCAGCGGAAGCTACTGTGCAACCATCTGGACTCTGATATTAGTTAC	A/T	12	Chr02	3652152	1	1	0.287356	0	M0751	1	1	1	1	1	1	1	1	1	1	1	1	1	1	1	1	1	1	1	1	1	1	1	1	1	1	1	1	1	1	1	1	1	1	1	1	1	1
M0752	3369567	TTTGCAGTTGTGGAGTGTAAAATAACTTACTTTACAGGAATTTGTGGCATCATGATTCGTGAAACTGCA	A/G	48	Chr02	3676842	1	1	0.285714	0	M0752	0	0	0	0	0	0	0	0	0	0	0	0	0	0	0	0	0	0	0	0	0	0	0	0	0	0	0	0	0	0	0	0	0	0	0	0	0	0
M0753	3378195	GTAAGGTCTCCTCTGCAACAGCTTGAGCTTTTTGCAATGGAAGAGCATGACTGCA	A/C	40	Chr02	3686298	1	1	0.285714	0	M0753	0	0	0	0	0	0	0	0	0	0	0	0	0	0	0	0	0	0	0	0	0	0	0	0	0	0	0	0	0	0	0	0	0	0	0	0	0	0
M0754	3366636	TGCAGTGCATTTAGCTGAAAAATGCAAACGATAACAGTATCATAAAAGTTAC	T/A	39	Chr02	3687978	1	1	0.285714	0	M0754	0	0	0	0	0	0	0	0	0	0	0	0	0	0	0	0	0	0	0	0	0	0	0	0	0	0	0	0	0	0	0	0	0	0	0	0	0	0
M0755	3380821	AAAAAAAATTCAATCAATTTAGAAACTGAGATGTGCAAGAAAGATATGGGAGATTCGGTGGAAACTGCA	A/C	52	Chr02	3688127	1	1	0.285714	0	M0755	0	0	0	0	0	0	0	0	0	0	0	0	0	0	0	0	0	0	0	0	0	0	0	0	0	0	0	0	0	0	0	0	0	0	0	0	0	0
M0756	3377905	TGCAGCCTCTTCAGCATAAAGATCTTTGTTATCCTGCGGTAGAGGGAGACAATTAC	A/G	46	Chr02	3709934	1	1	0.285714	0	M0756	0	0	0	0	0	0	0	0	0	0	0	0	0	0	0	0	0	0	0	0	0	0	0	0	0	0	0	0	0	0	0	0	0	0	0	0	0	0
M0757	3379649	TGCAGAACTTACTGCGTTCAACAGAAGCCACAGGTAGAAGATCATCAAAAGGATCCATGAGGCAATCAA	T/A	65	Chr02	3805738	1	1	0.285714	0	M0757	0	0	0	0	0	0	0	0	0	0	0	0	0	0	0	0	0	0	0	0	0	0	0	0	0	0	0	0	0	0	0	0	0	0	0	0	0	0
M0758	3379135	TGCAGGGGGCACCTGGCAAAAACAAAATCACTTGTCATTGTCACAATTTTTTTTTCTCTGAAACTTTTA	T/A	46	Chr02	3831052	1	1	0.0747126	0	M0758	0	0	0	0	0	0	0	0	0	0	0	0	0	0	0	0	0	0	0	0	0	0	0	0	0	0	0	0	0	0	0	0	0	0	0	0	0	0
M0759	3382671	CACCATTAGGATATAGCAATGAACTTTTTGCAGTCCATAGTCCCCACAACAATAATGCATGTTGCTGCA	A/G	54	Chr02	3858225	1	0.988506	0.238372	0	M0759	0	0	-	0	0	0	0	0	0	0	0	0	0	0	0	0	0	0	0	0	0	0	0	0	0	0	0	0	0	0	0	0	0	0	0	0	0	0
M0760	3381681	TGCAGGGACAGGATTCATCCACACTTATGCTAACTTATGATTTGAGGCAGGAGAGAATATTTATGTAAA	C/G	15	Chr02	3861329	1	1	0.285714	0	M0760	0	0	0	0	0	0	0	0	0	0	0	0	0	0	0	0	0	0	0	0	0	0	0	0	0	0	0	0	0	0	0	0	0	0	0	0	0	0
M0761	3375171	TGCAGTATAATAAGTTGAAATTCAAAATAAAAACGAAATCATGCTTCAAACCTCACAGTAGTATCCATT	T/C	38	Chr02	3916778	1	1	0.285714	0	M0761	0	0	0	0	0	0	0	0	0	0	0	0	0	0	0	0	0	0	0	0	0	0	0	0	0	0	0	0	0	0	0	0	0	0	0	0	0	0
M0762	3377472	AAAGATGTGTCTAAGACAGCATGCTATTTGAAAGAGATAAAGTGCTTGAAATTCAAAGAATTAGCTGCA	C/A	23	Chr02	3940879	1	1	0.289017	1.14943	M0762	0	0	0	0	0	0	0	2	0	0	0	0	0	0	0	0	0	0	0	0	0	0	0	0	0	0	0	0	0	0	0	0	0	0	0	0	0	0
M0763	3382057	TGCAGAGAATCTCCAACAGCAATAGATTCATTGACAATTGCATCCTTCAAATGTATTGTGACTGTAAAA	T/C	53	Chr02	3957095	0.98913	0.971264	0.286982	0.574713	M0763	0	0	0	0	0	0	0	0	0	0	0	0	0	0	0	0	0	0	0	0	0	0	0	0	0	0	0	0	-	0	0	0	0	0	0	-	0	0
M0764	3384469	TGCAGAAAAATTGACAAATAATACATTTCAGAGGTATTCACCAAAGGGAAGAATTTTTGAAGTTTTCTT	C/A	41	Chr02	3999338	1	1	0.285714	0	M0764	0	0	0	0	0	0	0	0	0	0	0	0	0	0	0	0	0	0	0	0	0	0	0	0	0	0	0	0	0	0	0	0	0	0	0	0	0	0
M0765	3380483	AGAGAGTGAATTCCTGAACTAGTCCTCTATGGCTTGGATATTACAATTCATATGCTGCATTTTTCTGCA	A/T	20	Chr02	4026513	1	1	0.285714	0	M0765	0	0	0	0	0	0	0	0	0	0	0	0	0	0	0	0	0	0	0	0	0	0	0	0	0	0	0	0	0	0	0	0	0	0	0	0	0	0
M0766	3378985	TGCAGGACGTGAACCTGCAACATAAGTATCTACCACAAATTTGTCTTTTCTCCTTGCTCTGGAATAAGG	G/T	60	Chr02	4027588	1	1	0.285714	0	M0766	0	0	0	0	0	0	0	0	0	0	0	0	0	0	0	0	0	0	0	0	0	0	0	0	0	0	0	0	0	0	0	0	0	0	0	0	0	0
M0767	3377941	ACAACCTTGTGGGCATGTTCAACACTGTTTCCTTTCACCAACGCATCAATGAGAACATTCAAAGCTGCA	A/C	62	Chr02	4087326	1	1	0.29023	0.574713	M0767	0	0	0	0	0	0	0	0	0	0	0	0	0	0	0	0	0	0	0	0	0	0	0	0	0	0	0	0	2	0	0	0	0	0	0	0	0	0
M0768	8215381	TGCAGGAAATAAAAGATTCAAATTGCCATTTAC	A/G	27	Chr02	4131521	1	1	0.293103	0	M0768	1	1	1	1	1	1	1	1	1	1	1	1	1	1	1	1	1	1	1	1	1	1	1	1	1	1	1	1	1	1	1	1	1	1	1	1	1	1
M0769	3377255	AATAATTCTCACAAAATAACTACAGGGCTCCATACAGCGACACTTGCACCAGCATCACTTTTGACTGCA	C/T	46	Chr02	4136155	0.989362	1	0.295977	0.574713	M0769	0	0	0	0	0	0	0	0	0	0	0	0	0	0	0	0	0	0	0	0	0	0	0	0	0	0	0	0	0	0	0	0	0	0	0	0	0	0
M0770	3381870	TGCAGCAGCCACAATGAATGCCATCTCTTGTGATCCACCCCTCCAGAAGGACTTTTTTCCGTCTGCGGT	T/A	61	Chr02	4243600	1	1	0.0953757	0.574713	M0770	0	0	0	0	0	0	0	0	0	0	0	0	0	0	0	0	0	0	0	0	0	0	0	0	0	0	0	0	0	0	0	0	0	0	0	0	0	0
M0771	8210681	GTAATTTGTTTTTCAAAGCTAATTTTTTCTAACTGGGTCATTCCCCTCCCTCCTGCA	T/C	40	Chr02	4255576	0.989362	1	0.29023	0.574713	M0771	0	0	0	0	0	0	0	0	0	0	0	0	0	0	0	0	0	0	0	0	0	0	0	2	0	0	0	0	0	0	0	0	0	0	0	0	0	0
M0772	3377176	GTAAAAGTGTTGCATTTGCTACATCGTGAGTGTGAACAAGGAGAAGCCCATCTGCA	G/A	31	Chr02	4320399	1	1	0.295977	0.574713	M0772	0	0	0	0	0	0	0	0	0	0	0	0	0	0	0	0	0	0	0	0	0	0	0	0	0	0	0	0	0	0	0	0	0	0	0	0	0	0
M0773	3374288	TGCAGTTGCTACATTTTTTCCTAAATATTTTGAAAGTATCTTCTCAGTTTTCATACACTCTAAACGGTG	C/A	59	Chr02	4320479	1	0.988506	0.284884	0	M0773	1	1	1	1	1	1	1	1	1	1	1	1	1	1	1	1	1	1	1	1	1	1	1	1	1	1	1	1	1	1	1	1	1	1	1	1	1	-
M0774	3379877	TGATTTATCCTTTCCAACAAAAAACAAAGAATAGAAAAATCTTCCTGATAATTTTAGTCCAAACCTGCA	G/T	28	Chr02	4363090	1	1	0.297143	0	M0774	0	0	0	0	0	0	0	0	0	0	0	0	0	0	0	0	0	0	0	0	0	0	0	0	0	0	0	0	0	0	0	0	0	0	0	0	0	0
M0775	3365607	TGCAGAAGTTCATCTAACTCACCAAGTCAGTTATAACAACAACCCAACCAAATTCGTTAC	C/T	54	Chr02	4363761	1	0.988506	0.266082	0.574713	M0775	0	0	0	0	0	0	0	0	0	0	0	0	0	0	0	0	0	0	0	0	0	0	0	0	0	0	0	0	0	0	0	0	0	0	0	0	0	-
M0776	8214426	TGCAGTGTCACTGCCATTCTTTTACTCATTTTGTTAGCAGCACTGCTGCTGGTATTATTCTTCACTGTC	C/G	10	Chr02	4379756	1	0.965517	0.27381	0	M0776	1	1	1	1	1	1	1	1	1	1	1	1	1	1	1	1	1	1	1	1	1	1	1	1	1	1	1	1	1	1	1	1	1	1	1	1	-	-
M0777	3377675	TGCAGAAGATGTTCAGAGATAGGACTAATATGCACATTACTGGAGCACGGATATCTAACTTGACAACAA	C/T	47	Chr02	4427577	0.989362	1	0.301724	0.574713	M0777	0	0	0	0	0	0	0	0	0	0	0	0	0	0	0	0	0	0	0	0	0	0	0	0	0	0	0	0	0	0	0	0	0	0	0	0	0	0
M0778	3377590	TGCAGCACTCTCTTCGCAGCTAAATATCATGCATACAGCTATAAGCTTCGCATCTATGACAATGAGCTA	G/C	63	Chr02	4428705	1	1	0.297143	0	M0778	0	0	0	0	0	0	0	0	0	0	0	0	0	0	0	0	0	0	0	0	0	0	0	0	0	0	0	0	0	0	0	0	0	0	0	0	0	0
M0779	3378893	AATTCAGCCCATGTTCCTAATTTTTCTTTTCCTTTTCATCTGTTCTTTCATTGTTGGGGTCCTGCTGCA	T/G	3	Chr02	4450709	1	1	0.297143	0	M0779	0	0	0	0	0	0	0	0	0	0	0	0	0	0	0	0	0	0	0	0	0	0	0	0	0	0	0	0	0	0	0	0	0	0	0	0	0	0
M0780	3379183	TGCAGTGATTACTATTCGGCAGTCAGTTGGATCATCCGGAGCAACTGAATCAATTTGGTCATCTTCCCA	A/G	51	Chr02	4458389	1	1	0.41954	0	M0780	1	1	1	1	1	1	1	1	1	1	1	1	1	1	1	1	1	1	1	1	1	1	1	1	1	1	1	1	1	1	1	1	1	1	1	1	0	0
M0781	3377748	GTAACATATGTCATACCATCTCACGATCTGTGCTACACATATAGGTATGTACCTTCTGCA	T/C	45	Chr02	4491272	1	1	0.238372	1.14943	M0781	1	2	0	1	1	1	1	1	0	0	1	1	1	1	1	1	1	1	1	1	1	1	1	0	1	1	0	1	1	1	1	1	1	1	1	1	1	0
M0782	3382703	TTGAGAAAAGTTTGCTTAGGCCTACAAATACAATACTCCTAAAATAAATAGCGAACATGAAAATCTGCA	T/C	33	Chr02	4498216	1	1	0.066092	0.574713	M0782	1	2	0	1	1	1	1	1	0	0	1	1	1	1	1	1	1	1	1	1	1	1	1	0	1	1	0	1	1	1	1	1	1	1	1	1	1	0
M0783	100024850	TGCAGAGGACATTCACGTGCCTCGTACAAATAATTTCATGTTTTTTTTACTTCACTTAC	A/T	14	Chr02	4516488	1	0.936782	0.251534	0	M0783	1	1	-	1	1	1	1	1	-	-	1	1	1	1	1	1	1	1	1	1	1	1	1	-	1	1	-	1	1	1	1	1	1	1	1	1	1	-
M0784	100022968	TGTTTCCTAAAGATTATTGATTATTAGATACGTGTTGTTACAAAATGCCAACGATGAAAACGGTCTGCA	C/A	51	Chr02	4651865	1	0.988506	0.289017	0	M0784	0	0	0	0	0	0	0	0	0	0	0	0	0	0	0	0	0	0	0	0	0	0	0	0	0	0	0	0	0	0	0	0	0	0	0	0	0	-
M0785	3381893	TATAAATTATCAAAATATAAATAACTGTTCAAATTTTACAATAGTAGAAGCAAAAGTTATGTGACTGCA	T/C	2	Chr02	4739418	1	0.942529	0.095092	0.574713	M0785	0	2	1	-	0	0	0	0	1	1	0	0	0	0	0	0	0	0	0	1	0	1	-	1	0	0	1	0	0	0	1	1	0	1	1	0	0	1
M0786	8199684	TGCAGGTTCCCAAAGTAATGAAATCCAAGAGGGGTGGGTTGGTTACTCACTACTATGAAGGAGAGTCCA	T/G	15	Chr02	4743965	1	1	0.0953757	0.574713	M0786	0	2	1	0	0	0	0	0	1	1	0	0	0	0	0	0	0	0	0	1	0	1	1	1	0	0	1	0	0	0	1	1	0	1	1	0	0	1
M0787	3379923	TCCCAGGGAAGAGCAGGAAGTAAGAAAAGATCGCTCAATGTACTCTGAACAAACATTTCTGCAACTGCA	A/C	47	Chr02	4843313	1	1	0.0545977	0.574713	M0787	1	2	0	1	1	1	1	1	0	1	1	1	1	1	1	1	1	1	1	1	1	1	1	0	1	1	1	1	1	1	1	1	1	1	1	0	1	0
M0788	3378810	CTTATTAGTTTTTTGCTTTGAAGAATTGTTTATGTGAAGAATGTGATTGGGAGATTGTTGACTTCTGCA	G/A	49	Chr02	4878773	1	1	0.239884	0.574713	M0788	1	0	0	1	1	1	1	1	0	1	1	1	1	1	1	1	1	1	1	1	1	1	1	0	1	1	0	1	1	1	1	1	1	1	1	0	1	0
M0789	3377493	TGCAGAACTACGCATGCTCTGTTTCACTTCTTATCTTAC	C/A	12	Chr02	4878801	1	1	0.239884	0.574713	M0789	1	2	0	1	1	1	1	1	0	1	1	1	1	1	1	1	1	1	1	1	1	1	1	0	1	1	0	1	1	1	1	1	1	1	1	0	1	0
M0790	8196869	TGCAGATACAATTATAATTTTGTTTTATACTTTTACTTTCTGCTATAAATTACTATGTATTTCTTTACA	C/T	29	Chr02	4892138	1	1	0.0742857	0	M0790	1	0	0	1	1	1	1	1	0	1	1	1	1	1	1	1	1	1	1	1	1	1	1	0	1	1	0	1	1	1	1	1	1	1	1	0	0	0
M0791	3380752	GGGAATTCAAGCTGCTCATGTAAATCCAGTATTCAATATAGAGAGAGTTTGATTGTCCATTGTTCTGCA	A/G	23	Chr02	4893219	1	1	0.297143	0	M0791	0	0	0	0	0	0	0	0	0	0	0	0	0	0	0	0	0	0	0	0	0	0	0	0	0	0	0	0	0	0	0	0	0	0	0	0	0	0
M0792	3380655	TGCAGTTCAGAGATAAAACAGTATTGGAATTTTCTACTTTACTACCTAAATAGTCTAAAAACAAGGAAA	T/A	30	Chr02	4935524	1	0.988506	0.230994	0.574713	M0792	1	2	-	1	1	1	1	1	0	1	1	1	1	1	1	1	1	1	1	1	1	1	1	0	1	1	0	1	1	1	1	1	1	1	1	0	0	0
M0793	8213536	TGCAGTAAACCTGCCCAGCCGCTGATAAGCAAGGCCCAGAGCCTAAAAAACTTTTAC	C/T	18	Chr02	4970976	0.978723	1	0.252941	2.29885	M0793	1	2	1	1	1	1	1	1	0	1	2	1	1	1	1	1	1	1	1	1	1	1	1	0	1	1	0	1	1	1	1	1	1	1	1	0	1	0
M0794	3380442	AAAGGCGAAATTGCGATTCTTACTACATAAACTCTAGAAAAGTAGAAGAAATCGAAAGAAAAACCTGCA	T/G	20	Chr02	4971448	1	1	0.0578035	1.14943	M0794	1	2	1	1	1	1	1	1	0	1	1	1	1	1	1	1	1	1	1	1	1	1	1	0	1	1	0	1	1	1	1	1	1	1	1	0	1	0
M0795	13122059	TGCAGGAAACCCAGTCTTTGGAAAGCCCAGAAAGCTCTCGGTGACATTTCAGAAGCTTCTCGGCATACC	C/T	11	Chr02	4971504	1	0.91954	0.248447	0	M0795	0	-	0	0	0	0	-	0	-	0	0	0	0	0	0	0	0	0	0	0	0	0	-	-	0	0	-	0	0	0	0	0	0	0	0	-	0	-
M0796	3378390	TGCAGGATCAATAATTGCTTCTCTGAAAAGAATGAGTAAAAGACATAAATCAGCACAAGAGAAATGATT	C/T	50	Chr02	5012499	1	1	0.297143	0	M0796	0	0	0	0	0	0	0	0	0	0	0	0	0	0	0	0	0	0	0	0	0	0	0	0	0	0	0	0	0	0	0	0	0	0	0	0	0	0
M0797	3377685	ATGAACAAAAACATTCCTTACATTTACTACACACTAATTGAGGTAAAAATTTGTTCATGTTTCACTGCA	A/T	48	Chr02	5766404	1	1	0.245665	0.574713	M0797	1	2	1	1	1	1	1	1	0	1	1	1	1	1	1	1	1	1	1	1	1	1	1	0	1	1	0	1	1	1	1	1	1	1	1	0	1	0
M0798	3380227	GAGGGTTACAAATCACAGATTCTTCCTTTGATTTGCATCTGCTGCTTGCAACAAGCATATATTTCTGCA	G/A	0	Chr02	5917986	1	1	0.239884	0.574713	M0798	1	0	1	1	1	1	1	1	0	1	1	1	1	1	1	1	1	1	1	1	1	1	1	0	1	0	0	1	1	1	1	1	1	1	1	0	1	0
M0799	3377249	GGCTGTAGGAAGCATTTGCCAATGAAAGAAATCCAATTTGGATTCCATCTTGTATTCTTGTCTTCTGCA	G/A	23	Chr02	6117431	1	1	0.0953757	0.574713	M0799	0	0	0	0	0	0	0	0	0	0	0	0	0	0	0	0	0	0	0	0	0	0	0	0	0	0	0	0	0	0	0	0	0	0	0	0	0	0
M0800	3380692	AGACAGATGTGCAGTATTTTGGAAAAGTGTCTGAGTGGAATTCCTTAGGTCGGTGGATGGGCCCCTGCA	A/G	23	Chr02	6578724	1	1	0.0718391	0.574713	M0800	1	2	1	1	1	1	1	1	0	1	1	1	1	0	1	1	1	1	1	1	1	1	1	0	1	0	0	1	1	1	1	1	1	1	1	0	1	0
M0801	8214250	GTAATATGACAATGACCATCGAGACACCCCCACGACTTTTGTTGCTTTCCCGTCTCAGTGTGTCCTGCA	T/C	41	Chr02	6895081	1	1	0.238372	1.14943	M0801	1	2	1	1	1	1	1	1	0	1	1	1	1	0	1	1	1	1	1	2	1	1	1	0	1	0	0	1	1	1	1	1	1	1	1	0	1	0
M0802	3379825	TGCAGGTCAGTCAGACTGAGACATAAGTTATCTATCAATATATATTTTGTAGATCCTCACCAGTTCCTG	T/G	16	Chr02	6896156	1	1	0.236842	1.72414	M0802	1	2	1	1	1	1	1	1	0	1	1	1	1	0	1	1	1	1	1	2	1	1	1	0	1	0	0	1	1	1	1	1	1	1	1	0	1	0
M0803	3377991	TGCAGCATGGCTACACACACGGCTAAGATTATCTTTAGCCCTGAAATCAAAATCATGGTACTTTGAAAC	C/T	60	Chr02	7301550	1	1	0.301724	0.574713	M0803	0	0	0	0	0	0	0	0	0	0	0	0	0	0	0	0	0	0	0	0	0	0	0	0	0	0	0	0	0	0	0	0	0	0	0	0	0	1
M0804	3380228	TGCAGGCAATGTTACATAACAGACTGAACTCACCCCCTAGATGTTTTCTCGTGAGTCCACCAATGACCT	C/T	35	Chr02	7305794	1	1	0.313218	0.574713	M0804	0	0	0	0	0	0	0	0	0	0	0	0	0	0	0	0	0	0	0	0	0	0	0	0	0	0	0	0	0	0	0	0	0	0	0	0	0	0
M0805	3381576	TTTTCAGAATTTGGGAAAAACAAATATCAACCAACCAAACAAATCACATTCTGCAATCTGCAATCTGCA	C/T	53	Chr02	7331803	1	0.971264	0.305882	0	M0805	0	0	0	0	0	0	0	0	0	0	0	0	0	0	0	0	-	0	0	0	0	0	0	0	0	0	0	0	0	0	0	0	0	0	0	0	0	0
M0806	3381906	TTACACCATTTGATTCAACCCTACTTTACAAGTTGCAAACCTTTGCAACAACTCAATCTTATTCCTGCA	A/G	2	Chr02	7953962	1	1	0.308571	0	M0806	0	0	0	0	0	0	0	0	0	0	0	0	0	0	0	0	0	0	0	0	0	0	0	0	0	0	0	0	0	0	0	0	0	0	0	0	0	0
M0807	3381020	GTAAGCAGGCAGCCGCATATTTTCAGGATTAGATGCTTACCAAAGAATTCAAGCTGCA	G/T	52	Chr02	8316900	1	1	0.308571	0	M0807	0	0	0	0	0	0	0	0	0	0	0	0	0	0	0	0	0	0	0	0	0	0	0	0	0	0	0	0	0	0	0	0	0	0	0	0	0	0
M0808	8198511	TGCAGCTGCTGCTGGGGGGAATTACGTTTCTTTCCATGTGTCCGTGCATGGGTCTGTGGTTCCGGTTGA	T/C	40	Chr02	8345080	1	1	0.453757	0.574713	M0808	1	1	1	1	1	1	1	1	1	1	1	1	1	1	1	1	1	1	1	1	1	1	1	1	1	1	1	1	1	1	1	1	1	1	1	1	1	1
M0809	3383135	ACGAGCCTTCTGTTTTCTGCTCTCCCTTATCTCATTTGCCTTTTCCTTCTCAGTTCTCAGTGTTCTGCA	C/G	9	Chr02	8750424	1	1	0.308571	0	M0809	0	0	0	0	0	0	0	0	0	0	0	0	0	0	0	0	0	0	0	0	0	0	0	0	0	0	0	0	0	0	0	0	0	0	0	0	0	0
M0810	3372866	GGATAGGAGCAGACTTGCCTTTTTCTTGGCGGCAGTTTCTTCCTGCACGCCTACGTTTTTCTTCCTGCA	C/A	53	Chr02	9486018	1	1	0.310345	0	M0810	1	1	1	1	1	1	1	1	1	1	1	1	1	1	1	1	1	1	1	1	1	1	1	1	1	1	1	1	1	1	1	1	1	1	1	1	1	1
M0811	3381256	TGCAGCCCCATAATGTAATGCAAAGACAAAAATATTTATATTATTTTTTAC	C/T	5	Chr02	9486035	1	1	0.141618	0.574713	M0811	0	0	0	0	0	0	0	0	0	0	0	0	0	0	0	0	0	0	0	0	0	0	0	0	0	0	0	0	0	2	0	0	0	0	0	0	0	0
M0813	3379429	ATTGTGGACATAAGTGACACTGATGTTGAGCTTGTAATACTGCTTGACAACCTAGACCCCAAGCCTGCA	C/T	59	Chr02	9587568	1	1	0.308571	0	M0813	0	0	0	0	0	0	0	0	0	0	0	0	0	0	0	0	0	0	0	0	0	0	0	0	0	0	0	0	0	0	0	0	0	0	0	0	0	0
M0814	3379303	TGCAGTCAGGGCTTTCTCTGATTTTTGAATTCCAAAGCATACTTTATTTCAGCTGCTTAC	T/G	23	Chr02	9595674	1	1	0.308571	0	M0814	0	0	0	0	0	0	0	0	0	0	0	0	0	0	0	0	0	0	0	0	0	0	0	0	0	0	0	0	0	0	0	0	0	0	0	0	0	0
M0815	3384552	TGCAGCGACGAGGACGATAACGGAGCCGAAATGGAATCCGACACAGACGACCCATTTGACGAGGATTCG	C/T	20	Chr02	9706526	1	1	0.154971	1.72414	M0815	0	0	1	1	2	1	2	0	0	1	1	0	0	0	1	2	0	1	0	1	1	1	1	0	1	0	0	1	1	1	1	1	1	1	1	0	0	0
M0816	8197676	AGAGTAGAGGTGGTATTCAACTGTTTGTAGTTGACATCGTGGGGTTGCTGATATTTTGGGGCTGCTGCA	T/A	55	Chr02	9758476	1	1	0.308571	0	M0816	0	0	0	0	0	0	0	0	0	0	0	0	0	0	0	0	0	0	0	0	0	0	0	0	0	0	0	0	0	0	0	0	0	0	0	0	0	0
M0817	3379765	TGCAGATATGCACACGCATGCATGAAATACAACTTCCTTTCTCACAACTACAACATATATCAAGAATTA	C/T	42	Chr02	10379678	1	1	0.141618	0.574713	M0817	0	0	0	0	0	0	0	0	0	0	0	0	0	0	0	0	0	0	0	0	0	0	0	0	0	0	0	0	2	0	0	0	0	0	0	0	0	0
M0818	3384191	GACTACTGTCTAAGATTTACTCTTCTTGCTAATCTTCCTTTCTTGCAGGCAAAAAATAATAGTCCTGCA	T/A	6	Chr02	10683971	1	0.982759	0.313953	0	M0818	0	0	0	0	0	0	0	0	0	0	0	0	0	0	0	0	0	0	0	0	0	0	0	0	0	0	0	0	0	0	0	0	0	0	0	0	0	0
M0819	3378190	TGCAGTGAACTGTATGGTTGCAAATTGAATTCCGCTAACCCTACCTAGAAAATCCTATTTCATTCTCAA	C/T	60	Chr02	10749212	1	0.977011	0.315789	0	M0819	0	0	0	0	0	0	0	0	0	0	0	0	0	0	0	0	0	0	0	0	0	0	0	0	0	0	0	0	0	0	0	0	0	0	0	0	0	0
M0820	3374835	TGCAGTCTTTTGTAAAAAGATATATTTAGCATGTGTTCAAAGAGAGAGCACCAAAACTTTGTTATGAAC	G/A	18	Chr02	11023659	1	0.95977	0.299401	0	M0820	1	1	1	1	1	1	1	1	1	-	1	1	1	1	1	1	-	1	1	1	1	1	1	1	1	1	1	1	1	-	1	1	1	1	1	1	1	1
M0821	3374025	TGCAGTTTTTTCTCCCCCGGGGTCAAGGTCAGTGGGTCGGAATCCCTCTTTACCAGTTGCCCAATGGGG	T/C	5	Chr02	11098551	1	0.994253	0.304598	0	M0821	0	0	0	0	0	0	0	0	0	0	0	0	0	0	0	0	0	0	0	0	0	0	0	0	0	0	0	0	0	0	0	0	0	0	0	0	0	0
M0822	3379507	TGCAGGTTCGATACTGATTTACCCCTTTATTTCACTTTCTGATATATTCAACATATAGAAAACTAAAAT	A/G	54	Chr02	11205308	1	1	0.308571	0	M0822	0	0	0	0	0	0	0	0	0	0	0	0	0	0	0	0	0	0	0	0	0	0	0	0	0	0	0	0	0	0	0	0	0	0	0	0	0	0
M0823	13121436	CCTAACTCATTTCGCAAAAGAAGAACCTCTCTTTCGGTAATGGTTTTGTGAAGATATAAGCTAGCTGCA	G/A	59	Chr02	11563029	1	0.913793	0.251572	0	M0823	1	-	1	1	1	-	1	1	-	1	1	-	-	1	1	1	1	1	1	1	1	1	-	1	1	-	-	1	1	1	1	1	1	1	1	-	-	1
M0824	3380273	TCACTGCCGTTTCTATATGGTAAAAAATGACTATAATACTAGCATCTGCAATCAGAATGATAGACTGCA	G/T	28	Chr02	11788688	1	1	0.310345	0	M0824	1	1	1	1	1	1	1	1	1	1	1	1	1	1	1	1	1	1	1	1	1	1	1	1	1	1	1	1	1	1	1	1	1	1	1	1	1	1
M0825	3379354	TGCAGGAAATTGAAAGCATTACCAAGAGACTTGAGCTGCATGGTTTCTTTAC	T/A	47	Chr02	11859371	1	1	0.308571	0	M0825	0	0	0	0	0	0	0	0	0	0	0	0	0	0	0	0	0	0	0	0	0	0	0	0	0	0	0	0	0	0	0	0	0	0	0	0	0	0
M0826	8209924	TGCAGAAGCCAATATTGTGGGCTTGTGTCCTCTAGCTCACTTATCTTAC	T/C	25	Chr02	11890251	1	1	0.0639535	1.14943	M0826	0	2	0	0	2	1	0	0	1	0	0	1	1	0	0	0	0	0	0	0	0	0	0	0	0	1	1	0	0	0	0	0	0	0	0	1	0	0
M0827	3377633	GTAAAATATAGAACAACTTACAAGTTTTTCTTTTCTGCA	A/T	22	Chr02	12037754	1	1	0.066474	0.574713	M0827	0	1	0	0	2	1	0	0	1	0	0	1	1	0	0	0	0	0	0	0	0	0	0	0	0	1	1	0	0	0	0	0	0	0	0	1	0	0
M0828	3381187	TAACAAGAAATTTTCATAAATTATATTTTTGTCCCAAATTAGTGTAAATTGATTGAATTTTGTTCTGCA	T/C	38	Chr02	12057921	1	0.95977	0.0692771	0.574713	M0828	0	1	0	0	2	1	0	0	1	0	0	1	1	0	0	0	0	0	0	0	0	0	0	0	0	1	1	0	0	0	0	0	0	0	0	1	0	0
M0830	22459668	TTTCATCAAAACTTTCCTCCTCAATGCCAAGTTCTATGCCACCCTTCATGTCTTCACCAAGATGCTGCA	C/T	26	Chr02	12232155	1	0.902299	0.0516129	1.14943	M0830	0	2	0	0	2	1	0	0	1	0	0	1	1	0	0	0	0	0	0	0	0	0	0	0	0	-	-	0	0	0	0	0	0	0	0	1	-	0
M0831	3381206	GTAAGAAAGGATAGGGAAAGGCAATTTGCTAGATTTCAAGATATTTTGAATTGACTGCA	G/A	15	Chr02	12360347	1	0.95977	0.0958084	0	M0831	0	0	0	0	0	0	0	0	0	0	0	0	0	0	0	0	0	0	0	0	0	0	0	0	0	0	0	0	0	0	0	0	0	0	0	0	0	0
M0832	3365943	GGAGGGAAAAAGTACAAGGACGTAGCTGATGCAGCACAGGCAGCATTCGAGTCAGCAGCATATGCTGCA	A/T	56	Chr02	12516451	1	1	0.302857	0	M0832	0	0	0	0	0	0	0	0	0	0	0	0	0	0	0	0	0	0	0	0	0	0	0	0	0	0	0	0	0	0	0	0	0	0	0	0	0	0
M0833	8214324	TGCAGGTGCAGGGCTGTTGCCCTATGTTGACGGAGTAGGGGATTCGTCGTCTGCATTTTCCACGATGGG	G/A	7	Chr02	12661345	1	0.902299	0.254777	0	M0833	1	1	1	-	1	-	1	1	-	1	1	-	-	1	1	1	1	1	1	1	1	1	1	1	1	-	-	1	1	1	1	1	1	1	1	-	1	1
M0834	3381820	GGCAACTTCATCAATAGGATCAACCAAGTAAAGAACCTGTAATAATAGACACCCAAGTAAAAAACTGCA	G/A	27	Chr02	12674335	1	0.988506	0.235465	0.574713	M0834	0	1	0	0	2	1	0	0	1	0	0	1	1	0	0	0	0	0	0	0	0	0	0	0	0	1	1	0	0	0	0	0	0	0	0	1	0	0
M0835	3377668	TGCAGATTCAGATTCCCCAGACACAAATCCCAAATTGGTTTCAGTTCACAATCTTAC	A/C	47	Chr02	12722745	1	1	0.236994	1.14943	M0835	0	2	0	0	2	1	0	0	1	0	0	1	1	0	0	0	0	0	0	0	0	0	0	0	0	1	1	0	0	0	0	0	0	0	0	1	0	0
M0836	3377317	GTAAAAGAAATTACATCAAATCATGGAAGACTAATCAAATCCATGTAAAATCAAGAAAACTGCA	A/T	7	Chr02	12732225	1	1	0.302857	0	M0836	0	0	0	0	0	0	0	0	0	0	0	0	0	0	0	0	0	0	0	0	0	0	0	0	0	0	0	0	0	0	0	0	0	0	0	0	0	0
M0837	3370974	TGCAGTGAAGTAATTGGGCAAGCCCTATTGGCCCAACATATTTTTCTTGGCAAATTTTCCCTGCACCTC	G/C	48	Chr02	12756396	1	0.908046	0.333333	0	M0837	0	0	0	0	0	0	0	0	0	0	0	0	0	0	0	0	0	0	0	0	0	0	0	0	0	0	0	0	0	0	0	0	0	0	0	0	0	0
M0838	3373671	AAAGATCGAAACAACTGGTTGTTACATGCTTTTATGGTATGAAGAGAGGTTATTCTGTTAGGTTCTGCA	T/C	58	Chr02	13160923	1	0.925287	0.259259	0	M0838	0	0	0	0	0	-	0	0	-	0	0	-	-	0	0	0	0	0	0	0	0	0	0	0	0	-	-	0	0	0	0	0	0	0	0	-	0	0
M0840	22341830	AAAATCAAAAACAATCGGTTGTTTGTTGTTTCTGTTGCATGAAAAAGGGACACTTTGTTAGGTTCTGCA	G/A	33	Chr02	13163342	1	0.954023	0.0636364	0.574713	M0840	0	1	0	0	2	1	0	0	1	0	0	-	1	0	0	0	0	0	0	0	0	0	0	0	0	1	1	0	0	0	0	0	0	0	0	1	0	0
M0841	3380047	TGCAGGAGAACTTTCAGAATACCAAAACTAACTACCAGCCCTCGGAAGCGTGTGTTGAAGCAGACACAT	A/T	18	Chr02	13184117	1	1	0.302857	0	M0841	0	0	0	0	0	0	0	0	0	0	0	0	0	0	0	0	0	0	0	0	0	0	0	0	0	0	0	0	0	0	0	0	0	0	0	0	0	0
M0842	3379240	TGCAGGAACTGTGAAGGGTGCTGTGATGCAATTGCAACAATGAACAATGGTAAGTCAAAATTAC	A/T	35	Chr02	13258117	1	1	0.293103	0	M0842	1	1	1	1	1	1	1	1	1	1	1	1	1	1	1	1	1	1	1	1	1	1	1	1	1	1	1	1	1	1	1	1	1	1	1	1	1	0
M0843	3377569	TGCAGACTGTTTTATTTGTCCTTACCTCATTTCTAATTTATGATGATTCTATCTGTGAAACAATTTACA	A/G	35	Chr02	13494557	1	1	0.302857	0	M0843	0	0	0	0	0	0	0	0	0	0	0	0	0	0	0	0	0	0	0	0	0	0	0	0	0	0	0	0	0	0	0	0	0	0	0	0	0	0
M0845	3365536	TGCAGAGAATCTGTTTCCATTTCCATAAGTATTCTTCTTGGGGAAGCCAGACAAATCCATTCTGATGGC	A/T	18	Chr02	13516808	1	0.931034	0.23913	0.574713	M0845	1	1	1	1	1	-	1	1	-	1	1	-	-	1	1	1	1	1	1	1	1	1	1	1	1	-	-	1	1	1	1	1	1	1	1	-	1	0
M0846	3377723	TGCAGTGGGTCAGATGGTAATGTTTCTATGTTTGTTTTGACCTTGATTTATGTTTCTACATCATTTCCT	T/C	26	Chr02	13569346	1	1	0.306358	1.14943	M0846	0	0	0	0	0	0	0	0	0	0	0	0	0	0	0	0	0	0	0	0	0	0	0	0	0	0	0	0	2	0	0	0	0	0	0	0	0	0
M0847	3382223	GTAAATTCGTTGTCTTCACTTTCTTCCTTCTTTCGTCTGATTACATTATCTTCTGCA	G/C	38	Chr02	13763689	1	1	0.337143	0	M0847	0	0	0	0	0	0	0	0	0	0	0	0	0	0	0	0	0	0	0	0	0	0	0	0	0	0	0	0	0	0	0	0	0	0	0	0	0	0
M0848	3376407	TGCAGGTACCTACGTCTCTTCCTTTCTCCTTCTACCACCGTGTTCTGCTTTCACCATTCTTTATATATC	C/A	35	Chr02	13763739	1	1	0.33908	0	M0848	1	1	1	1	1	1	1	1	1	1	1	1	1	1	1	1	1	1	1	1	1	1	1	1	1	1	1	1	1	1	1	1	1	1	1	1	1	1
M0849	3378795	GTAACAAAAGGAGATCCCTCGCCAGATTTATCATCTTGACTTGCTTCTGAATCATTTGAATTTACTGCA	A/G	23	Chr02	13805470	1	1	0.33908	0	M0849	1	1	1	1	1	1	1	1	1	1	1	1	1	1	1	1	1	1	1	1	1	1	1	1	1	1	1	1	1	1	1	1	1	1	1	1	1	1
M0850	3381749	TTGTACGTGAAACACGTTGCAAACTTTTGTTCATATTTTTCCAATGTGATTCATCCAAGGTATCCTGCA	G/T	58	Chr02	13806596	1	0.988506	0.33526	0	M0850	0	0	0	0	0	0	0	0	0	0	0	0	0	0	0	0	0	0	0	0	0	0	0	0	0	0	0	0	0	0	0	0	0	0	0	0	0	0
M0851	3379045	TGCAGAGATGTTATACCAAAAAGTGCAGCTTGTAAGAGACATTAGGCATATCACAACAAGCCCTAATCC	G/A	9	Chr02	13806612	1	1	0.337143	0	M0851	0	0	0	0	0	0	0	0	0	0	0	0	0	0	0	0	0	0	0	0	0	0	0	0	0	0	0	0	0	0	0	0	0	0	0	0	0	0
M0852	3380060	TGCAGTAGGAGCGTCTGTTATTATCAGTTTAGACCAACATTTGAAATCGATATTTATACTGTGAATCAC	A/T	6	Chr02	13899776	1	1	0.337143	0	M0852	0	0	0	0	0	0	0	0	0	0	0	0	0	0	0	0	0	0	0	0	0	0	0	0	0	0	0	0	0	0	0	0	0	0	0	0	0	0
M0853	8212608	AATCTCCCTCAATACCTTCTACTATACAGTCCAGAAAAAGACTCTAACCAACTAAAGCAAAATACTGCA	G/T	33	Chr02	13997376	1	0.902299	0.33758	0	M0853	1	1	1	1	1	1	1	1	1	1	1	1	1	1	1	1	1	1	1	1	1	1	1	1	1	1	1	1	1	1	1	1	1	1	1	1	1	1
M0854	3380596	TGCAGGAGTAGCTCAGCTTTTCCAAACTTCTTCAAGACCTGACCTTCCATGCCAAAAGATTGACCAAAT	A/T	66	Chr02	14551137	1	1	0.232558	1.14943	M0854	1	2	1	1	2	0	1	1	0	1	1	0	0	1	1	1	1	1	1	1	1	1	1	1	1	1	0	1	1	1	1	1	1	1	1	0	1	0
M0855	3383269	ACTTTGTAAAAATCTTCTCCCAGGTCATCGGCAGCTTGAGGTGCATCGTTAGCCATCACATTATCTGCA	T/G	48	Chr02	14893103	1	0.994253	0.0818713	1.14943	M0855	0	2	0	0	2	1	0	0	1	0	0	1	1	0	0	0	0	0	0	0	0	0	0	1	0	0	1	0	0	0	0	0	0	0	0	1	0	1
M0856	3382132	TGCAGCGGCAGTTAGTCCAGCGATTGCAGCAGGACCTGTCATTCCCAATGCTAGTGCTCCCAAAGCACC	A/G	9	Chr02	14893162	0.989362	1	0.307471	0.574713	M0856	0	0	0	0	0	0	0	0	0	0	0	0	0	0	0	0	0	0	0	0	0	0	0	0	0	0	0	0	0	0	0	0	0	0	0	0	0	0
M0857	3382922	AAAATCTCACTTTTCTTCTCCACTTTTATCATTTGTCTTTTCTGATATTAGAAGTGTTGTAATTCTGCA	C/T	17	Chr02	15470756	1	0.95977	0.0748503	0.574713	M0857	1	0	1	1	2	-	-	1	0	1	1	0	-	1	1	1	1	1	1	1	1	1	1	0	1	1	0	1	1	1	1	1	1	1	1	0	-	0
M0858	3381773	TGCAGTAAAACAGAAGTCACAAATTTAGATCCAACATTTTCACATAGGACTGTCACTGAGCCTAGAATC	T/C	44	Chr02	15470848	1	0.95977	0.236364	1.14943	M0858	1	2	1	1	2	-	1	1	0	1	1	0	0	1	1	1	1	1	1	1	1	1	1	0	1	1	0	1	1	1	1	1	1	1	1	0	1	0
M0859	3368962	TGCAGAGGGTGTGATTCTTCATTGCTAAACCTTCTTCCACATCTCGGGTTTTCTTCTCTTCATCATTAC	T/A	11	Chr02	15476692	1	0.954023	0.239394	0.574713	M0859	1	2	1	1	1	0	1	1	0	1	1	-	-	1	1	1	1	1	1	1	1	1	1	0	1	1	0	1	1	1	1	1	1	1	1	-	1	-
M0862	3379268	ATATACAGTAACAAGGTTGGTCCAGTTGGTGAATAAGGACAAAAGTTAGTGTTATAGTTGGGTGCTGCA	T/G	17	Chr02	15566986	1	1	0.0813953	1.14943	M0862	0	2	0	0	2	1	0	0	1	0	0	1	1	0	0	0	0	0	0	0	0	0	0	1	0	0	1	0	0	0	0	0	0	0	0	1	0	1
M0863	3372747	TGCAGTTACTTCTTCTTTAGCTTCTTTCTCTCTGTTGTTCTTTTATTCTTATCCATGACAAACCTCTTC	T/C	32	Chr02	15658530	1	1	0.0780347	0.574713	M0863	0	2	0	0	0	1	0	0	1	0	0	1	1	0	0	0	0	0	0	0	0	0	0	1	0	0	1	0	0	0	0	0	0	0	0	1	0	1
M0864	3378384	TGCAGCCACTGGAGACTACAAACAGACTATGAAGAATATAAAATTGCTATTGCTACTAAAATAATTCAT	G/A	13	Chr02	15762474	1	1	0.226744	1.14943	M0864	1	2	1	1	2	0	1	1	0	1	1	0	0	1	1	1	1	1	1	1	1	1	1	0	1	1	0	1	1	1	1	1	1	1	1	0	1	0
M0865	3375869	ATTTGTTTGATTGTCATTTTCATTCAATACTTTTTCATGTTTTGTCATATATCTACTCTCGTTACTGCA	G/T	60	Chr02	15894364	1	0.925287	0.246914	0	M0865	0	0	0	0	0	-	0	0	-	0	0	-	-	0	0	0	0	0	0	0	0	0	0	-	0	0	-	0	0	0	0	0	0	0	0	-	0	-
M0866	8207485	TCCTCCGCTTGTTCACCTTCTTTCCCTGGAAACTTCAAATCTTCACCCCTAAATTCTCCTTCTGCTGCA	G/A	6	Chr02	16933574	0.989362	1	0.31686	1.72414	M0866	0	0	0	0	0	0	0	0	0	0	0	0	0	0	0	0	0	0	0	0	0	0	0	0	0	0	0	0	0	0	0	0	0	0	0	0	0	0
M0867	3378183	TGGATAGCGTGTTGGACTCCGATGGGAAGATCAAGCAAATGCCATGCTATTGTGGAGCCGCAGACTGCA	C/G	41	Chr02	17023205	1	1	0.302857	0	M0867	0	0	0	0	0	0	0	0	0	0	0	0	0	0	0	0	0	0	0	0	0	0	0	0	0	0	0	0	0	0	0	0	0	0	0	0	0	0
M0868	8208717	ATAAAATGTACTCATGTGGACTTGACCCCGATATCACAACCTATAATACACGAATGCATGGCTACTGCA	C/A	50	Chr02	17057822	1	1	0.226744	1.14943	M0868	1	2	1	1	2	0	1	1	0	1	1	0	0	1	1	1	1	1	1	1	1	1	1	0	1	1	0	1	1	1	1	1	1	1	1	0	1	0
M0869	8196721	TGCAGAGGTTGAGAATATAATGTGTGAACCTGAAGAGGTTCAGAATATTTTTGTAACCTGAAGAGGTGT	G/A	42	Chr02	17121165	1	0.988506	0.306358	0	M0869	0	0	0	0	0	0	0	0	0	0	0	0	0	0	0	0	0	0	0	0	0	0	0	0	0	0	0	0	0	0	0	0	0	0	0	0	0	0
M0870	3382187	GTAAAGCAAAGAAGAGAGGAAAAAACAGATTGCATGTGTGAGAGAATACTGCA	T/A	46	Chr02	18303464	1	0.965517	0.113497	2.87356	M0870	2	0	0	0	0	-	0	0	0	0	0	0	0	0	0	0	0	0	0	0	0	0	0	0	0	0	0	0	0	0	0	0	0	0	0	2	2	0
M0871	3382544	TGCAGAGAATTGATTTGCTGTGCGTTTTGCCTGTGGCTCTTGTAGCCACAGTCAAGGCCTAAGAAGTGA	G/T	32	Chr02	18784220	0.978723	1	0.306358	1.14943	M0871	0	0	0	0	0	0	0	0	0	0	0	0	0	0	0	0	0	0	0	0	0	0	0	0	0	0	0	0	0	0	0	0	0	0	0	0	0	0
M0872	3378246	TGCAGTGGATAATGCAACTGAGTATGTTTGTGACTATTCTGGATTAC	T/G	39	Chr02	18944541	1	1	0.302857	0	M0872	0	0	0	0	0	0	0	0	0	0	0	0	0	0	0	0	0	0	0	0	0	0	0	0	0	0	0	0	0	0	0	0	0	0	0	0	0	0
M0873	8201136	TGCAGTTTCCAGTGTTTTGTTGTTTCACAATTGTTTGGAACTTTATGGTTTAGGCAAGGAAAATGAAGA	G/A	67	Chr02	19071284	1	1	0.304598	0	M0873	1	1	1	1	1	1	1	1	1	1	1	1	1	1	1	1	1	1	1	1	1	1	1	1	1	1	1	1	1	1	1	1	1	1	1	1	1	1
M0874	3370020	TGCAGAGTACAATAAAATAAACGTGAATTACATGTAAATATTTCCTTACAACAGCTTCCAAGTCCAGAC	G/A	22	Chr02	19222915	1	1	0.304598	0	M0874	1	1	1	1	1	1	1	1	1	1	1	1	1	1	1	1	1	1	1	1	1	1	1	1	1	1	1	1	1	1	1	1	1	1	1	1	1	1
M0875	3379586	GTTTTTATTTTTTTGTTTTTTCCATGGAAAGTGCATAATGGTGTAGTTGTACGGGTACATTGTTCTGCA	G/T	0	Chr02	19231257	1	1	0.302857	0	M0875	0	0	0	0	0	0	0	0	0	0	0	0	0	0	0	0	0	0	0	0	0	0	0	0	0	0	0	0	0	0	0	0	0	0	0	0	0	0
M0876	3382796	TCTCAGCAATCCATTTGAGGCACTTGTAACCTGAATCTTTGTCGGCCATCACACAGAGAAGAATCTGCA	G/A	55	Chr02	19666615	1	0.91954	0.291925	0	M0876	0	0	0	-	0	-	0	0	0	0	0	0	-	-	0	0	-	0	0	0	0	0	0	0	0	0	0	0	0	0	0	0	0	0	0	0	0	0
M0877	3381491	AACATGTGCTTGTCTGCTGTAAAAGTTTACGACAGTAAAATTGAAAGCATTGAAGCACTAAATGCTGCA	A/T	33	Chr02	19827404	1	1	0.302857	0	M0877	0	0	0	0	0	0	0	0	0	0	0	0	0	0	0	0	0	0	0	0	0	0	0	0	0	0	0	0	0	0	0	0	0	0	0	0	0	0
M0878	3377998	TGCAGCTAAAGGATACTGTATATTCAGTAGATGGGGAGGATACATAATGATTTTTAC	C/T	24	Chr02	19829225	1	0.988506	0.294798	0	M0878	0	0	0	0	0	0	0	0	0	0	0	0	0	0	0	0	0	0	0	0	0	0	0	0	0	0	0	0	0	0	0	0	0	0	0	0	-	0
M0879	3378817	TGCAGATATAGTAGAATGTTCAATGTAGTATTGTTAGCAGCCCTAGTCCTTAGTTAC	A/G	51	Chr02	19882984	1	1	0.302857	0	M0879	0	0	0	0	0	0	0	0	0	0	0	0	0	0	0	0	0	0	0	0	0	0	0	0	0	0	0	0	0	0	0	0	0	0	0	0	0	0
M0880	8198955	TGCAGGAGCAGGCAGCTTTATGTGAAAGTCAAACCGTCCTAATAAAAAGTGAATCAAGAAATCAGCTGC	T/C	36	Chr02	20026001	1	1	0.298851	0	M0880	1	1	1	1	1	1	1	1	1	1	1	1	1	1	1	1	1	1	1	1	1	1	1	1	1	1	1	1	1	1	1	1	1	1	1	1	1	1
M0881	3381071	CACTGTTAGAATAAAGAAGTAGCCCTTCAAGGCTAACTTACAATACCAGGACATAAAAACCTTGCTGCA	C/T	24	Chr02	20099262	0.978261	1	0.315789	2.29885	M0881	0	0	0	0	0	0	0	0	0	0	0	0	0	0	0	0	0	0	0	0	0	0	0	0	0	0	0	0	0	0	0	0	0	0	0	0	0	0
M0882	3380716	TGCAGTGACAACCAAAGTAAAACTTATTATACATTTTCAGCCTAATGACTACTAAACTAAAATGTTCAA	A/G	67	Chr02	20099370	1	0.994253	0.293103	0	M0882	0	0	0	0	0	0	0	0	0	0	0	0	0	0	0	0	0	0	0	0	0	0	0	0	0	0	0	0	0	0	0	0	0	0	0	0	0	0
M0883	3377573	TGCAGATCAGGTTTGATTGCATTTTCTATGAAGATTGCAGAATTTGACTGTACAATTATAATGCTCCAT	A/G	33	Chr02	20112081	0.978723	1	0.306358	1.14943	M0883	0	0	0	0	0	0	0	0	0	0	0	0	0	0	0	0	0	0	0	0	0	0	0	0	0	0	0	0	0	0	0	0	0	0	0	0	0	0
M0884	3370783	ACATTTATAGCTGTACTTGTGTATAGGACAAAATCGTAATTATGGGATACATTTCCAGCTACTACTGCA	G/C	44	Chr02	20488419	1	1	0.298851	0	M0884	1	1	1	1	1	1	1	1	1	1	1	1	1	1	1	1	1	1	1	1	1	1	1	1	1	1	1	1	1	1	1	1	1	1	1	1	1	1
M0885	13121365	TGCAGATAATCTTTTCAACCTCCAAATCTAAAGCTAGATTGAGACCGGCTACAATGGCTTCATACTCAA	T/G	9	Chr02	20842627	1	0.942529	0.314024	0.574713	M0885	0	0	0	0	0	0	0	0	0	0	0	0	0	0	0	0	0	0	0	0	0	0	0	0	0	0	0	0	0	0	0	0	0	0	0	0	0	0
M0886	3380279	AATTATAATCTTCAGCTAACATTGTAATTACAAAAGAAGTTCTGCTCCTCCTAGGTTGAGGGATCTGCA	A/C	7	Chr02	21072984	1	1	0.301724	0.574713	M0886	0	0	0	0	0	0	0	0	0	0	0	0	0	0	0	0	0	0	0	0	0	0	0	0	0	0	0	0	0	0	0	0	0	0	0	0	0	0
M0887	3380860	TATGTATTTGACTGACAATATCCAGATGATAGTAGAGGCTGTTCGAAATTCATCTGCTGTTGAGCTGCA	T/C	12	Chr02	21248427	1	1	0.297143	0	M0887	0	0	0	0	0	0	0	0	0	0	0	0	0	0	0	0	0	0	0	0	0	0	0	0	0	0	0	0	0	0	0	0	0	0	0	0	0	0
M0888	3382276	TGCAGATTTCTAGTCACAGAGTGTGACCATGGGGAGGACCATCTTGGTATGTTAGATGAAACTTTTGAG	C/G	16	Chr02	21314722	1	1	0.297143	0	M0888	0	0	0	0	0	0	0	0	0	0	0	0	0	0	0	0	0	0	0	0	0	0	0	0	0	0	0	0	0	0	0	0	0	0	0	0	0	0
M0889	3379013	TGCAGATTCAGATGGTTGCTTCTTGTTACTTTGAAGGAGAATCATGTAAGAAGGTAAAGGGGCATCATT	T/G	20	Chr02	21315535	1	1	0.297143	0	M0889	0	0	0	0	0	0	0	0	0	0	0	0	0	0	0	0	0	0	0	0	0	0	0	0	0	0	0	0	0	0	0	0	0	0	0	0	0	0
M0890	13122520	GTAATGAATATGCCATCAAGTCATTACATGCTTCTGCA	T/C	4	Chr02	21370252	0.968085	1	0.314706	2.87356	M0890	0	0	0	0	0	0	0	0	0	0	0	0	0	0	0	0	0	0	0	0	2	0	0	0	0	0	0	0	0	0	0	0	0	0	0	0	0	0
M0891	3378259	TGCAGTTGGTCAGACAGTTGCAAGGTCAAGAAGAAAATCCTTTTGGAGATGATGCCTCAACAACACCAA	A/T	58	Chr02	21507023	1	1	0.297143	0	M0891	0	0	0	0	0	0	0	0	0	0	0	0	0	0	0	0	0	0	0	0	0	0	0	0	0	0	0	0	0	0	0	0	0	0	0	0	0	0
M0892	100025094	TGCAGGGATAGAAAGCATATCAATCATTTGGTGTTATTTGTTAC	A/G	22	Chr02	21667261	1	0.982759	0.295858	1.14943	M0892	1	1	1	1	1	1	1	1	1	1	1	1	1	1	1	1	1	1	1	1	1	1	1	1	1	1	1	1	1	1	1	1	1	1	1	1	1	-
M0893	3378743	TGCAGCAGCTGTTTTGGTTTCGCTTCTGTGGGCGTGGCGTCGCCAAATTTCACTCATTATGAAATTGTT	T/C	53	Chr02	21778912	1	1	0.183908	0	M0893	0	0	0	0	0	0	0	0	0	0	0	0	0	0	0	0	0	0	0	0	0	0	0	0	0	0	0	0	0	0	0	0	0	0	0	0	0	0
M0894	3379988	TATCCTTACAGCTAACTAAAGAATATCTTTCATTATCTGAAATTATAAGTATTTATCCTCTGTACTGCA	T/C	12	Chr02	21996380	0.989362	1	0.294798	1.14943	M0894	0	0	0	0	0	0	0	0	0	0	0	0	0	0	0	0	0	0	0	0	0	0	0	0	0	0	0	0	0	0	0	0	0	0	0	0	0	0
M0895	3384480	TCATCACCTTTTTCTCCTGAGTGTTTTCTAATCTCTTCATGACAACAGGATCAAGAGCTAGCTGCTGCA	T/A	62	Chr02	22378332	1	1	0.287356	0	M0895	1	1	1	1	1	1	1	1	1	1	1	1	1	1	1	1	1	1	1	1	1	1	1	1	1	1	1	1	1	1	1	1	1	1	1	1	1	1
M0896	3378119	TCGTCCTTTGATCGATTCAGAAAATGATTTCCTTCAAAACCAGGTGGAAAATCATCATATTCATCTGCA	C/A	5	Chr02	22390145	1	1	0.285714	0	M0896	0	0	0	0	0	0	0	0	0	0	0	0	0	0	0	0	0	0	0	0	0	0	0	0	0	0	0	0	0	0	0	0	0	0	0	0	0	0
M0897	8208356	TGCAGGGAATCCTGGCCACTGAGCAGAATAATTATCATTTCTTCTATTATAGCAAAATAAAAAACAAAA	G/A	20	Chr02	22443184	1	0.948276	0.295181	0	M0897	0	0	0	-	0	0	0	0	0	0	0	0	0	0	0	0	0	0	0	0	0	0	0	0	0	0	0	0	0	0	0	0	0	0	0	0	0	0
M0898	3384568	TGCAGCAGGAGAAGCCCGATGACTATGTTGTGGCCACCGAAGAGTCCCACACCGTTGAGGAGTTCTTGG	G/A	7	Chr02	22447602	0.98913	0.994253	0.291908	0.574713	M0898	0	0	0	0	0	0	0	0	0	0	0	0	0	0	0	0	0	0	0	0	0	0	0	0	0	0	0	0	0	0	0	0	0	0	0	0	0	0
M0899	3374726	TGCAGATGCTAACGACCTTGACTCGCAATAGTCTCTCGCATCTAGGTTCTCTGGGAAGGGGACATTGAC	G/C	24	Chr02	22534227	1	1	0.287356	0	M0899	1	1	1	1	1	1	1	1	1	1	1	1	1	1	1	1	1	1	1	1	1	1	1	1	1	1	1	1	1	1	1	1	1	1	1	1	1	1
M0900	3379389	CAGTAGTCTTTGTTTGTCCCGTGGTTTTTTTCTTGAAGGCTCTGCACACAACCCATCCTTCCTCCTGCA	C/A	19	Chr02	22557780	1	1	0.285714	0	M0900	0	0	0	0	0	0	0	0	0	0	0	0	0	0	0	0	0	0	0	0	0	0	0	0	0	0	0	0	0	0	0	0	0	0	0	0	0	0
M0901	13122863	TGCAGCAAATAGAAATACAAACACATACACATTGTAGAGCACATCAAGAAAGATCAACTGCAAGCCAAG	T/C	58	Chr02	22696334	1	0.902299	0.345395	2.87356	M0901	1	1	1	1	1	1	1	1	1	1	1	1	1	1	1	1	1	1	1	1	1	1	1	1	1	1	1	1	1	1	1	1	1	1	1	1	1	1
M0902	3384221	TGCAGATGGGCAAATTATTGAACTGAGCAAGGAACAAAAAGTGGATAATACCTCTACCCAGTCTGATGG	T/A	23	Chr02	22716531	1	1	0.285714	0	M0902	0	0	0	0	0	0	0	0	0	0	0	0	0	0	0	0	0	0	0	0	0	0	0	0	0	0	0	0	0	0	0	0	0	0	0	0	0	0
M0903	3379553	AGCAATGATTGGATGCTTGGAGTTGCTTTCCGTGCCAGGTACATAAAAATGTAGTGTTAGTATTCTGCA	T/C	43	Chr02	22770679	1	1	0.285714	0	M0903	0	0	0	0	0	0	0	0	0	0	0	0	0	0	0	0	0	0	0	0	0	0	0	0	0	0	0	0	0	0	0	0	0	0	0	0	0	0
M0904	3381600	ACACACAATAATTGACTAAGTTCGTAGGTTGGATAAGTTTTTTTTAGGATAATACTGCAATATACTGCA	C/A	5	Chr02	22827041	1	1	0.284483	0.574713	M0904	0	0	0	0	0	0	0	0	0	0	0	0	0	0	0	0	0	0	0	0	0	0	0	0	0	0	2	0	0	0	0	0	0	0	0	0	0	0
M0905	3378012	GTAAAGTTTTAGTGGTAATACTGACTGTTACTTCTTTTTGATTGTTATTATATTATGTTCTGCA	G/T	39	Chr02	23495684	1	1	0.229885	0	M0905	1	1	1	1	0	0	1	1	0	1	1	1	1	1	1	1	1	1	1	1	1	1	1	1	1	1	0	1	1	1	1	1	1	1	1	0	0	1
M0906	3381590	TGCAGAATCTAACAGTATGACCCTTTTTCATGCAGTAAAAGCAAATTTTAC	C/T	22	Chr02	23518348	1	0.948276	0.282209	2.29885	M0906	0	0	0	0	0	0	0	0	-	0	0	0	0	0	0	0	0	0	0	0	0	0	0	0	0	0	-	0	0	0	0	0	-	0	0	0	0	0
M0907	8216794	TGCAGATTTTCAATCGGTTGATTCGAGGGTTCAATCGGTTGAATTTCTTTGTTGCTGTCAAGATTCTTT	T/G	48	Chr02	23593547	0.98913	0.982759	0.263636	4.02299	M0907	0	0	0	0	0	0	0	0	0	0	0	0	0	0	0	0	0	0	0	0	0	0	0	0	0	0	0	0	0	2	0	0	0	0	0	2	2	1
M0908	3366032	TGCAGCTTCATCCATATGAAGAATAGGCTCAATTTGAAAAACCCCAACTAATAGAAATGTGCAGCAGGG	T/A	28	Chr02	23623530	1	1	0.0523256	1.14943	M0908	0	0	0	0	2	1	0	0	2	0	0	0	0	0	0	0	0	0	0	0	0	0	0	0	0	0	1	0	0	0	0	0	0	0	0	1	1	0
M0909	3379051	TGCAGCCTCTATCTCTGTCATCTCTGAGCTGTTCTGTTATTTGTGTTCCTCTGCATTGCATTGCGTGCA	T/C	39	Chr02	23687467	1	1	0.285714	0	M0909	0	0	0	0	0	0	0	0	0	0	0	0	0	0	0	0	0	0	0	0	0	0	0	0	0	0	0	0	0	0	0	0	0	0	0	0	0	0
M0910	3380160	AGTTATCCTATGGATTGCAGCTTTTATAAATCACCAGAAATTATATCGACCCTTTTGCAATTAGCTGCA	T/C	10	Chr02	23795943	1	1	0.285714	0	M0910	0	0	0	0	0	0	0	0	0	0	0	0	0	0	0	0	0	0	0	0	0	0	0	0	0	0	0	0	0	0	0	0	0	0	0	0	0	0
M0911	8196797	TAAGGTTCCATTTCCTCAGTGTTCGCTGCCAATTCATCTGGGTCTCCTCCATCTGACTTCAACTCTGCA	T/A	19	Chr02	23835434	1	1	0.287356	0	M0911	1	1	1	1	1	1	1	1	1	1	1	1	1	1	1	1	1	1	1	1	1	1	1	1	1	1	1	1	1	1	1	1	1	1	1	1	1	1
M0913	8197562	AGGTCCCGGCGGCGGAAACTCGCCGCGGCAGGCGGTGGTGAACAAGGGACTGAAGAAGAAGGTGCTGCA	C/A	25	Chr02	23904123	1	1	0.0549133	0.574713	M0913	0	0	0	0	2	1	0	0	1	0	0	0	0	0	0	0	0	0	0	0	0	0	0	0	0	0	1	0	0	0	0	0	0	0	0	1	1	0
M0914	3381550	TATGGATTGGCAAGTTCAATGTATGATACTTTACCAATCGCTGCCAAGATAAAAATCTCATCCTCTGCA	G/C	39	Chr02	23969682	1	1	0.285714	0	M0914	0	0	0	0	0	0	0	0	0	0	0	0	0	0	0	0	0	0	0	0	0	0	0	0	0	0	0	0	0	0	0	0	0	0	0	0	0	0
M0915	8669947	CTTACCGGTTCGGCTATGGCGGGTGCTCTTGGTGGTTTCAATGCCCATGCTAGTAACATCGTTTCTGCA	G/A	11	Chr02	24125729	1	1	0.192529	0.574713	M0915	0	0	0	0	2	1	0	0	1	0	0	0	0	0	0	0	0	0	0	0	1	0	0	0	1	0	1	1	1	0	0	0	1	0	0	1	1	1
M0916	3373269	ACGAAGACAGACGAGAACCAGGATCTTCAAAGTTCAAAGACAAACAACCAAATTAGGGTTTGAACTGCA	C/G	17	Chr02	24274970	1	0.965517	0.0833333	0	M0916	0	-	0	0	0	1	0	0	1	0	0	0	0	0	0	0	0	0	0	0	1	0	-	0	1	0	1	1	1	0	0	0	1	0	0	1	1	0
M0917	3373283	TGCAGTAGCACGTGGGGTGAGCCCAGGATTGTTTTCAGCTCCATAGATTGTAAAAGTCTTTCCAGAGCC	T/A	12	Chr02	24351294	1	0.988506	0.273256	0	M0917	1	1	1	1	1	1	1	1	1	1	1	1	1	1	1	1	1	1	1	1	1	1	1	1	1	1	1	1	1	1	1	1	1	1	1	1	1	-
M0918	3382368	TGCAGTATTGCTGCTTCCAAATTGCATTATGTCTCTCAACTCGGCAGAGTGCATATACTCCTTTGGAAC	T/C	63	Chr02	24354337	1	1	0.199422	0.574713	M0918	1	1	1	1	2	0	1	1	0	1	1	1	1	1	1	1	1	1	1	1	0	1	1	1	0	1	0	0	0	1	1	1	0	1	1	0	0	1
M0919	3375618	TGCAGAAATTAGCAAGTTATCCTTTCATGTGCCAAAAAAAATAAAATTAC	A/G	5	Chr02	24357038	1	0.91954	0.21875	0	M0919	1	1	1	1	1	-	1	1	-	1	1	1	1	1	1	1	1	1	1	1	-	1	1	1	-	1	-	-	-	1	1	1	-	1	1	-	-	1
M0920	3381966	ATAAGATACAAAAGCTGGTTGCCAAACACCCTGATCATAAATCATGGAGAAAAAAAGTATTATGCTGCA	G/A	56	Chr02	24455901	1	0.977011	0.188235	0	M0920	-	1	1	0	1	0	1	1	0	1	1	1	1	1	1	1	1	1	1	1	0	1	1	1	0	1	0	0	0	1	1	1	0	1	1	0	0	0
M0921	3381941	TGCAGACTTTCTAGCATGCGAAACAAAAATTAGCTTTCAATTGGCTTAGAATAATAAACACACAAATTA	G/C	48	Chr02	24493811	1	0.971264	0.272189	0	M0921	1	1	1	1	-	1	1	1	1	1	1	1	1	1	1	1	1	1	1	1	1	1	1	1	1	1	1	1	1	1	1	1	1	1	1	1	1	0
M0922	3366982	TGCAGTAAATTTTGAAATTCCAAATCTATTCTTCTAAAAATAAATTATCGGACTATACTCCAAAACATT	C/A	30	Chr02	24579828	0.989362	0.988506	0.207602	0.574713	M0922	0	0	0	0	0	0	0	0	0	0	0	0	0	0	0	0	0	0	0	0	0	0	0	0	0	0	0	0	0	0	0	0	0	0	0	0	0	-
M0923	8207464	TGCAGCATTAGATTTTGGAACCTTATGGCTTGTAGATGATCTTTTCTCAGGTTTAGTTGAACCACCAAA	T/C	7	Chr02	24742405	1	1	0.16474	0.574713	M0923	1	1	1	0	2	0	1	1	0	1	1	1	1	1	1	1	1	1	1	1	0	0	0	1	0	1	0	0	0	0	0	1	0	1	1	0	0	0
M0924	3378536	TGCAGCCTCAAATTATGCCATAAAAACACATGTATATAAGAGAGAGATAGAGAGATTAGGGCTTTGGGA	C/T	6	Chr02	24807587	1	1	0.285714	0	M0924	0	0	0	0	0	0	0	0	0	0	0	0	0	0	0	0	0	0	0	0	0	0	0	0	0	0	0	0	0	0	0	0	0	0	0	0	0	0
M0925	8207377	AACATGCGGCGGCGAAGAAGGATTCGCCGCCGCAGAAGAAAAAGAAACAGCGAATCCTGAGTTGCTGCA	A/G	40	Chr02	24859846	1	1	0.198276	0.574713	M0925	1	1	1	1	1	1	1	1	1	1	1	1	1	1	1	1	1	1	1	1	1	1	1	1	1	1	1	1	1	1	1	1	1	1	1	1	1	1
M0926	3378964	TGCAGGCGCAACTGGGGATCCTGAGGCTTTGGCACCCAAACACAAAGACCCTTCTAATTCCATTTGAGG	T/C	64	Chr02	24859935	1	1	0.112717	0.574713	M0926	0	0	0	1	2	1	0	0	1	0	0	0	0	0	0	0	0	0	0	0	1	1	1	0	1	0	1	1	1	1	1	0	1	0	0	1	1	0
M0927	3380525	TGCAGCATTGTGCACAAAAATGAACAGATTTCCAAAGGGCAATCAGACATTGACATCTGTTAGGCAGGG	T/C	49	Chr02	24869722	0.98913	0.913793	0.224684	0.574713	M0927	1	1	1	-	1	-	1	1	-	1	1	1	1	1	1	1	1	1	1	1	1	-	-	1	1	1	-	1	1	-	-	1	1	1	1	-	-	0
M0928	3378286	TGCAGTGATCGTGACTGTTGCATTGCCATACTGCCATGGCAATGCTCATTATTTTCTGTGGCTTTACAG	A/C	50	Chr02	24878406	1	1	0.281609	0	M0928	1	1	1	1	1	1	1	1	1	1	1	1	1	1	1	1	1	1	1	1	1	1	1	1	1	1	1	1	1	1	1	1	1	1	1	1	1	0
M0929	3365645	TGCAGCACTTATCAAGATACTAGCATTTCCCAAGCACATGGACACAAACCTGCCTAATTAC	A/G	21	Chr02	24927069	0.989362	1	0.286127	0.574713	M0929	1	1	1	1	1	1	1	1	1	1	1	1	1	1	1	1	1	1	1	1	1	1	1	1	1	1	1	1	1	1	1	1	1	1	1	1	1	0
M0930	3368366	TGCAGTGGGGATTTCTGATGATGACATTGCATCTGTGTTCTGCAAATTCGGAGAGCTTAC	T/C	33	Chr02	24970821	1	0.988506	0.284884	0	M0930	1	1	1	1	1	1	1	1	1	1	1	1	1	1	1	1	1	1	1	1	1	1	1	1	1	1	1	1	1	1	1	1	1	1	1	1	1	-
M0931	3381255	GTAAAACTTATAATTTGCAGTCATTACGGATCCGTCATTTCACCTGCA	A/T	41	Chr02	24976082	1	1	0.281609	0	M0931	1	1	1	1	1	1	1	1	1	1	1	1	1	1	1	1	1	1	1	1	1	1	1	1	1	1	1	1	1	1	1	1	1	1	1	1	1	0
M0932	3371149	TGCAGAATAGAACTAAAACTTGCACGGACTGAATAACACTGTTGTAATTAC	G/T	9	Chr02	24977535	1	1	0.281609	0	M0932	1	1	1	1	1	1	1	1	1	1	1	1	1	1	1	1	1	1	1	1	1	1	1	1	1	1	1	1	1	1	1	1	1	1	1	1	1	0
M0933	3383957	CGCTTTTATCCTTTAGTCTAATACCATGCTGCTCTCAAATATCATCATGATCCATTTGGGTCTGCTGCA	G/A	1	Chr02	24977794	1	1	0.281609	0	M0933	1	1	1	1	1	1	1	1	1	1	1	1	1	1	1	1	1	1	1	1	1	1	1	1	1	1	1	1	1	1	1	1	1	1	1	1	1	0
M0934	3378069	TGCAGAACGATTCCCAAAAGATGATATCACATTTGAGACTTGGATATAATTCCATAGCCATTGTTAGGT	T/G	44	Chr02	24977902	1	1	0.281609	0	M0934	1	1	1	1	1	1	1	1	1	1	1	1	1	1	1	1	1	1	1	1	1	1	1	1	1	1	1	1	1	1	1	1	1	1	1	1	1	0
M0935	8207724	TTAGAAACGCAATTGCTTCCTGCACCCAATAAATTTACCCTTTTTAGTTTTTTGATAGGGTGGGCTGCA	T/C	20	Chr02	25093674	1	1	0.281609	0	M0935	1	1	1	1	1	1	1	1	1	1	1	1	1	1	1	1	1	1	1	1	1	1	1	1	1	1	1	1	1	1	1	1	1	1	1	1	1	0
M0936	8200658	TGCAGTGTGCTCTGGTGCTGTTACTGATGTCTTGGTTTTCTGTAGGTGTAACTTTTGTGTTGTCATGGT	T/G	42	Chr02	25437401	1	0.988506	0.290698	0	M0936	1	1	1	1	1	1	1	1	1	1	1	1	1	1	1	1	1	1	1	1	1	1	1	1	1	1	1	1	1	-	1	1	1	1	1	1	1	1
M0937	8200216	TCACCCCTAGTTCTGGATCTGTCCGAAGGCATCACTATGTCTTGGTGTGGTGTTTCGTCTAGGACTGCA	T/G	17	Chr02	25437619	1	1	0.293103	0	M0937	1	1	1	1	1	1	1	1	1	1	1	1	1	1	1	1	1	1	1	1	1	1	1	1	1	1	1	1	1	1	1	1	1	1	1	1	1	1
M0939	3384419	TGCAGATGTTATGGGAAAGCAGAAACTCTTTTCACTAATTTTACGAGGTATCCTCAAGAAATTTTACAG	G/C	12	Chr02	25572650	1	1	0.281609	0	M0939	1	1	1	1	1	1	1	1	1	1	1	1	1	1	1	1	1	1	1	1	1	1	1	1	1	1	1	1	1	1	1	1	1	1	1	1	1	0
M0940	3383226	TACCAGTAAAACTTGATATTACAGAAGAAATTACCTGACAATATCGTACTATGTCATAGAGATTCTGCA	A/G	9	Chr02	25574770	1	1	0.281609	0	M0940	1	1	1	1	1	1	1	1	1	1	1	1	1	1	1	1	1	1	1	1	1	1	1	1	1	1	1	1	1	1	1	1	1	1	1	1	1	0
M0941	8200211	TGCAGTCCCGAATTTTCATAGAAGACCATTGAACTCTGAGAAAAATTGTTACGATATCTGATCACATAA	C/T	51	Chr02	25574877	1	0.988506	0.27907	0	M0941	1	1	-	1	1	1	1	1	1	1	1	1	1	1	1	1	1	1	1	1	1	1	1	1	1	1	1	1	1	1	1	1	1	1	1	1	1	0
M0942	3379557	TGCAGTGTTTTTTACATCAATTATGACTGTTCAGACCTTCTTTTCTTTATGTGATGCATTATCCCATAT	C/G	31	Chr02	25619774	1	1	0.0930233	1.14943	M0942	0	2	0	1	2	1	0	0	1	0	0	0	0	0	0	0	0	0	0	0	0	1	1	1	0	0	1	0	0	1	1	0	0	0	0	1	1	0
M0943	3381947	AAGTTGTGTTATAAACAGCTTGATACATGGGGAAGTGATGGAGAAGTTCTGCAACTAATCTTGCCTGCA	G/A	62	Chr02	25626101	1	0.936782	0.0771605	0.574713	M0943	0	1	0	-	2	-	0	0	1	0	0	0	0	0	0	0	0	0	0	0	0	1	-	1	0	0	-	0	0	1	1	0	0	0	0	1	1	-
M0944	3380286	TGCAGTGTTGGCCACCCTGTTGGTGCCACCGCGACTCATCATCATCATCGTCATCAACACACCAAAATC	G/T	18	Chr02	25634977	0.989362	1	0.294798	1.14943	M0944	0	0	0	0	0	0	0	0	0	0	0	0	0	0	0	0	0	0	0	0	0	0	0	0	0	0	0	0	0	0	0	0	0	0	0	0	0	0
M0945	3380881	GTAAGTGGTAAATTTCCGATCAATCATCAAAAGAAAAGTTCAACTGCA	A/G	18	Chr02	25698975	1	1	0.197674	1.14943	M0945	1	2	1	0	2	0	1	1	0	1	1	1	1	1	1	1	1	1	1	1	1	0	0	0	1	1	0	1	1	0	0	1	1	1	1	0	0	1
M0946	3383613	ACTCAAAGGACTTGAAAAGTTAGACCTCTCACGAAACCAATTATCTGGATCAATTCCTAATGTTCTGCA	T/C	53	Chr02	25725203	1	1	0.29023	0.574713	M0946	0	0	0	0	0	0	0	0	0	0	0	0	0	0	0	0	0	0	0	0	0	0	0	0	0	0	0	0	0	0	0	0	2	0	0	0	0	0
M0947	3377620	TGCAGACTATTTCATTCTTAGCATACTTGAATGTGTCATTTAC	A/T	13	Chr02	25725228	1	1	0.280347	0.574713	M0947	1	1	1	1	1	1	1	1	1	1	1	1	1	1	1	1	1	1	1	1	1	1	1	1	1	1	1	1	1	1	1	1	1	1	1	1	2	0
M0948	3379551	GAACTGTACATGACTTCGTTACACGGAGCAACACTCATTTATCATGGAACAAGAATATCACCTGCTGCA	A/T	48	Chr02	25812174	1	1	0.0988372	1.14943	M0948	0	2	0	1	2	1	0	0	1	0	0	0	0	0	0	0	0	0	0	0	0	1	1	1	0	0	1	0	0	1	1	0	0	0	0	1	1	0
M0949	3378824	TGCAGCTATAATATTACATTGGGATTCTGTGAAAAGGACACTGCTTTTCTTAC	T/C	45	Chr02	25812236	1	1	0.196532	1.14943	M0949	0	2	0	1	2	1	0	0	1	0	0	0	0	0	0	0	0	0	0	0	0	1	1	1	0	0	1	0	0	1	1	0	0	0	0	1	1	0
M0950	3381548	ACTAAATTCATGGAATAGTTTGGGAAGCAACTATCTTCATTTGCTTCTTTATGTAGCCAAGGAGCTGCA	A/C	4	Chr02	26297676	0.98913	1	0.295977	0.574713	M0950	0	0	0	0	0	0	0	0	0	0	0	0	0	0	0	0	0	0	0	0	0	0	0	0	0	0	0	0	0	0	0	0	0	0	0	0	0	0
M0951	8210105	GTAAATTGACGAATTTCTGGTGTCCTCTGCA	C/T	9	Chr02	26361905	0.989362	1	0.302326	1.14943	M0951	1	1	1	1	1	1	1	1	1	1	1	1	1	1	1	1	1	1	1	1	1	1	1	1	1	1	1	1	1	1	1	1	1	1	1	1	1	1
M0952	3366072	TGTAAAAGCATTAGATAATGAAACAACTATATTTTTCACTAAGAAATAAAGCTAATCTGATGTACTGCA	C/A	51	Chr02	26362682	1	1	0.281609	0	M0952	1	1	1	1	1	1	1	1	1	1	1	1	1	1	1	1	1	1	1	1	1	1	1	1	1	1	1	1	1	1	1	1	1	1	1	1	1	0
M0953	3365860	TGCAGGATGGTCGCCGCACAACAATCCATCACATCAATCACAGAATCCACAGAATTTAGTACATTACAG	G/A	5	Chr02	26384097	1	1	0.287356	0	M0953	1	1	1	1	1	1	1	1	1	1	1	1	1	1	1	1	1	1	1	1	1	1	1	1	1	1	1	1	1	1	1	1	1	1	1	1	1	0
M0955	3370220	TGCAGCCATCTTCCTTGCATAATGGAACATAAAGTTCATCCTTTTCTGGTGCATAACCATCTCTCTCCA	C/T	67	Chr02	26484644	1	1	0.0517241	0	M0955	0	0	0	0	0	0	0	0	0	0	0	0	0	0	0	0	0	0	0	0	0	0	0	0	0	0	0	0	0	0	0	0	0	0	0	1	1	1
M0956	3378359	TGCAGCTCCTCAGCAGAAAACTTGTTCCCATACATAAACTTGGCCTGCTCAGCAATTGCAAGAGAGCCA	A/G	14	Chr02	26503865	1	1	0.297143	0	M0956	0	0	0	0	0	0	0	0	0	0	0	0	0	0	0	0	0	0	0	0	0	0	0	0	0	0	0	0	0	0	0	0	0	0	0	0	0	0
M0958	8196489	ATTCAAACTGGACAACATATCACCCCTCTATTCCAAAACTCCCCTCAGCCAACAACACCTGTCTCTGCA	T/C	8	Chr02	26718192	1	1	0.30814	1.14943	M0958	1	1	1	1	1	1	1	1	1	1	1	1	1	1	1	1	1	1	1	1	1	1	1	1	1	1	1	1	1	1	1	1	1	1	1	1	1	1
M0959	3382773	TGCAGAGCCTTGCGTGTTGAAAGTGCAAACAGAGGAACAGTAGCGAGGCCTGCAATTTTGTATGATTTA	A/G	20	Chr02	26802097	1	1	0.0545977	0.574713	M0959	1	1	1	1	1	1	1	1	1	1	1	1	1	1	1	1	1	1	1	1	1	1	1	1	1	1	1	1	1	1	1	1	1	1	1	0	0	0
M0960	3382569	TGCAGAGATAGGTATGATAGGCACATTCTGATTGACCACTGTAGCTGGCGTACTTAGGCCCCCATTTTG	G/T	56	Chr02	26802688	1	1	0.297143	0	M0960	0	0	0	0	0	0	0	0	0	0	0	0	0	0	0	0	0	0	0	0	0	0	0	0	0	0	0	0	0	0	0	0	0	0	0	0	0	0
M0961	3370423	ATCTTCTAGAGAAGTTCATAGTAACCCACTTCTAAGACCCAAAGCAGTTGTTGAATTCTAATAGCTGCA	A/T	22	Chr02	26842591	1	1	0.297688	0.574713	M0961	1	1	1	1	1	2	1	1	1	1	1	1	1	1	1	1	1	1	1	1	1	1	1	1	1	1	1	1	1	1	1	1	1	1	1	1	1	1
M0962	3377951	TGCAGCATTTCCCAGTGCCAAAAGTAAACAAAACATAACAAAAATTTTAC	A/T	43	Chr02	27150020	0.989362	1	0.33046	0.574713	M0962	0	0	0	0	0	0	0	0	0	0	0	0	0	0	0	0	0	0	0	0	0	0	0	0	0	0	0	0	0	0	0	0	0	0	0	0	0	0
M0963	3381220	GGTGGTCATTGGCATTGCACTAGAACTAATCAAAGGGAACGGGAATTTTGCCTGGACACCAGGACTGCA	G/T	40	Chr02	27222051	0.989362	0.994253	0.232558	1.14943	M0963	1	1	0	1	1	1	1	1	1	1	0	1	1	0	0	2	1	1	2	0	0	0	0	0	0	0	0	0	0	-	0	0	0	0	0	0	0	0
M0964	3379789	TGCAGTTTGACATATGCGAGAACTTGGTGAGTTCTAGATTTTGTAGGATCAGATAGAAATTCAATTTCA	G/C	45	Chr02	27244857	1	1	0.235465	1.72414	M0964	1	1	0	1	1	1	1	1	1	1	0	1	1	0	0	2	1	1	2	0	0	0	0	0	0	0	2	0	0	0	0	0	0	0	0	0	0	0
M0965	8200011	TGCAGTAGTTTGGAGAGAGGATCGGAAGACCATGGAACTGGATCTTGATGAGAGACATTGGAGTGATGT	T/C	48	Chr02	27423442	1	1	0.321839	0	M0965	1	1	1	1	1	1	1	1	1	1	1	1	1	1	1	1	1	1	1	1	1	1	1	1	1	1	1	1	1	1	1	1	1	1	1	1	1	1
M0966	3377764	GTAACCGAAGTAGGAGGTGGTGTGGATGGTGTGAAGCTCTGAACTTTGCAGTTTTTCTGCA	T/C	53	Chr02	27476641	1	1	0.331429	0	M0966	0	0	0	0	0	0	0	0	0	0	0	0	0	0	0	0	0	0	0	0	0	0	0	0	0	0	0	0	0	0	0	0	0	0	0	0	0	0
M0967	8208422	TCAGGTCTTTTTTCCGACACCCTTTGTGTTTTGTTTCGTTGGTTTGTTTGGCAAAAACTATACCCTGCA	G/T	27	Chr02	27491535	1	1	0.33815	0.574713	M0967	1	1	1	1	1	1	1	1	1	1	1	1	1	1	1	1	1	1	1	1	1	1	1	1	1	1	1	1	1	1	1	1	1	1	1	1	1	1
M0968	3376959	CATATACTTTGCCTCCATTTCTCGTAGCATGCTGGCATATTCTAATTCAATTGTAGCAGGAAGCCTGCA	G/C	23	Chr02	27493951	1	1	0.331429	0	M0968	0	0	0	0	0	0	0	0	0	0	0	0	0	0	0	0	0	0	0	0	0	0	0	0	0	0	0	0	0	0	0	0	0	0	0	0	0	0
M0969	8200234	ATCACCCTCCCAGGATCATCCACCTAGACCACCACACAATCCACCGAAGCCGCAGAGCATGCGACTGCA	A/T	30	Chr02	27641297	1	0.971264	0.229167	0.574713	M0969	0	0	1	0	0	-	0	0	0	0	1	0	0	1	1	0	0	0	2	-	1	1	1	1	1	1	1	1	1	1	1	1	1	1	1	1	1	1
M0970	3384393	TGCAGCAGAACAAGAACATACAGTGTTTGGCAAACGAAACCCTCGGGGAAGAGAAAAACAGTGACGGAG	A/G	32	Chr02	27700998	1	0.902299	0.261146	0	M0970	-	-	1	-	-	-	-	-	1	-	1	-	-	1	1	1	-	-	1	1	1	1	-	1	-	1	1	1	1	1	1	1	1	1	1	1	1	1
M0971	100023089	ATAGCATATACTGAGGTTTGTCTAGATTCAAGTGACCTCATAAAGAACATATTAGGATCATAATCTGCA	G/T	14	Chr02	27812687	1	0.954023	0.307229	0	M0971	1	1	1	1	1	1	1	1	1	1	1	1	1	1	1	1	1	1	1	1	1	1	1	1	1	1	1	1	1	1	1	1	1	1	1	-	-	-
M0972	3377570	TGCAGACTAAACAAGAAGTATACATATGCTTCATCCCTTCCCAAAGGCCCCCATACCCTGAATTACAGA	A/G	52	Chr02	27813282	1	1	0.331429	0	M0972	0	0	0	0	0	0	0	0	0	0	0	0	0	0	0	0	0	0	0	0	0	0	0	0	0	0	0	0	0	0	0	0	0	0	0	0	0	0
M0973	3378904	TGCAGAAGACCTAAAATTGGGTTGAATGAAAAAGTTCGACTGTTTTCTATAGATGAAGGAAAAAGATGT	T/C	16	Chr02	27927969	1	0.994253	0.294798	0	M0973	1	1	1	1	1	1	1	1	1	1	1	1	1	1	1	1	1	1	1	1	1	1	1	1	1	1	1	1	1	1	1	1	1	1	1	0	0	0
M0974	8199939	GGTGCATGATGTCCCCTTCGTGCTTGCCAATCCACAACGAGTTCCAGTACTCAAGAATCCAGTACTGCA	C/A	59	Chr02	27967411	1	0.977011	0.235294	0	M0974	0	0	0	0	0	0	-	0	0	0	0	0	0	0	0	0	0	0	0	0	0	0	0	0	0	0	0	0	0	0	0	0	0	0	0	0	0	0
M0975	3374174	TGCAGAATCCATGGGACAAATTTTTCAGTCATCGAAGAAAGCGATACATTGGTGGAGGTTTCATTTCTA	A/C	37	Chr02	28072346	0.989362	1	0.291908	0.574713	M0975	1	1	1	1	1	1	1	1	1	1	1	1	1	1	1	1	1	1	1	1	1	1	1	1	1	1	1	1	1	1	1	1	1	1	1	0	0	0
M0976	3379587	CGAAACCAATGATGCAGGTTCCACTATATGGCCATATCTGATACCAGGCAAAGGAAGATGCCAACTGCA	A/T	3	Chr02	28072773	1	1	0.325714	0	M0976	0	0	0	0	0	0	0	0	0	0	0	0	0	0	0	0	0	0	0	0	0	0	0	0	0	0	0	0	0	0	0	0	0	0	0	0	0	0
M0977	3375552	GTAAGTATGAGTGCTTCGATACCCAACAACTGCATGTATTACTCCACCTGCA	G/A	8	Chr02	28094009	0.978723	0.95977	0.301205	1.14943	M0977	0	0	0	0	0	0	0	0	0	0	0	0	0	0	0	0	0	0	0	0	0	0	0	0	0	0	0	0	0	0	0	0	0	0	0	-	-	-
M0978	3380167	TTTTTTACAACTTTTTTTGTTGTGGAAACATTCATAGAATGACATCATGCGTTTTACATGTATTCTGCA	T/C	1	Chr02	28110995	1	1	0.287356	0	M0978	1	1	1	1	1	1	1	1	1	1	1	1	1	1	1	1	1	1	1	1	1	1	1	1	1	1	1	1	1	1	1	1	1	1	1	0	0	0
M0979	8215824	TGCAGAGTGTTACTTCCAGCAACTCCTTGCAAAGCATTCCATGAAATATAAACATCTTCATCCTTGATT	C/T	29	Chr02	28161288	1	0.95977	0.297619	0	M0979	0	0	0	0	0	0	0	0	0	0	0	0	0	0	0	0	0	0	0	0	0	0	0	0	0	0	0	0	0	0	0	0	0	0	0	-	-	-
M0980	8196795	TGCAGAGTTCGAGAAGAGCAGATAAATAGAACAGAAGAACTCAGAAATGGCATTCTCACGTAATCATGC	G/A	36	Chr02	28352742	1	0.977011	0.317647	0	M0980	1	1	1	1	1	1	1	1	1	1	1	1	1	1	1	1	1	1	1	1	1	1	1	1	1	-	1	1	1	1	1	1	1	1	1	1	1	1
M0981	3379844	TGCAGTTTTGTTTATATATTTTAGATACCCAACTAAATTCATTTATAAAGGCAAAGACACATAAAAGTG	A/T	30	Chr02	28417764	1	1	0.291908	0.574713	M0981	1	1	1	1	1	1	1	1	1	1	1	1	1	1	1	1	1	1	1	1	1	1	1	1	1	1	1	1	1	1	1	1	1	1	1	0	0	0
M0982	3377910	TTTTTCACTAATATTGAGCATTTTATGATAATTATCCCTAGATGTGACCAATGGTTCGATGCTTCTGCA	C/A	48	Chr02	28472516	1	1	0.325714	0	M0982	0	0	0	0	0	0	0	0	0	0	0	0	0	0	0	0	0	0	0	0	0	0	0	0	0	0	0	0	0	0	0	0	0	0	0	0	0	0
M0983	3378223	GTAAACTCAATCATATTTTCATAAATACACAAAGAGTACAGCGGTATACAGTATTCTGCA	G/A	40	Chr02	28479407	1	1	0.33046	0.574713	M0983	0	0	0	0	0	0	0	0	0	0	0	0	0	0	0	0	0	0	0	0	0	0	0	0	0	0	0	0	0	0	0	0	0	0	0	0	0	0
M0984	3382518	TGCAGCTATGATTTTTTTGTCTGCAATCACTTCTGTGGTAGCCATCACCTGCCACACAGTCCTTACTAC	C/T	54	Chr02	28496946	1	0.954023	0.317365	0	M0984	0	0	-	-	0	0	0	-	0	0	0	0	0	0	0	0	0	0	0	0	0	0	0	0	0	0	0	0	0	0	0	0	-	0	0	0	0	0
M0985	3379085	TGCAGGTTCACTTGGAGTTCTTAGTTCATGTTTTTCACGTAAAAATTAC	G/A	13	Chr02	28543261	1	1	0.325714	0	M0985	0	0	0	0	0	0	0	0	0	0	0	0	0	0	0	0	0	0	0	0	0	0	0	0	0	0	0	0	0	0	0	0	0	0	0	0	0	0
M0986	3382520	TGCAGTTGAGACAAGAAGCAAGTGAACTTCAAGAATATTCAAATGCAAAACTTGACCAAGTGACACGGT	A/G	57	Chr02	28575650	1	0.994253	0.328488	0.574713	M0986	1	1	1	1	1	1	1	1	1	1	1	1	1	1	1	1	1	1	1	1	1	1	1	1	1	-	1	1	1	1	1	1	1	1	1	1	1	1
M0987	3380912	AATTTCTACACGACAAACCAGGCAATTGTGCTTGAAGTAATCTGAACAACTGCCATGAGTTCAACTGCA	T/C	25	Chr02	28632129	1	1	0.32948	1.14943	M0987	0	0	0	0	0	0	0	0	0	0	0	0	0	0	0	0	0	0	0	0	0	0	0	0	0	0	0	0	0	0	0	0	0	2	0	0	0	0
M0988	8211975	TGCAGATTTGCATTTTTATTTTTCAAACGAATCATCATTGCATGATAATAACCATTAGAGTGTATATAT	G/C	9	Chr02	28816738	1	0.95977	0.299401	0	M0988	1	1	1	1	1	1	1	1	1	1	1	1	1	1	1	1	1	1	1	1	1	1	1	1	1	1	1	1	1	1	1	1	1	1	1	-	-	-
M0989	3383989	GTTATCCGGTACGGTGTCGATTTGGATGCTACCGGTGCACTTCGCGTTTGCGTTTCAGTTCCCTCTGCA	T/A	21	Chr02	28900694	1	0.931034	0.325153	0	M0989	0	0	0	0	0	0	0	0	0	0	0	0	0	0	0	0	0	0	0	0	0	0	0	0	0	0	0	0	0	-	0	0	0	0	0	0	0	0
M0990	3381450	AAGGAGGGAGTCTCCACCACTGTGCTTGTGATTGAGGTTGAAGACAAAGTTGAGGTGACATGTGCTGCA	C/T	13	Chr02	28966144	0.988636	0.994253	0.293605	0.574713	M0990	1	1	1	1	1	1	1	1	1	1	1	1	1	1	1	1	1	1	1	1	1	1	1	1	1	1	1	1	1	1	1	1	1	1	1	0	0	0
M0991	3379295	TCAATCATGAAAGGATAACATGTTGATGAACGTACATCCACATGGTGGAGACAATGGTTTCCAGCTGCA	T/A	42	Chr02	28986730	1	1	0.258621	0	M0991	1	1	1	1	1	1	1	1	1	1	1	1	1	1	1	1	1	1	1	1	0	1	1	1	0	1	1	0	0	1	1	1	0	1	1	0	0	0
M0992	8209279	GAGGAATAACAATAGATGCACATGCTGTAGTTGCATGATAAATGGGGGGCGGCACATGACACAACTGCA	G/T	43	Chr02	29055469	1	1	0.327586	0	M0992	1	1	1	1	1	1	1	1	1	1	1	1	1	1	1	1	1	1	1	1	1	1	1	1	1	1	1	1	1	1	1	1	1	1	1	1	1	1
M0993	3377204	TGCAGGAGACAGCTTCATTTGATAACCCAGTCAGTTCACTACAGATGTTGCTAGTTTTTCTTAC	T/C	48	Chr02	29055539	0.989362	1	0.216763	0.574713	M0993	0	0	0	0	0	0	0	0	0	0	0	0	0	0	0	0	0	0	0	0	0	0	0	0	0	0	0	0	0	0	0	0	0	0	0	0	0	0
M0994	3377182	TCTGTAAAGAATAAGTGTAGTAAACCAATACAAGGGGTCCATAGCTCAGTGGTAGAGCATTTGACTGCA	T/C	11	Chr02	29105913	1	1	0.324713	0.574713	M0994	0	0	0	0	0	0	0	0	0	0	0	0	0	0	0	0	0	0	0	0	0	0	0	0	0	0	0	0	0	0	0	0	0	0	0	0	0	0
M0995	3382855	TGCAGATCAAGAGGTCACCGGTTCGAACCCGGTTGGGCCCTTTTTTTTTACATTTCTGAAAATAAAACC	C/T	38	Chr02	29106005	1	1	0.325714	0	M0995	0	0	0	0	0	0	0	0	0	0	0	0	0	0	0	0	0	0	0	0	0	0	0	0	0	0	0	0	0	0	0	0	0	0	0	0	0	0
M0996	3377871	TGCAGCTGTAGAGAAAATAAGATTGAGCGATTCCAGATTTTTAC	G/C	28	Chr02	29149976	1	1	0.316092	0	M0996	1	1	1	1	1	1	1	1	1	1	1	1	1	1	1	1	1	1	1	1	1	1	1	1	1	1	1	1	1	1	1	1	1	1	1	1	1	0
M0997	8211864	AATATATCCAAGGTATTGAAAAGTATCGTTTGTCTTTGGATCTTTCAGCCCACTTTGGTTGACTCTGCA	G/T	56	Chr02	29251912	1	1	0.316092	0	M0997	1	1	1	1	1	1	1	1	1	1	1	1	1	1	1	1	1	1	1	1	1	1	1	1	1	1	1	1	1	1	1	1	1	1	1	1	1	0
M0998	3380574	TGCAGTTCCACACAGTCAGCGAAGTCAGCATCCGCCACTGATTCCTCCGCGTTCCGTGGCCGCAATCTA	C/T	53	Chr02	29260062	0.978723	0.994253	0.100592	2.29885	M0998	0	0	0	0	0	0	0	0	0	0	0	1	1	1	0	2	0	2	0	2	1	0	0	0	1	0	0	1	1	0	0	0	1	0	0	1	1	0
M0999	3379474	CAATGACTTTACCAAGAAGGACGTAACACACGAAAACGAAGAGATGGCCCTAGATAGCTAGATTCTGCA	A/T	61	Chr02	29269308	1	1	0.325714	0	M0999	0	0	0	0	0	0	0	0	0	0	0	0	0	0	0	0	0	0	0	0	0	0	0	0	0	0	0	0	0	0	0	0	0	0	0	0	0	0
M1000	3377717	GTAAATCTTCTGAATAAAATCTTAGATCATTGTTTTATGTGGCTGCA	G/C	31	Chr02	29316525	1	1	0.32	0	M1000	0	0	0	0	0	0	0	0	0	0	0	0	0	0	0	0	0	0	0	0	0	0	0	0	0	0	0	0	0	0	0	0	0	0	0	0	0	0
M1001	3377999	TGCAGGGACGTTTCTGGCAATAAATTAGAAGGTGAGATTCCTCAGACTCTTCACAACTTGACAAACCTG	C/T	51	Chr02	29316588	1	1	0.32948	1.14943	M1001	0	0	0	0	0	0	0	0	0	0	0	0	0	0	0	0	0	0	0	0	0	0	0	0	0	0	0	0	0	0	0	0	0	0	0	0	0	0
M1002	3384141	TCATCACCTTCATTTCCTGGGAAGGCTAAAGTTCTAAGCACCTCAGCAATTATTGCAATTGTCGCTGCA	T/C	13	Chr02	29316907	1	0.994253	0.316092	0	M1002	0	0	0	0	0	0	0	0	0	0	0	0	0	0	0	0	0	0	0	0	0	0	-	0	0	0	0	0	0	0	0	0	0	0	0	0	0	0
M1003	3380029	TGCAGGGTGGACTTCATAAAGTTTGTTGAAATAACCCAATATGATATTATTTGTATTCTTCTTCAAATA	G/T	8	Chr02	29341305	0.98913	1	0.320809	0.574713	M1003	1	1	1	1	1	1	1	1	1	1	1	1	1	1	1	1	1	1	1	1	1	1	1	1	1	1	1	1	1	1	1	1	1	1	1	1	1	0
M1004	3381706	TGCAGTGTTTGACTGCACTAGTAACGCTGCTTAGATGAAAGTTGAAATTTCAAGAATTTACTGGTAATG	A/G	19	Chr02	29422430	1	0.936782	0.349693	0	M1004	-	0	0	0	0	0	0	0	0	0	0	0	0	0	0	0	0	0	0	0	0	0	-	0	0	0	0	0	0	0	0	0	0	0	0	0	-	0
M1005	3378010	CTGTAATGCCTTTGCTTCTCCCTCTTTCTCTGTGTATGTAAAATCTTTGTTTTTATCAGACCTTCTGCA	T/G	53	Chr02	29431713	0.989362	1	0.324713	0.574713	M1005	0	0	0	0	0	0	0	0	0	0	0	0	0	0	0	0	0	0	0	0	0	0	0	0	0	0	0	0	0	0	0	0	0	0	0	0	0	0
M1006	3380636	TGCAGTGCAGCTATTACGGTGCTAAGTACAAATCTACAATGATGTTTCACACACGTACCAACATATATT	C/A	33	Chr02	29504617	0.98913	0.982759	0.161765	0.574713	M1006	0	0	0	0	0	0	0	0	0	0	0	0	0	0	0	0	0	0	0	0	0	0	0	0	0	0	0	0	0	0	0	0	0	0	0	0	0	0
M1007	3377509	GTAAAAAGAGTTTCTTTCACAATTCAATTGGGAAAAAATCCATTTTTGTTCCACATAAGCTGCA	A/C	36	Chr02	29517667	1	1	0.316092	0	M1007	1	1	1	1	1	1	1	1	1	1	1	1	1	1	1	1	1	1	1	1	1	1	1	1	1	1	1	1	1	1	1	1	1	1	1	1	1	0
M1008	8195378	AATGTGGGATCCAATATACATTGACCATTCACCCAATGGTTCTGAACAGTTTACGGCCTCACACCTGCA	C/T	29	Chr02	29575678	1	1	0.321839	0	M1008	1	1	1	1	1	1	1	1	1	1	1	1	1	1	1	1	1	1	1	1	1	1	1	1	1	1	1	1	1	1	1	1	1	1	1	1	1	1
M1009	8212671	ACATTATATGCTAGTTATTGGGATGTTATGACAACAAATTTGTGAATCTCTAAATCCTCTATCACTGCA	C/T	62	Chr02	29596774	1	1	0.314286	0	M1009	0	0	0	0	0	0	0	0	0	0	0	0	0	0	0	0	0	0	0	0	0	0	0	0	0	0	0	0	0	0	0	0	0	0	0	0	0	1
M1010	3380376	TGCAGGGGATGCCTTTTCAACCACCAGAGACAAGTCTAAATGGTTTCTTTGATTCTATTGAAAACTTAT	G/A	41	Chr02	29596818	1	1	0.316092	0	M1010	1	1	1	1	1	1	1	1	1	1	1	1	1	1	1	1	1	1	1	1	1	1	1	1	1	1	1	1	1	1	1	1	1	1	1	1	1	0
M1011	3377921	GTAAATCCATGTAATATTGTAGAAGCTAGCAGAAGTTTTGGTGGATGATATGGACTTACCTGCA	G/C	24	Chr02	29601007	1	1	0.32	0	M1011	0	0	0	0	0	0	0	0	0	0	0	0	0	0	0	0	0	0	0	0	0	0	0	0	0	0	0	0	0	0	0	0	0	0	0	0	0	0
M1012	3381998	TGCAGCCTATAAGAATAGAAAATACATACAAAAATGACAGAAGATGTCCTAATCAAAGTTGTCAAGGTG	C/G	24	Chr02	29727897	1	1	0.325714	0	M1012	0	0	0	0	0	0	0	0	0	0	0	0	0	0	0	0	0	0	0	0	0	0	0	0	0	0	0	0	0	0	0	0	0	0	0	0	0	0
M1013	3383823	CACGCGCCGAAATAATGGAGTAGTATTATAAGAGAACCTTCCTATGTCCGCGTTGATTCAATTTCTGCA	G/A	3	Chr02	29732134	1	1	0.457143	0	M1013	0	0	0	0	0	0	0	0	0	0	0	0	0	0	0	0	0	0	0	0	0	0	0	0	0	0	0	0	0	0	0	0	0	0	0	0	0	0
M1014	3369399	TGCAGATGCACGCTTGAAATTGGACCCTGCAAACTTTGGTAATTCATTGACTCAACTGAAAGTTTAGTA	A/T	54	Chr02	29758402	1	0.994253	0.327586	0	M1014	0	0	0	0	0	0	0	0	0	0	0	0	0	0	0	0	0	0	0	0	0	0	0	0	0	0	0	0	0	0	0	0	0	0	0	0	0	-
M1015	3370413	TGCAGAAAAAAAATTTGTAGATGTAAGCTGTATGTGCCAAAACAATTTTTTCCAACCACTGTGAGAAAA	T/A	61	Chr02	29923183	1	1	0.147059	2.29885	M1015	1	1	0	0	2	0	1	1	0	0	0	1	1	1	0	2	1	0	2	0	1	0	0	0	1	0	1	1	1	0	0	0	1	0	0	1	1	1
M1016	3378083	GTTTTCCAGTTCAAATAAGCACTGGGCATCATTTAGTACAGAACATGCTTCATGCTCCCATGTTCTGCA	G/A	8	Chr02	29925138	1	1	0.152941	2.29885	M1016	1	1	0	0	2	0	1	1	0	0	0	1	1	1	0	2	1	0	2	2	1	0	0	0	1	0	1	1	1	0	0	0	1	0	0	1	1	1
M1017	3377370	TGCAGTTCTTCAAAACCAATTCAAGCATCCCTCTTTCTTTAC	C/T	15	Chr02	29925210	0.989362	1	0.160714	3.44828	M1017	1	1	0	0	2	0	1	1	0	0	0	1	1	1	0	2	1	0	2	2	1	0	0	0	1	0	1	1	1	0	0	0	1	0	0	1	1	1
M1018	3384055	TTATCCATATTACAAGCTTTCTCCATTAGTGTTGCTATTTTGCATGGCACCTCCACCTTCGGTGCTGCA	T/C	35	Chr02	29982643	0.978723	1	0.178571	3.44828	M1018	0	0	1	1	2	1	0	0	2	1	1	0	0	0	1	2	0	1	2	0	0	0	1	1	0	1	1	0	0	0	0	1	0	1	1	0	0	0
M1019	3377962	TGCAGAAACCATCATACACCAGTCTTTCTCAACCATGGATAGCCTATTAGCTTTGATATATGCTTGTTT	C/T	33	Chr02	30156329	1	1	0.301724	0.574713	M1019	0	0	0	0	0	0	0	0	2	0	0	0	0	0	0	0	0	0	0	1	0	1	0	0	0	0	0	0	0	1	1	0	0	0	0	0	0	0
M1020	3377651	TGCAGATTTGTGGTATTGTCAACCAAAATTGAAATTCGTCTTGCAAAAGCTGAAGCTATTAC	T/A	41	Chr02	30219015	1	1	0.311047	1.72414	M1020	0	0	0	0	0	0	0	0	2	0	0	0	0	0	0	0	0	0	0	2	0	1	0	0	0	0	0	0	0	1	1	0	0	0	0	0	0	0
M1021	3380999	GACTACCTGAGTGTTCATATAAGGCAACTGGGAGATTGGACGCAGGAGCTCAGAAAGGTATTCTCTGCA	T/C	17	Chr02	30264484	1	1	0.306358	1.14943	M1021	0	0	0	0	0	0	0	0	2	0	0	0	0	0	0	0	0	0	0	1	0	1	0	0	0	0	0	0	0	1	1	0	0	0	0	0	0	0
M1022	3379028	TGCAGGAAACAAATGTGAAATCGGCATGGTAATCATATAAGGCCACGATTATGCACAGAACTTTCAAAG	A/C	10	Chr02	30299870	1	1	0.306358	1.14943	M1022	0	0	0	0	0	0	0	0	2	0	0	0	0	0	0	0	0	0	0	2	0	1	0	0	0	0	0	0	0	1	1	0	0	0	0	0	0	0
M1023	3382377	TGCAGCCAGAACAGCTGCTAATGTAGCACATATGTATATCTCTTCAACTGGTTCACCTTCATGGCATCG	T/A	15	Chr02	30365773	1	1	0.202312	1.14943	M1023	0	0	0	0	0	0	0	0	2	1	0	1	1	1	0	0	0	0	2	1	1	1	0	1	1	0	0	1	1	1	1	0	1	0	0	1	1	0
M1024	3380877	GAGGTCAACTTATGGCATCAGAAAGTGGGAATATGCATGCTGAGAATAACTATGGTGAGGCTTCCTGCA	G/C	28	Chr02	30376217	1	0.994253	0.197674	1.14943	M1024	0	0	0	0	0	-	0	0	2	1	0	1	1	1	0	0	0	0	2	1	1	1	0	1	1	0	0	1	1	1	1	0	1	0	0	1	1	0
M1025	3378357	GTAATAATTAGAAGATATCAAATATAGTATTCCCCATGTTGCAGTATAGCTCCAGAGTGACTGCA	A/G	28	Chr02	30403053	1	1	0.306358	1.14943	M1025	0	0	0	0	0	0	0	0	2	0	0	0	0	0	0	0	0	0	0	2	0	1	0	0	0	0	0	0	0	1	1	0	0	0	0	0	0	0
M1026	3377557	TGCAGAAAACTCCCACTTACAGAGTGAGTACTTCCCAGCTAGCAGCAAAATTAC	T/A	16	Chr02	30571457	1	1	0.295977	0.574713	M1026	0	0	0	0	0	0	0	0	2	0	0	0	0	0	0	0	0	0	0	1	0	1	0	0	0	0	0	0	0	1	1	0	0	0	0	0	0	0
M1027	3381663	TGCAGATTCCTGTCACAGAATATAAAAAAGTCAATCGCAACACAACTAAAAAAGGCCATGCACCTGCCA	A/G	32	Chr02	30620481	1	0.977011	0.297059	0.574713	M1027	0	0	0	0	0	0	0	0	2	0	0	0	0	0	0	0	0	0	0	1	0	1	-	0	0	0	0	0	0	1	1	0	0	0	0	0	0	0
M1028	3379292	TGCAGTTCTTACGTGGGCAGTTTTCCTCCTAGCTCAAGTATGTTTGTCTAATGTACTTGAATGTACCAT	G/A	12	Chr02	30687558	1	1	0.229885	0	M1028	0	0	0	0	0	0	0	0	0	0	0	0	0	0	0	0	0	0	0	0	0	0	0	0	0	0	0	0	0	0	0	0	0	0	0	0	0	0
M1029	3380942	TGCAGTGGTAGCAGAGCATCTCATCAGAAATGAGGACCCTGACCTTGCTTTGGAAGCACTTGTTCAATT	A/T	41	Chr02	30764708	0.989362	0.994253	0.229651	0.574713	M1029	0	0	0	0	0	0	0	0	0	0	0	0	0	0	0	0	0	0	0	0	0	0	0	0	0	0	0	0	0	0	0	0	0	0	0	0	0	0
M1030	8215062	TGCAGATTCTCCTCCTTTATTTCCTTTTACATCTTTTTCACATCCATAAATTATGTTTCATACTCTCAT	G/A	54	Chr02	30860998	0.989362	1	0.300578	1.14943	M1030	0	0	0	0	0	0	0	0	2	0	0	0	0	0	0	0	0	0	0	1	0	1	0	0	0	0	0	0	0	1	1	0	0	0	0	0	0	0
M1031	3370318	TGCAGTCGTGGCTCATCGGTCAAAATCTTAGCTTGTAAATCTAAAATGCACTTTTCGTTTGATCTAGCA	C/T	16	Chr02	30953326	1	1	0.29023	0.574713	M1031	0	0	0	0	0	0	0	0	2	0	0	0	0	0	0	0	0	0	0	1	0	1	0	1	0	0	0	0	0	1	0	0	0	0	0	0	0	0
M1032	8206604	AACTGTTGCTTACACAAATCACACAGTTCTACCGGAAGCACTAGAGAAGTGGAGTTTGACACTTCTGCA	C/T	12	Chr02	31102814	0.978723	1	0.305882	2.29885	M1032	1	1	1	1	1	1	1	1	2	1	1	1	1	1	1	1	1	1	1	2	1	0	1	0	1	1	1	1	1	0	1	1	1	1	1	1	1	1
M1033	3380678	TTTCTTACAAAACATCCACAGGTAGGTAGTTCTATGTTATAGAAAAAAATGTAGCATGCAGATTCTGCA	A/T	43	Chr02	31147805	1	0.994253	0.274566	0.574713	M1033	0	0	0	0	0	0	0	0	2	0	0	0	0	0	0	0	0	0	0	1	0	1	0	1	0	0	0	0	0	1	0	0	0	0	0	0	0	0
M1034	3382213	GATGGTTTACTCACCTACAGTAGCCTTGATAAAGAAACCACAAAATAAATTATAATTTGTCCTCCTGCA	G/A	33	Chr02	31245848	1	1	0.272989	0.574713	M1034	0	0	0	0	0	0	0	0	2	0	0	0	0	0	0	0	0	0	0	1	0	1	0	1	0	0	0	0	0	1	0	0	0	0	0	0	0	0
M1035	3383189	TGCAGAAGCTGCTTCTCCCCTTCTCTTATTCCCACGGCTATAGCAAGTCTTGAATCTAGCTTTGCTGCT	T/A	26	Chr02	31246895	1	0.982759	0.273529	0.574713	M1035	1	1	1	1	1	1	1	1	2	1	1	1	1	1	-	1	1	1	1	0	1	0	1	0	1	1	1	1	1	0	1	1	1	1	1	1	1	1
M1036	3374092	GTAATGCCTGTACGGTAGGGAGAGGGTGGACTCCTGCA	G/A	19	Chr02	31271913	1	1	0.277778	1.72414	M1036	1	2	1	1	1	1	1	1	2	1	1	1	1	1	1	1	1	1	1	2	1	0	1	0	1	1	1	1	1	0	1	1	1	1	1	1	1	1
M1037	3378512	GTAAACACTGTTACTTTGTCAAACTATTTGAATAATTCGTCAAAAATCAGGCTGCA	T/A	39	Chr02	31287535	0.989362	1	0.281977	1.72414	M1037	0	0	0	0	0	0	0	0	2	0	0	0	0	0	0	0	0	0	0	2	0	1	0	1	0	0	0	0	0	1	0	0	0	0	0	0	0	0
M1038	3383421	CACTAGCAGCGTATTCATCACGTTTTCATTCATCGTGGCTGTTATTCCCTACTGGTCCCGTTTCCTGCA	G/C	36	Chr02	31294517	1	1	0.272989	0.574713	M1038	0	0	0	0	0	0	0	0	2	0	0	0	0	0	0	0	0	0	0	1	0	1	0	1	0	0	0	0	0	1	0	0	0	0	0	0	0	0
M1039	3379835	GCCCATAAAACCTAAATGCACATTAGGTTTGTGGATATTGCATTCTGCACCCCATGGTTTCAAGCTGCA	G/A	33	Chr02	31307428	0.978723	1	0.28655	2.29885	M1039	0	0	0	0	0	0	0	0	2	0	0	0	0	0	0	0	0	0	0	2	0	1	0	1	0	0	0	0	0	1	0	0	0	0	0	0	0	0
M1040	8206238	GTAAGACACTCACAAAAATTTGTTTTCTCATTCTTCGATAAAGTGTAACACGCTGCA	T/C	18	Chr02	31435105	1	0.95977	0.245509	0	M1040	1	1	1	1	1	1	1	1	0	1	1	1	1	1	1	1	1	1	1	0	1	0	1	0	1	1	-	1	1	0	1	1	1	1	1	1	-	-
M1041	3378416	GGTCAGTTATTCACTGCCCTTGATTTTCCTTGTAGGGATGGAGTGATGCATTTACACCCTGCACCTGCA	T/A	6	Chr02	31532515	1	1	0.277457	1.14943	M1041	0	0	0	0	0	0	0	0	2	0	0	0	0	0	0	0	0	0	0	2	0	1	0	1	0	0	0	0	0	1	0	0	0	0	0	0	0	0
M1042	3381082	TGCAGCAGTGGACCTCTATTCTTTGCTTCTTCTGTGTTTTATTTTCATTTGCTTTTTTATATGGGACCA	G/T	10	Chr02	31746114	1	0.994253	0.274566	0.574713	M1042	0	0	0	0	0	0	0	0	2	0	0	0	0	0	0	0	0	0	0	1	0	1	0	1	0	0	0	0	0	1	0	0	0	0	0	0	0	0
M1043	3379012	TAATTTCAATTTCAACTTTTAGTCACTATTTATTGTTTCTATTTGTTTTATTTCTGTACAGGTTCTGCA	C/T	25	Chr02	31831078	1	1	0.277457	1.14943	M1043	0	0	0	0	0	0	0	0	2	0	0	0	0	0	0	0	0	0	0	2	0	1	0	1	0	0	0	0	0	1	0	0	0	0	0	0	0	0
M1044	3380018	GTAACACCAGAAAGAAAATTGGAATAATTATTAGGTACAGGTAGAAAGGCCAAAGCTGCA	A/T	38	Chr02	31846968	0.989362	1	0.277457	1.14943	M1044	0	0	0	0	0	0	0	0	2	0	0	0	0	0	0	0	0	0	0	1	0	1	0	1	0	0	0	0	0	1	0	0	0	0	0	0	0	0
M1045	3381635	TGTGATATTTCAATTACGTAGTTGGTGTTAGCTTGCATTTGCAACTAGTAATGTTTTTATGATGCTGCA	G/A	52	Chr02	31923887	0.97619	0.994253	0.27907	1.14943	M1045	0	0	0	0	0	0	0	0	2	0	0	0	0	0	0	0	0	0	0	1	0	1	0	1	0	0	0	0	0	1	0	0	0	0	0	0	0	0
M1046	3381982	TGCAGAAGATCCAATGCACCAGAACATTTGCCGTTCCAATTTTATTTGAAAAGGAAAAAAAAAGAGGAA	A/C	22	Chr02	32037806	1	1	0.272989	0.574713	M1046	0	0	0	0	0	0	0	0	2	0	0	0	0	0	0	0	0	0	0	1	0	1	0	1	0	0	0	0	0	1	0	0	0	0	0	0	0	0
M1047	3382362	TGCAGACCACCTTGCACAGATCCATCTGCCACCCTCCAGCTATTTTCCTTCCTGTTTGAATCCAGTAGT	T/G	45	Chr02	32038902	1	0.977011	0.274854	0	M1047	0	0	0	0	0	0	-	0	0	0	0	0	0	0	0	0	0	0	0	1	0	1	0	1	0	0	0	0	0	1	0	0	0	0	0	0	0	0
M1048	3381264	CAGGAAGCTGCCCACGATCCAAACCTTCTACACAATCAAACGGTGATCAGCAATCAAGATCAATCTGCA	G/C	2	Chr02	32099171	1	1	0.277457	1.14943	M1048	0	0	0	0	0	0	0	0	2	0	0	0	0	0	0	0	0	0	0	1	0	1	0	1	0	0	0	0	0	1	0	0	0	0	0	0	0	0
M1049	3379195	TGCAGCTTTCTCTGGATCTGATGATCAAGGGCTATTTTATGATGAATATAAGGGAAGACAAGGTAAAAC	A/G	55	Chr02	32099289	1	1	0.272989	0.574713	M1049	0	0	0	0	0	0	0	0	2	0	0	0	0	0	0	0	0	0	0	1	0	1	0	1	0	0	0	0	0	1	0	0	0	0	0	0	0	0
M1050	3380904	TGCAGTCATGGCTAAAATGGGTACATGCCAGTTTGTAGCATTGTCCTCCATTGATGCTTCTCTGTTCAC	G/A	55	Chr02	32132109	1	1	0.277457	1.14943	M1050	0	0	0	0	0	0	0	0	2	0	0	0	0	0	0	0	0	0	0	2	0	1	0	1	0	0	0	0	0	1	0	0	0	0	0	0	0	0
M1051	3365900	GTAAACAAGCAAAATCATGGGCCTAAATAGCTGAACTAAAGTGGGTTCACTAACTGCA	C/T	15	Chr02	32378836	1	1	0.283237	1.14943	M1051	0	0	0	0	0	0	0	0	2	0	0	0	0	0	0	0	0	0	0	2	0	1	0	1	0	0	0	0	0	1	0	0	0	0	0	0	0	0
M1052	8213296	TGCAGCAGCATGTGAAATTACAGTTCTACGAAACTATTAC	T/C	10	Chr02	32378885	0.989362	1	0.294118	2.29885	M1052	1	1	1	1	1	1	1	1	2	1	1	1	1	1	1	1	1	1	1	2	1	0	1	0	1	1	1	1	1	0	1	1	1	1	1	1	1	1
M1053	3366291	TAAAAACATATGTAATAAGATGAAACCAATGAACGCTACACAATGGCAGCACAAGCAGCAGATTCTGCA	A/G	28	Chr02	32381489	1	0.908046	0.196203	0	M1053	1	1	1	1	1	1	-	1	0	-	-	1	-	-	-	1	1	1	1	0	1	0	1	0	1	-	1	1	1	0	-	-	1	-	-	-	-	1
M1054	3378577	TGCAGTATGGAGGACATACACTATTCAAAAAGTCCACCAATAACTTTAC	C/T	33	Chr02	32485974	0.978723	1	0.293605	1.72414	M1054	0	0	0	0	0	0	0	0	2	0	0	0	0	0	0	0	0	0	0	0	0	0	0	1	0	0	0	0	0	1	0	0	0	0	0	0	0	0
M1055	3382754	TGCAGCTGATTTCGCATGGTTCAAATTCAGAAACACGACGATACCGAGCACAATTTTGATCTTCAACAT	C/G	12	Chr02	32522495	1	0.965517	0.294643	0.574713	M1055	0	0	0	0	0	0	0	0	2	0	0	0	0	0	0	0	0	0	0	0	0	0	0	1	0	0	0	0	0	1	0	0	0	0	0	0	0	0
M1056	3381748	ATAGGATTGGTGTTGATGAGTGGCTTCGTGTTCCTTCGGTACATGATGTGTTCTCAATAGGTGACTGCA	T/C	1	Chr02	32573974	1	0.988506	0.267442	0	M1056	1	1	1	1	1	1	1	1	0	1	1	-	1	1	1	1	-	1	1	1	1	1	1	0	1	1	1	1	1	0	0	1	1	1	1	1	1	1
M1057	3379799	TGCAGTTGAGTCCTTACAAGATGCCTTGAAGCAGTTATATCTGATTGATGCTATAGATGAAAATGGTGC	G/A	42	Chr02	32605826	1	1	0.278736	0.574713	M1057	0	0	0	0	0	0	0	0	2	0	0	0	0	0	0	0	0	0	0	0	0	0	0	1	0	0	0	0	0	1	1	0	0	0	0	0	0	0
M1058	3379251	TGCAGATGGACTCTTGATCTGGTCAGCCATAAAAGAATGGGTAGAATCTTATGTTGGACACTTCTACTC	A/T	24	Chr02	32626098	1	1	0.278736	0.574713	M1058	0	0	0	0	0	0	0	0	2	0	0	0	0	0	0	0	0	0	0	0	0	0	0	1	0	0	0	0	0	1	1	0	0	0	0	0	0	0
M1059	3377609	TGCAGTATCAATCGTCATTTTTCTCACTATAGTTCTTACTGTTTCCACTGTCATGGACATCAGCTCCTT	C/T	24	Chr02	32726662	1	1	0.28	0	M1059	0	0	0	0	0	0	0	0	0	0	0	0	0	0	0	0	0	0	0	0	0	0	0	1	0	0	0	0	0	1	1	0	0	0	0	0	0	0
M1060	3380754	AACACAGAAAATATGCTAATACTGTATTGTTTCCAAAGGAAAATACAGGAAGCACAATTCCTATCTGCA	T/C	30	Chr02	32808160	0.989362	1	0.0964912	1.72414	M1060	0	0	0	0	0	0	1	0	0	1	0	0	1	1	1	2	0	0	2	0	0	0	0	0	0	1	0	0	0	0	0	0	0	0	0	1	1	1
M1061	3379613	TGCAGATCCTATTGAACTCACAGGACTCACATAATCATTCTTGTAACCAGCATATAAAGGTTTGATGTC	C/G	47	Chr02	32830578	0.989362	1	0.0964912	1.72414	M1061	0	0	0	0	0	0	1	0	0	1	0	0	1	1	1	2	0	0	2	0	0	0	0	0	0	1	0	0	0	0	0	0	0	0	0	1	1	1
M1062	3378775	GTAATGTCCAGATTTCATTGGTAAGGAGCATTTCGAATTTTGTCTACTGCA	G/A	20	Chr02	32891550	1	1	0.281609	0	M1062	1	1	1	1	1	1	1	1	1	1	1	1	1	1	1	1	1	1	1	1	1	1	1	0	1	1	1	1	1	0	0	1	1	1	1	1	1	1
M1063	8213977	TGCAGAGAAGTAGCATTTTTTTGTCAAAACACTGGCATGTATAGTTTTCAATAAATTTGGGATATCTAG	C/A	65	Chr02	33141401	1	1	0.285714	0	M1063	0	0	0	0	0	0	0	0	0	0	0	0	0	0	0	0	0	0	0	0	0	0	0	1	0	0	0	0	0	1	1	0	0	0	0	0	0	0
M1064	3377481	TGCAGTTAGGGTAAAGGAATGTACCATAAACAAATTTTAC	G/A	10	Chr02	33154545	1	1	0.0813953	1.14943	M1064	0	0	0	0	0	0	1	0	0	1	0	0	1	1	1	2	0	0	0	2	0	0	0	0	0	0	0	0	0	0	0	0	0	0	0	1	1	1
M1065	3377071	TGCAGATCTTGTAATATCTGTTTCTACCCAGCTCTCTCCCCATGAATTCTTTAC	C/T	31	Chr02	33194735	1	1	0.29023	0.574713	M1065	0	0	0	0	0	0	0	0	0	0	0	0	0	0	0	0	0	0	0	0	0	0	0	1	0	0	0	0	0	1	1	0	0	0	0	0	0	0
M1066	3378445	GTAAAAACTAAGAGCTTTGCAGGGATATTATCACTGCA	C/A	7	Chr02	33224410	1	1	0.0809249	1.14943	M1066	1	1	1	1	1	1	0	1	1	0	1	1	0	0	0	2	1	1	1	2	1	1	1	1	1	1	1	1	1	1	1	1	1	1	1	0	0	0
M1067	3382179	TGCAGAGGACAATCATAAAACAAATATATATGCACCATTTTTACACGTAATCGATCAAGATTGACAAAA	A/G	8	Chr02	33224445	1	0.913793	0.0828025	1.14943	M1067	0	0	0	0	0	0	1	0	0	1	0	0	1	1	1	2	0	0	-	-	0	0	0	0	0	0	0	0	0	0	0	0	0	0	0	1	1	-
M1068	3381054	TGCAGTTTTGACCACTATTGATGTGACACAAAACCACAATGTTGTGAATTCCTGTAGCAGCTAGCAGTT	C/G	33	Chr02	33281057	1	1	0.0780347	0.574713	M1068	0	0	0	0	0	0	1	0	0	1	0	0	1	1	1	2	0	0	0	0	0	0	0	0	0	0	0	0	0	0	0	0	0	0	0	1	1	1
M1069	3379934	TCACTATGCTATCTTGCGGAAAGCTTTTCTGACAATATCAAATGGAGTGTTTTCTCTATGAATTCTGCA	A/G	33	Chr02	33343674	1	1	0.217647	2.29885	M1069	1	1	1	1	1	1	0	1	1	0	1	1	0	0	0	2	1	1	1	1	1	1	1	0	1	1	1	1	1	0	0	1	2	1	1	0	0	0
M1070	3378758	TGCAGCCCTTCAATTCCAATATCTTATGCATGAAATCTGAGGTCCAGTGGCAAGCTATTCATATGCATC	T/A	35	Chr02	33343741	1	1	0.0780347	0.574713	M1070	0	0	0	0	0	0	1	0	0	1	0	0	1	1	1	2	0	0	0	0	0	0	0	0	0	0	0	0	0	0	0	0	0	0	0	1	1	1
M1071	8205193	GTAAAATAGTTCGCCATCAATATACCTGCA	C/A	13	Chr02	33367931	1	1	0.309249	0.574713	M1071	1	1	1	1	1	1	1	2	1	1	1	1	1	1	1	1	1	1	1	1	1	1	1	0	1	1	1	1	1	0	0	1	1	1	1	1	1	1
M1072	3377935	TGCAGAATGAATGCATAGATACTATTTCAATGTCACATACTTTATTTTTAC	T/G	30	Chr02	33367974	1	1	0.308571	0	M1072	0	0	0	0	0	0	0	0	0	0	0	0	0	0	0	0	0	0	0	0	0	0	0	1	0	0	0	0	0	1	1	0	0	0	0	0	0	0
M1073	3383336	TGCAGGTTCCTTCCCTCACATGCTGTTGGTAGCTACCTAGTTGTGACTATGAGGAGTATCAGCAACAAC	T/C	6	Chr02	33513695	1	1	0.287356	0	M1073	1	1	1	1	1	1	1	1	1	1	1	1	1	1	1	1	1	1	1	1	1	1	1	0	1	1	1	1	1	0	0	1	1	1	1	1	1	1
M1074	3368269	TGCAGTAACAAAAGGCAAAATCGGTGCCTCTCCCCACCCCACCGCACCATTGCTCAACTCAACTCTTAT	C/T	27	Chr02	33557249	1	1	0.109195	0	M1074	0	0	0	0	0	0	0	0	0	0	0	0	0	0	0	0	0	0	0	0	0	0	0	1	0	0	0	0	0	1	1	0	0	0	0	0	0	0
M1075	3381030	TGCAGTTTAGTAATAGTGTTCTTACATCCTGCAACATAGGCAGAGATCTTATGACATGGGGGCTTACTA	G/A	52	Chr02	33669475	1	0.977011	0.214706	0.574713	M1075	0	0	0	0	0	0	0	0	0	0	0	0	0	0	0	0	0	0	0	0	0	0	0	0	0	0	0	0	0	0	0	0	0	0	0	0	0	0
M1076	3377070	GTAATGAATACTGAAATGCCATAGTGTGCTATTTGCTACCTGCATGTCAAGTATTCTCTGCA	C/A	19	Chr02	33674760	1	1	0.114035	1.72414	M1076	0	0	0	0	0	0	1	0	0	1	0	0	1	1	1	2	0	0	2	2	1	0	0	0	1	1	0	1	1	0	0	0	1	0	0	1	1	0
M1077	3380389	TGCAGAGATATGTATTCCAAAATAACAAGAATTCGTGCAATTACCAGAGCTAATAACAAACTATGTATG	T/C	31	Chr02	33674830	1	0.931034	0.122699	0	M1077	0	0	0	0	0	0	0	-	0	0	0	0	0	-	0	0	-	0	0	0	0	0	-	0	0	0	0	0	0	0	0	0	0	0	0	0	0	0
M1078	3380389	TGCAGAGATATGTATTCCAAAATAACAAGAATTCGTGCAATTACCAGAGCTAATAACAAACTATGTATG	T/G	50	Chr02	33674849	1	0.91954	0.111801	0	M1078	0	0	0	0	0	0	0	-	0	0	0	0	0	-	0	0	-	0	0	0	0	0	-	0	0	0	0	0	0	0	0	0	0	0	0	0	0	0
M1079	3379911	TGCAGGAGCATCCCTGTAGACTACCCTGCCCTTAGCTTTATTATTTTTTTTACTTTCATTCTACAAGTT	A/T	42	Chr02	33735519	1	0.971264	0.295858	0	M1079	1	1	1	1	1	1	1	1	1	1	1	1	1	1	1	1	1	1	1	1	1	1	1	0	1	1	1	1	1	0	0	1	1	1	1	1	1	1
M1080	3384467	ACCATCGGCAGAGATGAGACGCGGCGGGATACAGGAGCTATCCAAGAAGTAAAGAAGATCAAGGCTGCA	T/C	38	Chr02	33913382	0.98913	0.913793	0.224684	0.574713	M1080	1	1	1	1	1	-	-	1	1	-	1	1	-	-	-	1	1	1	1	1	1	1	1	0	1	-	1	1	1	0	0	1	1	1	1	-	-	1
M1081	3377576	TGCAGAAAATGGTCGAAAGCCAACAACATTCTTATATCATATGCACAAAGAGAAAACCACATAATGGTT	A/G	40	Chr02	33984085	1	1	0.285714	0	M1081	0	0	0	0	0	0	0	0	0	0	0	0	0	0	0	0	0	0	0	0	0	0	0	1	0	0	0	0	0	1	1	0	0	0	0	0	0	0
M1082	8207175	GTAAAAAAGGAAGCATAAGGGTAAATACCATAAGCTCTGACAGATCTCAGGTCGTCATCTGCA	C/T	52	Chr02	34040674	1	1	0.201754	1.72414	M1082	1	1	2	1	1	1	0	1	1	0	1	1	0	0	0	2	1	1	1	2	1	1	1	0	1	0	1	1	1	0	0	1	1	1	1	0	0	1
M1083	3381812	TGCAGAAGCGATGGTAGTGACAATTGGGGCACAAAACTGTGGATAATGAAGAATCTCCCTGTAAAATTG	T/G	39	Chr02	34041088	1	0.95977	0.11747	0.574713	M1083	0	0	0	0	0	-	1	0	0	1	0	0	1	1	1	2	0	0	0	0	0	0	0	0	0	1	0	0	0	0	0	0	0	0	0	1	1	0
M1084	8215305	GTAAGACAAAAAGGGAAAGTTATGAATGCAGTTGAAAGTCTGCA	G/A	14	Chr02	34088675	1	1	0.316092	0	M1084	1	1	1	1	1	1	1	1	1	1	1	1	1	1	1	1	1	1	1	1	1	1	1	0	1	1	1	1	1	0	0	1	1	1	1	1	1	1
M1085	3380796	TCATCTTCACCTACACCAGTTCATGGTCAGTGACCATTGTGATCACTTCAGCTACACTCTGAGTCTGCA	G/T	60	Chr02	34295136	1	1	0.272989	0.574713	M1085	0	0	0	0	0	0	0	0	0	0	0	0	0	0	0	0	0	0	0	2	0	1	0	1	0	1	0	0	0	1	1	0	0	0	0	0	0	0
M1087	3380705	TGCAGAGGCTTAGCAGAGGAAGGAAGTAATTCAAGATTTTCTTATATTTATTGTTTTTACCATTCAGGA	A/G	65	Chr02	34343665	1	0.994253	0.212644	0	M1087	0	0	0	0	0	0	0	0	0	0	0	0	0	0	0	0	0	0	0	0	0	0	0	0	0	0	0	0	0	0	0	0	0	0	0	0	0	0
M1088	3378354	TGCAGGTTGTCCTAGAGTAGTTGGTGATGATGAGGAGCATTCTGATGCAGATGATTTTCATGATGATCC	G/A	34	Chr02	34389907	1	1	0.465116	1.14943	M1088	0	0	0	1	2	1	0	0	0	0	0	1	0	0	0	0	0	0	0	2	0	1	0	1	0	1	0	0	0	1	1	0	0	0	0	0	0	0
M1089	3382986	AGGTGTCTAAGCTAGCCTCAACCACATCTGGATCAGTAGAAGCAAGCAATGCAGAGAGATGCTGCTGCA	C/G	51	Chr02	34548505	1	0.982759	0.244118	0.574713	M1089	1	1	1	0	2	0	1	1	1	1	1	0	1	1	1	1	1	1	1	0	1	0	1	0	1	0	1	1	1	0	0	1	1	1	0	1	1	0
M1090	8196461	AAGTACACACTTGTTTTGCATCTTGCTCTGCGCCGTCGTCACCGCCGTCATCGCCCTCCGTTCTCTGCA	A/G	4	Chr02	34570525	1	1	0.2	0	M1090	0	0	0	0	0	0	0	0	0	0	0	0	0	0	0	0	0	0	0	0	0	0	0	0	0	0	0	0	0	0	0	0	0	0	0	0	0	0
M1091	3379678	TTGGGATCTTTTGCCAACATAAAGATTGCCAGGGATTCTCTCTGTAGCCTCATTCTTGGATCACCTGCA	A/T	59	Chr02	34637638	1	1	0.248555	1.14943	M1091	0	0	0	1	2	1	0	0	0	0	0	1	0	0	0	0	0	0	0	2	0	1	1	1	0	1	0	0	0	1	1	0	0	0	1	0	0	0
M1092	3377420	GTAAAATTCAATGCTTCAGGTCCTTCAATGAATCTGCA	T/G	7	Chr02	34678515	1	1	0.236994	1.14943	M1092	0	0	0	1	2	1	0	0	0	0	1	1	0	0	0	0	0	0	0	1	0	1	1	1	0	1	0	0	0	1	1	0	0	0	1	0	0	0
M1093	3381396	GATCCAACTCTGATCTCCAGACAACAACTCTTCGCAAGAATTGTTGGTGGACTTGGTGGTAGGGCTGCA	T/C	2	Chr02	34692336	0.989362	1	0.255952	3.44828	M1093	1	1	1	0	2	0	1	1	1	1	0	0	1	1	1	1	1	1	1	0	1	0	0	0	1	0	1	1	1	0	0	1	1	1	0	1	2	1
M1094	3382399	TGCAGAGACTCAATAACAGCACTGTCTTCGTGCATCAAAGTTTCGTCTACAAGATTTTGTGTTTTATCC	G/A	44	Chr02	34750317	1	0.91954	0.198758	0	M1094	1	1	1	-	1	-	0	-	0	0	1	0	0	-	0	1	1	0	0	1	0	1	1	1	0	1	0	0	0	1	1	1	0	1	1	0	0	0
M1095	3381993	TGCAGCATGGAGTAGCAATGCTTCGTCGCATACCACAAATATGGGCGTAGATTTATAACTCAATCATGA	G/A	49	Chr02	35024409	0.98913	0.988506	0.191176	1.72414	M1095	1	1	1	1	1	1	0	1	0	0	1	0	0	0	0	2	1	1	0	2	0	1	1	1	0	1	0	0	0	1	1	1	0	1	1	0	0	-
M1096	3378284	TGCAGAAGAAGGAAACTCAAGTGAATATCAAAATCTCTTGGGATCTAACTTAC	A/C	24	Chr02	35039799	0.989362	1	0.0953757	0.574713	M1096	0	0	0	0	0	0	0	0	0	1	0	0	0	0	0	0	0	0	0	0	0	0	0	0	0	0	1	0	0	0	0	0	0	0	0	1	1	1
M1097	8208235	TGCAGGATTGAGGGGGAGGTGTCTTGGTAAATACTTGGAGAGATTTCTCTGCCATTTCTAATAAATATG	G/A	37	Chr02	35061580	1	1	0.0862069	0	M1097	0	0	0	0	0	0	0	0	0	1	0	0	0	0	0	0	0	0	0	0	0	0	0	0	0	0	1	0	0	0	0	0	0	0	0	1	1	1
M1098	3381251	TGCAGTGAAAGCAGCAAATATTTCCATCTAGGAATTACTAAGCACAGTAACTTCAAGTAGTCACGAAAG	A/G	48	Chr02	35104658	1	0.971264	0.135294	0	M1098	0	0	0	0	0	-	0	0	0	0	0	0	0	0	0	0	0	0	0	0	0	0	0	0	0	0	0	0	0	0	0	0	0	0	0	0	-	-
M1099	3380440	CCATTTTGTGATTGATCTTTCTTGCAGGTCTGTGTTTCTTCTGTAGATCCTGCAACATTTCCAGCTGCA	C/T	29	Chr02	35135266	0.968085	1	0.102941	2.87356	M1099	1	1	1	1	1	1	1	1	1	0	1	1	1	1	2	1	1	1	2	1	1	1	1	1	1	1	0	1	1	1	1	1	1	1	1	0	0	0
M1100	3379697	TGCAGTTGAAGCAGGAGCACTAATGGTTTGACCTTCTTGCCTAGTTCCAAGATGATACTGTAGTCATCT	C/T	40	Chr02	35135342	1	1	0.0948276	0.574713	M1100	1	1	1	1	1	1	1	1	1	0	1	1	1	1	1	1	1	1	2	1	1	1	1	1	1	1	0	1	1	1	1	1	1	1	1	0	0	0
M1101	8197631	CATAAATACCTATGGATCCATTTGTTCGTAATTACCTACAAACCCACGGATACATAATTATCTGCTGCA	G/T	48	Chr02	35185718	1	0.954023	0.209091	0.574713	M1101	0	0	0	0	0	0	1	0	1	1	0	1	1	1	1	2	0	0	1	0	1	0	1	1	1	0	1	1	1	0	0	-	1	0	0	1	-	1
M1102	8206883	TGCAGAGACATCCGTGCGTACTTATATACAAATGCTAGCTATGAATATCATCATGCGAGATTATCTGCG	C/T	34	Chr02	35185769	1	0.994253	0.206395	0.574713	M1102	0	0	0	0	0	0	1	0	1	1	0	1	1	1	1	2	0	0	1	0	1	0	1	1	1	0	1	1	1	0	0	-	1	0	0	1	1	1
M1103	8214591	GTAATGCCATAGTATTGTATGATGTCAATTTCTGCA	G/C	16	Chr02	35364694	0.989362	1	0.211765	2.29885	M1103	0	0	0	0	0	0	1	0	2	1	1	1	1	1	1	2	0	0	1	0	1	0	1	1	1	0	1	1	1	1	0	1	1	0	0	1	1	1
M1104	3381005	TTGATTAGAGAGATAAGGCCAAAGTAAAGTTTAGGTTATATAATTACCAATGGCCTCGTAACATCTGCA	G/A	17	Chr02	35366205	0.978261	0.994253	0.227811	2.87356	M1104	1	1	2	1	1	1	0	1	2	0	0	0	0	0	0	2	1	1	0	1	0	1	0	0	0	1	0	0	0	0	1	0	0	1	1	0	0	0
M1105	3377943	TGCATCCTATCTGATCTGTTTAGACTCTTGCTAACAAGACCGCATGAGTCTAACTCTGAAGCTGCTGCA	C/T	26	Chr02	35367082	1	1	0.213873	1.14943	M1105	1	1	1	1	1	1	0	1	2	0	0	0	0	0	0	2	1	1	0	1	0	1	0	0	0	1	0	0	0	0	1	0	0	1	1	0	0	0
M1106	3379004	GTAAATTCTCTGTCTCCCCACTTCCTTTCTGCATATATCCTCATTCTGCTTCACATAGATTTTCCTGCA	T/G	35	Chr02	35464932	0.978723	1	0.317919	1.14943	M1106	0	0	0	0	0	0	0	0	0	0	0	0	0	0	0	0	0	0	0	0	0	0	0	0	0	0	0	0	0	0	0	0	0	0	0	0	0	0
M1107	3377336	TGCAGCAGATTTCATGAGAAGACCATGAGAGACAGTTCCTTTTAC	C/A	22	Chr02	35471418	0.978723	1	0.317919	1.14943	M1107	0	0	0	0	0	0	0	0	0	0	0	0	0	0	0	0	0	0	0	0	0	0	0	0	0	0	0	0	0	0	0	0	0	0	0	0	0	0
M1108	3377324	TGCAGTGCAGGGTTTCAAAACCCACTAGAAGCACCTTGTGGTAAAATCCTAGCCACCAATGCCCAAGTG	A/G	58	Chr02	35579048	1	0.994253	0.215116	1.14943	M1108	1	1	1	1	1	1	0	1	2	0	0	0	0	0	0	2	1	1	0	1	0	1	0	0	0	1	0	0	0	0	1	0	0	1	1	0	0	0
M1109	3378224	CACTGAATTTTTATGAGATCGAAATGAATCAGTCCATACCTCACAAAGCCATTGTTGTCTATGTCTGCA	G/A	20	Chr02	35582104	1	1	0.218023	1.72414	M1109	1	1	1	1	1	1	0	1	2	0	0	0	0	0	0	2	1	1	0	1	0	1	0	0	0	1	0	0	0	0	1	0	0	1	1	0	0	0
M1110	8206548	TGCAGAAGCCTGTATCCAGATGAGGGTGTTTACACGTAAAGAGGTAGATAATTTGCAAATTAGCTCTAT	G/A	40	Chr02	35620808	1	1	0.215116	1.14943	M1110	0	0	0	0	0	0	1	0	2	1	1	1	1	1	1	2	0	0	1	0	1	0	1	1	1	0	1	1	1	1	0	1	1	0	0	1	1	1
M1111	3381147	TGCAGTGATTCTTGTAAAATTGGGTATAAGTAACAGCTTTTTTAGTCCTTTTATGGTATGCCTTCAAAT	T/G	50	Chr02	35636764	0.989362	1	0.213873	1.14943	M1111	1	1	1	1	1	1	0	1	2	0	0	0	0	0	0	2	1	1	0	1	0	1	0	0	0	1	0	0	0	0	1	0	0	1	1	0	0	0
M1112	8214848	GTAAGAGTGTGATTCTCCCTTTTGAGCGGCTTTGTGAAACTGCA	A/G	37	Chr02	35675363	0.989362	1	0.223529	2.29885	M1112	0	0	0	0	0	0	1	0	2	1	1	1	1	1	1	2	0	0	1	0	1	0	1	1	1	0	1	1	1	1	0	1	1	0	0	1	1	1
M1113	3384422	TGCAGGAAGTAGTGTATTGTGCAAAGAAGGCAGGGGTTACTCACATCCTTAC	A/G	7	Chr02	35681169	1	1	0.212209	1.72414	M1113	1	1	1	1	1	1	0	1	2	0	0	0	0	0	0	2	1	1	0	1	0	1	0	0	0	1	0	0	0	0	1	0	0	1	1	2	0	0
M1114	3371059	ACCATTTTCTGATATAATTGGTAAGAAGCAAATATAGTGCTGTAATGCTACTGTCAGTGTCAAGCTGCA	A/G	49	Chr02	35721750	1	1	0.215116	1.14943	M1114	0	0	0	0	0	0	1	0	2	1	1	1	1	1	1	2	0	0	1	0	1	0	1	1	1	0	1	1	1	1	0	1	1	0	0	1	1	1
M1115	3379596	TGCAGCGAAGCAAAAAGCGACAGGGACTTTGTTTATATTCATAAAGCAACAACACACACTTTTAGCCAC	C/T	46	Chr02	35721812	1	1	0.215116	1.14943	M1115	0	0	0	0	0	0	1	0	2	1	1	1	1	1	1	2	0	0	1	0	1	0	1	1	1	0	1	1	1	1	0	1	1	0	0	1	1	1
M1117	8203703	GTAATTATAACACCCGGATAATTATATGTAGTTGTTGGCTGCA	T/C	28	Chr02	36238939	0.989362	1	0.110465	1.14943	M1117	0	0	0	0	0	0	1	0	0	1	0	0	0	0	1	0	0	0	2	0	0	0	0	0	0	1	1	0	0	0	0	0	0	0	0	1	1	1
M1118	3377801	TGCAGCTCCTGAAGTGGGTTCTGACAATTTATGTAGAGTCTGGATAATTGATGATACAGACAACAGTTT	A/T	57	Chr02	36391063	1	0.965517	0.0818182	1.72414	M1118	0	0	0	0	0	0	0	0	2	0	1	1	1	1	0	2	0	0	2	0	0	0	1	1	0	0	0	0	0	1	0	1	0	0	0	0	0	0
M1119	100017664	TGCAGTTTTCAGTCCAGCTGATGGTCATTTAC	T/G	27	Chr02	36558800	1	1	0.125731	1.72414	M1119	0	0	0	0	0	0	0	0	2	1	1	1	1	1	0	2	0	0	2	0	1	0	1	1	1	0	0	1	1	1	0	1	1	0	0	0	0	0
M1120	3378938	AAACTTTAGACTTGTTTATGGCATTTTCAGATTTGGTCGCAAGTTACAGGATTTGTGAAGCTAACTGCA	A/T	50	Chr02	36603172	1	1	0.0890805	0.574713	M1120	1	1	1	1	1	1	0	1	1	1	1	1	1	1	0	1	1	1	2	1	1	1	1	1	1	0	0	1	1	1	1	1	1	1	1	0	0	0
M1121	3382868	TGCAGGGATGAATCCGCCACCCAGGTTCATCTCTTTTTCTTTAC	T/C	12	Chr02	36604237	1	1	0.0895954	0.574713	M1121	0	0	0	0	0	0	1	0	0	0	0	0	0	0	1	0	0	0	2	0	0	0	0	0	0	1	1	0	0	0	0	0	0	0	0	1	1	1
M1122	8212817	TATTGCCAGATAGGATAGTGTGTTCCTATTTCCAGAGACGTTTCTCTATAGTCCCAGCAATCAACTGCA	C/T	6	Chr02	36605399	0.968085	1	0.0976331	2.87356	M1122	0	0	0	0	0	0	1	0	0	0	0	0	0	0	1	0	0	0	2	0	0	0	0	0	0	1	1	0	0	0	0	0	0	0	0	1	1	1
M1123	8208234	TGCAGGATGCTCTCATGATAGTCATAAAGTTGTGTTTCAATACTTGTTACCAAAAAGTTTAGTACTGAT	G/T	8	Chr02	36605466	1	1	0.0895954	0.574713	M1123	0	0	0	0	0	0	1	0	0	0	0	0	0	0	1	0	0	0	2	0	0	0	0	0	0	1	1	0	0	0	0	0	0	0	0	1	1	1
M1124	3381437	TGCAGATGTAATGGAAGAGAAAATTGAAAACTCAATACACTCGAAACATGCAAAAACAGTCAAAATGAA	C/A	30	Chr02	36843453	0.989362	0.994253	0.222222	1.14943	M1124	0	0	0	0	0	0	1	0	1	1	1	1	1	1	1	2	0	0	1	0	1	1	1	1	1	1	1	1	1	1	0	1	1	0	0	1	1	1
M1125	3381628	AGAAAGGGATTATGTTGAGCATTGTAACTGTGGATTTCGGTTTGTAGCTACTGCAAACGCAATGCTGCA	A/G	3	Chr02	36843960	1	0.988506	0.22807	1.14943	M1125	1	1	1	1	1	1	0	1	0	0	0	0	0	0	0	2	1	1	0	1	0	0	0	0	0	0	0	0	0	0	1	0	0	1	1	0	0	0
M1126	3378055	TGCAGCTTCCAAGCCTGTCGCATTTTTACTTGCACTCATGTAAATCCAAAGGCAGATCTATTATAATCA	C/G	9	Chr02	36956409	1	1	0.216763	0.574713	M1126	0	0	0	0	0	0	1	0	1	1	1	1	1	1	1	2	0	0	1	0	1	1	1	1	1	1	1	1	1	1	0	1	1	0	0	1	1	1
M1127	3382457	ACTAATCCTCGGATGCCATCGTGTGCACCAGGAGGGTCTTCTTGTGGTTCAGCAGTGGCTGTTGCTGCA	T/A	59	Chr02	36992597	0.98913	1	0.228324	0.574713	M1127	0	0	0	0	0	0	1	0	1	1	1	1	1	1	1	0	0	0	1	0	1	1	1	1	1	1	1	1	1	1	0	1	1	0	0	1	1	1
M1128	3379540	TGCAGGGCTTGTGGACTTTGCTGTTGGTAAGTTTATGTTGTTACCCCTAATAACTTGAAATTCTATTTT	T/C	21	Chr02	36992624	1	1	0.232558	1.14943	M1128	0	0	0	0	0	0	1	0	1	1	1	1	1	1	1	2	0	0	1	0	1	1	1	1	1	1	1	1	1	1	0	1	1	0	0	1	1	1
M1129	3384346	GATATTTTGCACCGTTTCTGTCTTATTGGTATTTACCCTGTGAAGTTATGCAGCTTTCAGCACGCTGCA	G/A	0	Chr02	37003034	1	1	0.232759	0.574713	M1129	1	1	1	1	1	1	0	1	0	0	0	0	0	0	0	2	1	1	0	1	0	0	0	0	0	0	0	0	0	0	1	0	0	1	1	0	0	0
M1130	8214767	TGCAGGGAGACTGGTTTCAAGCTCAAAGCAAACAGGGAAAATTCTAATTAC	G/A	6	Chr02	37023935	1	0.982759	0.220588	0.574713	M1130	0	0	0	0	0	0	1	0	1	1	1	1	1	1	1	2	0	0	1	0	1	1	1	1	1	1	1	1	1	1	0	1	1	0	0	1	1	1
M1131	3380057	TGCAGGGCCTCACTGGTTATGCCAAGCCAGGGCAGCTCTTGGCCATAATGGGTCCTTCTGGTTCTGGAA	C/T	7	Chr02	37072173	1	1	0.210983	0.574713	M1131	0	0	0	0	0	0	1	0	1	1	1	1	1	1	1	2	0	0	1	0	1	1	1	1	1	1	1	1	1	1	0	1	1	0	0	1	1	0
M1132	3378471	TGCAGTAATACCAACAATGTGGGGGCCATTTACAGCTAACTGCTATAGATCACTTTTAGATGGCATTGA	T/C	17	Chr02	37164797	1	1	0.232759	0.574713	M1132	1	1	1	1	1	1	0	1	0	0	0	0	0	0	0	2	1	1	0	1	0	0	0	0	0	0	0	0	0	0	1	0	0	1	1	0	0	0
M1133	3384257	GAGCCAGACGTCCCTCCATGATCACTTCTACTTCTCTTACGACTTGTTTTTTCAGTGTGGCAGCCTGCA	T/G	44	Chr02	37192672	0.989362	1	0.199422	0.574713	M1133	0	0	0	0	0	0	1	0	1	1	1	1	1	1	1	2	0	0	1	0	1	1	1	1	1	1	0	1	1	1	0	1	1	0	0	1	1	0
M1134	3381976	TGCAGGATTGCTTTGATTGTCTAGCAGCTCTTTAGCCGGTTCCACCACAGTGTCCAAGGAGGGGGCAAT	G/C	51	Chr02	37209277	0.989362	1	0.204023	0.574713	M1134	1	1	1	1	1	1	0	1	0	0	0	0	0	0	0	2	1	1	0	1	0	0	0	0	0	0	1	0	0	1	1	0	0	1	1	0	0	0
M1135	3378578	TGCAGAATAAGGCTCCTGTGCCTCTTCTACAACATTTGCCAATCCCATGCCATATGCACTTAC	C/T	14	Chr02	37220541	1	1	0.227011	0.574713	M1135	1	1	1	1	1	1	0	1	0	0	0	0	0	0	0	2	1	1	0	1	0	0	0	0	0	0	0	0	0	1	1	0	0	1	1	0	0	0
M1136	3372535	GTAAAAAACAAACCCAATTACTTTATAAAACCCATAACCATGTTTCACCTGCA	T/A	34	Chr02	37356646	0.98913	0.971264	0.189759	1.72414	M1136	0	0	0	0	0	0	1	0	1	1	1	1	1	1	1	0	0	0	1	0	1	1	1	1	1	-	0	1	2	0	0	1	1	0	0	1	1	-
M1137	3377945	TGCAGAAGTTGAAACCCCATTATGCAGAAATACATCCGCAACTAAACCATTGCTTGGGATTTGCTTGCA	T/A	30	Chr02	37452962	1	1	0.204023	0.574713	M1137	1	1	1	1	1	1	0	1	0	0	0	0	0	0	0	2	1	1	0	1	0	0	0	0	0	0	1	0	0	1	1	0	0	1	1	0	0	0
M1138	3381208	AGAGGTGGTTTTCCAACACAGGCAGTTGAATGGGGAAGATCTGCAAGGATTGACACTACAAGAACTGCA	G/C	3	Chr02	37463708	1	0.988506	0.206395	0.574713	M1138	1	1	-	1	1	1	0	1	0	0	0	0	0	0	0	2	1	1	0	1	0	0	0	0	0	0	1	0	0	1	1	0	0	1	1	0	0	0
M1139	8215074	TAGCATCACTTTTGTCTTTTGTTTCAGATTCTTGATCTTTGTGTGGATTTGAGTGCCGCAAGTGCTGCA	G/C	40	Chr02	37481479	1	0.95977	0.193939	1.14943	M1139	0	0	0	0	0	0	1	0	1	1	1	1	-	1	1	2	0	0	1	0	1	1	-	1	1	1	1	1	1	0	0	1	1	0	0	1	1	1
M1140	3379545	TGATGGCGCCCTTTCCCTTCCTGGTTTCAAGACCCATCAGCCAAAATTTACAAGTATTTCCACTCTGCA	C/T	8	Chr02	37549972	0.989362	1	0.229651	1.72414	M1140	1	1	1	1	1	1	0	1	0	0	0	0	0	0	0	2	1	1	0	1	0	0	0	0	0	0	0	0	0	1	1	0	0	1	1	0	0	0
M1141	8196917	TGCAGATAGTGGCTGGAATAAACTCCAGAGGCACCAATGGTCGGGGATTGATTTCTGAAAAAGGTGGCT	T/G	64	Chr02	37572765	1	1	0.151163	1.14943	M1141	0	0	0	0	0	0	1	0	1	1	1	1	1	1	1	2	0	0	2	0	1	1	1	1	1	1	0	1	1	0	0	1	1	0	0	0	0	0
M1142	3377374	ATATATTGCACGCATTATAGCATTACAAGGATCATAAAACACAAGTTGGTGTTTCAAGTTTCTGCTGCA	A/G	38	Chr02	37574689	1	1	0.19186	1.14943	M1142	0	0	0	0	0	0	1	0	1	1	1	1	1	1	1	2	0	0	2	0	1	1	1	1	1	1	0	1	1	0	0	1	1	0	0	1	1	0
M1143	3381754	TGCAGCAGAGGCAGGACTGAGAATGATTTCCACGTTATCATGGACTCCTTGCAGCAGAAGCTCACCTTC	A/T	12	Chr02	37574728	1	1	0.227011	0.574713	M1143	1	1	1	1	1	1	0	1	0	0	0	0	0	0	0	2	1	1	0	1	0	0	0	0	0	0	0	0	0	1	1	0	0	1	1	0	0	0
M1144	3384319	TGCAGTGCAACAGACCAGGTCTTCTAGAGTTGCTTTACCAGTTTCTAGGGTGAAGGTGTACATATTATG	A/G	59	Chr02	37594804	1	1	0.225434	1.14943	M1144	1	1	1	1	1	1	0	1	0	0	0	0	0	0	0	2	1	1	0	1	0	0	0	0	0	2	0	0	0	1	1	0	0	1	1	0	0	0
M1145	3380830	TGCAGATGATATACATTCAGAATTTGTTATGCTGTCCACATTAGGTACAGTGCATTGCTTTGAGAAATA	G/T	43	Chr02	37683370	1	0.994253	0.175439	1.14943	M1145	0	0	0	0	0	0	1	0	1	1	1	1	1	1	1	2	0	0	2	0	1	1	1	1	1	1	0	1	1	0	0	1	1	0	0	0	1	0
M1146	3372942	GTAATCTACAAATAACATTTTTTTAGAAGCATGCTTTGCATGTGCTGCTGCA	G/T	25	Chr02	37710221	1	1	0.0549133	0.574713	M1146	0	0	0	0	0	0	0	0	0	0	0	0	0	0	0	0	0	0	2	0	0	0	0	0	0	0	1	0	0	0	0	0	0	0	0	1	0	1
M1147	8206698	TGCAGAATTGGCCACAACCCTGGTAATGGTGGGTTTGTTATATTGGCTGATGAAGGGTTCGTCATAGAG	C/T	59	Chr02	37804124	0.978261	0.994253	0.185294	1.72414	M1147	0	0	0	1	2	1	1	0	1	1	1	1	1	1	1	2	0	0	2	0	1	1	1	1	1	0	1	1	1	0	0	1	1	0	0	0	1	0
M1148	3381357	TGCAGCTGAACAATACATCTCATAAATCTAAGCATTGTATTTGTATTATAAAAATCACTTTTCTGTGCA	A/G	68	Chr02	37847383	0.988095	0.95977	0.0579268	1.72414	M1148	0	0	0	0	0	0	-	0	0	0	0	0	2	0	0	0	0	0	2	0	0	0	0	2	0	0	0	0	0	0	0	0	0	0	0	1	0	1
M1149	3380977	TGCAGGGATATGACCTTACCAAACAAAGGAGTCCGGGTTACTCTCATGCTATTTCACGAGTTTATAGAA	G/A	27	Chr02	37866723	0.978723	1	0.287791	1.72414	M1149	0	0	0	0	0	0	0	0	0	0	0	0	0	0	0	0	0	0	0	1	0	0	0	0	0	1	0	0	0	1	1	0	0	1	1	0	0	0
M1150	3379262	TGCAGTAAGAGGTTAGGAGTATATGTTGTTGTATCTGAGTAGGAAAATTTGTTTTCAGTCACCTTATCT	C/A	62	Chr02	37888316	1	0.994253	0.229651	0.574713	M1150	1	1	1	1	1	1	1	1	1	1	1	1	1	1	1	1	1	1	2	0	1	1	1	1	1	0	1	1	1	0	0	1	1	0	0	0	1	0
M1151	8208691	TGCAGTAGAAAAGAGGTTCGAATAAGCCCTTCAACTCTGTACCTGCTAGTCCTCTTCCTTCAACTTTTA	C/T	28	Chr02	37894494	0.989362	1	0.280347	0.574713	M1151	1	1	1	1	1	1	1	1	1	1	1	1	1	1	1	1	1	1	1	0	1	1	1	1	1	0	1	1	1	0	0	1	1	0	0	1	1	1
M1152	3379707	TGCAGAGGCGCTCAGTCAAATGAATCTCCATTGTTAGGTTTGAGAAGACATGGGGCTACATGTTTTTAG	G/C	9	Chr02	37905506	1	1	0.274286	0	M1152	0	0	0	0	0	0	0	0	0	0	0	0	0	0	0	0	0	0	0	1	0	0	0	0	0	1	0	0	0	1	1	0	0	1	1	0	0	0
M1153	3379504	AATACCAGCACAAAGTAAGCTGGGCCAAATACTTAGTATGGACAGTGAGTAGTGCAGTGTCCGTCTGCA	G/T	53	Chr02	37908855	1	1	0.245665	0.574713	M1153	1	1	1	1	1	1	1	1	1	1	1	1	1	1	1	1	1	1	2	0	1	1	1	1	1	0	1	1	1	0	0	1	1	0	0	0	1	0
M1154	3383112	TGCAGCTCATTTAGACTGGCTGTAAAGTTGGTTATAAATAATCAAATACTTAC	T/A	6	Chr02	37908873	1	1	0.245665	0.574713	M1154	1	1	1	1	1	1	1	1	1	1	1	1	1	1	1	1	1	1	2	0	1	1	1	1	1	0	1	1	1	0	0	1	1	0	0	0	1	0
M1155	3380610	AGCCTCGGGTGTCGCAATGCATTTGCAAATGCCCACGCTCTTCACAGGCAATGAAACGTGTCCCCTGCA	G/A	57	Chr02	37972695	1	1	0.239884	0.574713	M1155	1	1	1	1	1	1	1	1	1	1	1	1	1	1	1	1	1	1	2	0	1	1	0	0	1	0	1	1	1	0	0	1	1	0	0	0	1	0
M1156	3381818	TTATAATATGAAATCCTTGTGACAAATTAGAGACCAGTATATGACTGCGGTTGTACCTCCATGGCTGCA	T/C	41	Chr02	37981352	1	1	0.239884	0.574713	M1156	1	1	1	1	1	1	1	1	1	1	1	1	1	1	1	1	1	1	2	0	1	1	0	0	1	0	1	1	1	0	0	1	1	0	0	0	1	0
M1157	3371974	AGGAATGTAGAGGGGAAGTCTGTAGGGAGGATGCCAGCAAGGGGAGCAAAGAAGAGATGAATTTCTGCA	A/C	51	Chr02	38006136	1	0.971264	0.248521	0	M1157	1	1	1	1	1	1	1	1	1	1	1	1	1	1	1	1	1	1	1	0	1	1	0	0	1	0	1	1	1	0	0	1	1	0	0	-	1	-
M1158	3378573	TGCAGGCCACCATACTCCTGGATATACATCCACCAACCTTTGATTTCTTATGCATTACCAATATTTACA	T/C	12	Chr02	38029977	1	1	0.277457	1.14943	M1158	0	0	0	0	0	0	0	0	0	0	0	0	0	0	0	0	0	0	0	1	0	0	1	1	0	1	0	0	0	1	1	0	0	1	1	0	0	0
M1159	3372872	TGCAGTTGTTTTATGTCAACTTTTTTTATAAATAAGAACTATAATTTTCTTTCAACCGGATACACCTAT	C/T	56	Chr02	38033987	1	0.994253	0.271676	0	M1159	1	1	1	1	1	1	1	1	1	1	1	1	1	1	1	1	1	1	1	0	1	1	0	0	1	0	1	1	1	0	0	1	1	0	0	1	1	1
M1160	3378386	TGCAGGCAATATCGTAGGGTTTCTACCTTACTAATATTTTACGTAACCAACAATATTTAC	T/C	19	Chr02	38049893	1	1	0.268571	0	M1160	0	0	0	0	0	0	0	0	0	0	0	0	0	0	0	0	0	0	0	1	0	0	1	1	0	1	0	0	0	1	1	0	0	1	1	0	0	0
M1161	8216092	GTAACTTTTCTTTTTCCGCAAACAACTGCTTCTGCA	C/T	28	Chr02	38083137	1	1	0.270115	0	M1161	1	1	1	1	1	1	1	1	1	1	1	1	1	1	1	1	1	1	1	0	1	1	0	0	1	0	1	1	1	0	0	1	1	0	0	1	1	1
M1162	3379040	TGCAGTATATGTATTTGATCCTTTTGAGATGAACAAGTCTCCTATAAAGAAACCCCACAATAACATAAA	C/T	20	Chr02	38083161	1	1	0.268571	0	M1162	0	0	0	0	0	0	0	0	0	0	0	0	0	0	0	0	0	0	0	1	0	0	1	1	0	1	0	0	0	1	1	0	0	1	1	0	0	0
M1163	3375608	GGGTTTATCGTCTTCGTCTCTTGCAACTCCTCCCTTCTGCATTCCGCTACCGGGGCATCGAAGTCTGCA	G/A	62	Chr02	38583319	1	1	0.275862	0	M1163	1	1	1	1	1	1	1	1	1	1	1	1	1	1	1	1	1	1	1	0	1	1	0	0	1	0	1	1	1	0	0	1	1	0	0	1	1	1
M1164	3373335	TTTTGTTCTTCATTGGCCCTAGAATGCATCTTTGTCCGGTTATGAAATTCCTTGTTACTACAGTCTGCA	G/C	38	Chr02	38895408	1	0.95977	0.285714	0	M1164	0	0	0	0	0	0	0	0	0	0	0	0	0	0	0	0	0	0	0	1	0	0	1	1	0	1	0	0	0	1	1	0	0	1	1	0	0	0
M1165	3380937	TGCAGGCAAACACATGCAAAATGTGTCATGCTGTTTTCTTCCTCCAAGAATCCAATGCATGAATCACTT	T/C	36	Chr02	38895471	1	1	0.272989	0.574713	M1165	0	0	0	0	0	0	0	0	0	0	0	0	0	0	0	0	0	0	0	1	0	0	1	1	0	1	2	0	0	1	1	0	0	1	1	0	0	0
M1166	3378219	TGCAGAACTATTTTCTAGTTAGACTTCTCAACACAAAAAGCAAATTCAGCAAGAAGGCCTAGTCCATAA	C/A	57	Chr02	38914688	0.989362	1	0.284483	0.574713	M1166	0	0	0	0	0	0	0	0	0	0	0	0	0	0	0	0	0	0	0	1	0	0	1	1	0	1	0	0	0	1	1	0	0	1	1	0	0	0
M1167	3380254	TGCAGTGCAGTGCAATTTGCCTGCTTTGGATACCATTTTTCGCAATTTTGGCTGAAAGCACCGCGATGG	A/G	31	Chr02	39117757	1	1	0.287356	0	M1167	1	1	1	1	1	1	1	1	1	1	1	1	1	1	1	1	1	1	1	1	1	1	0	0	1	1	0	1	1	1	1	1	1	1	1	1	1	1
M1168	3380735	TGCAGTTCTCCATTGAGGTATTTTTCATCGTTGACTTTGTTGATTATGTTTGCATCCATTTTTTCATTT	C/T	28	Chr02	39181473	1	1	0.32	0	M1168	0	0	0	0	0	0	0	0	0	0	0	0	0	0	0	0	0	0	0	0	0	0	1	1	0	0	0	0	0	0	0	0	0	0	0	0	0	0
M1169	3372678	TAAAGCCAATAAAAGGAACAAGAAACATGCAATCAATAGTGTCTAGTCTACCATTGTTGAAAGGCTGCA	G/A	55	Chr02	39211702	0.989362	1	0.32659	0.574713	M1169	1	1	1	1	1	1	1	1	1	1	1	1	1	1	1	1	1	1	1	1	1	1	0	0	1	1	1	1	1	1	1	1	1	1	1	1	1	1
M1170	3373774	TGCAGAATATCAGAACAAGTAATCAACAACCACCCTCACCATCAATCTCGTTATGAGTATGAGAAGGGC	G/A	49	Chr02	39211761	1	1	0.321839	0	M1170	1	1	1	1	1	1	1	1	1	1	1	1	1	1	1	1	1	1	1	1	1	1	0	0	1	1	1	1	1	1	1	1	1	1	1	1	1	1
M1171	3382085	TGCAGATTCTCCTCGTGATTCTGTCCAGTTCATTGAATGGTCCCCAACCTCTTGTCCCCGTGCATTGCT	C/G	47	Chr02	39249961	1	0.977011	0.181287	0	M1171	0	0	0	0	0	0	0	0	0	0	0	0	0	0	0	0	-	0	0	0	0	0	0	0	0	0	0	0	0	0	0	0	0	0	0	0	0	0
M1172	3378983	TGCAGGAAAAGTTCTTATTTCTAGATCACCATGGAAGATTTTTTGTCTTCTGTTAC	T/C	19	Chr02	39266147	1	1	0.281609	0	M1172	1	1	1	1	1	1	1	1	1	1	1	1	1	1	1	1	1	1	1	1	1	1	0	0	1	1	0	1	1	1	1	1	1	1	1	1	1	1
M1173	8212471	TGCAGGTAAATGGTAATGCTATGCTTTTTGTTGGGAATAAGGGGTCTAATATTGAAGTATATCCTTGAA	G/A	56	Chr02	39297643	1	1	0.293103	0	M1173	1	1	1	1	1	1	1	1	1	1	1	1	1	1	1	1	1	1	1	1	1	1	1	1	1	1	0	1	1	1	1	1	1	1	1	1	1	1
M1174	3372651	TGCAGATCACACCGCAATGGGAATGGCGCGGGAGAGCGATGCCACAAACAGCTATATGCTATGCAATGT	A/T	49	Chr02	39338356	1	1	0.331429	0	M1174	0	0	0	0	0	0	0	0	0	0	0	0	0	0	0	0	0	0	0	0	0	0	0	0	0	0	0	0	0	0	0	0	0	0	0	0	0	0
M1175	3382120	TGCAGCAGTTCCTCTACAGAAGATGATTTGCTCAACTTCACACTCCAATGCCTCCTAATATCTTCAATC	A/G	65	Chr02	39781688	1	0.977011	0.321637	0	M1175	0	0	0	0	0	0	0	0	0	0	0	0	0	0	0	0	0	0	0	0	0	0	0	0	0	0	0	-	0	0	0	0	0	0	0	0	0	0
M1176	3381419	TGCAGATTCACAAAGATGGAGATTGGATTCCAGTGAACATCACCTCAGATGCTCTTGTTGTCAACATTG	C/T	10	Chr02	39882424	1	0.954023	0.299401	0	M1176	0	0	0	-	0	0	0	0	0	0	0	0	0	0	0	0	0	0	0	0	0	0	0	0	0	0	1	0	0	0	0	0	0	0	0	0	-	-
M1177	3372490	GTAATGGATTTAGTCTCTTGGGGAGGATAGATGAAGCAAAAAAAATGCTGCA	G/A	46	Chr02	39943544	1	1	0.30814	1.14943	M1177	1	1	1	1	1	1	1	1	1	1	1	1	1	1	1	1	1	1	1	1	1	1	1	1	1	1	0	1	2	1	1	1	1	1	1	1	1	1
M1178	3365513	TGCAGTTCCCATTTATTGCGTAGTCAATTCCTGAATCAATTGGCACAAATTATTAC	C/A	7	Chr02	39951274	1	1	0.281609	0	M1178	0	0	0	0	0	0	0	0	0	0	0	0	0	0	0	0	0	0	0	0	0	0	0	0	0	0	1	0	0	0	0	0	0	0	0	0	0	0
M1180	8214234	TGCAGCTTGCTGGGGTGGTGGAGCATGGCATGTTTCTGGATATGGCTACTACTGTTATTGTGGCTGGGG	T/A	64	Chr02	40077715	0.989362	1	0.336207	0.574713	M1180	0	0	0	0	0	0	0	0	0	0	0	0	0	0	0	0	0	0	0	0	0	0	0	0	0	0	0	0	0	0	0	0	0	0	0	0	0	0
M1181	3380475	TGCAGAATGGCGTCTTCAATAGGATCTGAGGCCGCCATTAGAACAAACACTGCGAGAAAAGCTAGAATC	A/G	45	Chr02	40086029	0.968085	1	0.34593	1.72414	M1181	0	0	0	0	0	0	0	0	0	0	0	0	0	0	0	0	0	0	0	0	0	0	0	0	0	0	0	0	0	0	0	0	0	0	2	0	0	0
M1182	3380978	AAACTATCTAACTTTGCTACTCCTGATATTTCCATGTTCTAGTCCAAAATGCGCTTCCATGCAGCTGCA	T/A	34	Chr02	40189862	1	1	0.331429	0	M1182	0	0	0	0	0	0	0	0	0	0	0	0	0	0	0	0	0	0	0	0	0	0	0	0	0	0	0	0	0	0	0	0	0	0	0	0	0	0
M1183	3379018	TGCAGAGGAAGCTCCTAATTTGGTAACAGGTTATGTTGCTGCACTTTTCTTGTGAGACTCGTTTATTCA	G/T	28	Chr02	40191996	1	1	0.331429	0	M1183	0	0	0	0	0	0	0	0	0	0	0	0	0	0	0	0	0	0	0	0	0	0	0	0	0	0	0	0	0	0	0	0	0	0	0	0	0	0
M1185	3377637	TGCAGTATTACTTCAGCCACATTGAGGCTTTTGTATGCAGAATTGCAACTCTTGCAGTTCACTACATGG	G/A	56	Chr02	40220458	1	1	0.331429	0	M1185	0	0	0	0	0	0	0	0	0	0	0	0	0	0	0	0	0	0	0	0	0	0	0	0	0	0	0	0	0	0	0	0	0	0	0	0	0	0
M1186	3384205	TGCAGAAACTTGTGCAATCCGTGGTCCTGAAAATAGCAAAGTCGGTATTAC	A/T	34	Chr02	40249674	0.989362	1	0.375723	1.14943	M1186	0	0	0	0	0	0	0	0	0	0	0	0	0	0	0	0	0	0	0	0	0	0	0	0	0	0	0	0	0	0	0	0	0	0	0	0	0	0
M1187	3379864	TGCAGAACTTCATGGTCAACCCTTATTGTGAGAACTTACTGAGCAAGTATTTTGAATTTTTCACATTCT	T/C	26	Chr02	40265519	1	1	0.152299	0.574713	M1187	0	0	0	0	0	0	0	0	0	0	0	0	0	0	0	0	0	0	0	0	0	0	0	0	0	0	0	0	0	0	0	0	0	0	0	0	0	0
M1188	3380766	TGCAGAATACAAAATGCGCTCCAAATTGGATTTTTATTTATTTATATTGGACTACAGAATACAAATTAT	T/A	25	Chr02	40274987	1	0.994253	0.367816	0	M1188	0	0	0	0	0	0	0	0	0	0	0	0	0	0	0	0	0	0	0	0	0	0	0	0	0	0	0	0	0	0	0	0	0	0	0	0	0	0
M1189	3380712	TGCAGTAAAATATTGTTTTTATAAGATACTAAAAAAAATAGAAATTACAAAAGAAATTGTTAC	A/C	11	Chr02	40317586	1	0.977011	0.091716	0.574713	M1189	0	0	0	0	0	0	0	0	-	0	0	-	0	0	0	0	0	0	2	0	0	0	0	0	0	0	1	0	0	0	0	0	0	0	0	1	1	1
M1190	3380469	TGCAGTAACAAGATATTCTATAAGATTTTTTCTTCCATTTCACATATGTATAATATACAATAAGTGTTG	G/T	11	Chr02	40406680	1	0.988506	0.369942	0	M1190	0	0	0	0	0	0	0	0	0	0	0	0	0	0	0	0	0	0	0	0	0	0	0	0	0	0	0	0	0	0	0	0	0	0	0	0	0	0
M1191	3379920	TTCTACCAAATTGTGGTGCCCACGAATTCTATATCTCACTAACAATAATTACAAGCAATTTATACTGCA	A/G	57	Chr02	40458415	1	1	0.0971429	0	M1191	1	1	1	1	1	1	1	1	1	1	1	1	1	1	1	1	1	1	1	1	1	1	1	1	1	1	0	1	1	1	1	1	1	1	1	0	0	0
M1192	3378673	TGCAGTAACAATGGAATTGAAATGACAATCACTTGGACTATTTGTATATTCATCATCCAAGGGTTACTA	C/T	25	Chr02	40471092	1	1	0.371429	0	M1192	0	0	0	0	0	0	0	0	0	0	0	0	0	0	0	0	0	0	0	0	0	0	0	0	0	0	0	0	0	0	0	0	0	0	0	0	0	0
M1193	3378622	TGCAGAATTTGTTGCATCATACCCAGCAAACATCTCATGGTCCCTCAGCTTAC	C/G	35	Chr02	40530036	1	1	0.0804598	0	M1193	0	0	0	0	0	0	0	0	0	0	0	0	0	0	0	0	0	0	0	0	0	0	0	0	0	0	1	0	0	0	0	0	0	0	0	1	1	0
M1194	8206855	GCAGTAGTAATGTACTCTAGCAGAGAAACGTCACCCACTCTACCTTTCTCTTCTTTCTCTTTCTCTGCA	C/G	35	Chr02	40548740	0.989362	1	0.401734	0.574713	M1194	1	1	1	1	1	1	1	1	1	1	1	1	1	1	1	1	1	1	1	1	1	1	1	1	1	1	1	1	1	1	1	1	1	1	1	1	1	0
M1195	8196843	TGTGCCATCAATGCTGCGGCTGGTTATCCCATCAAAAGGGTTTCATCATCTTCACCTCTCTTATCTGCA	C/T	52	Chr02	40550875	1	0.971264	0.39645	0	M1195	1	1	1	1	1	-	1	1	1	1	1	1	1	1	1	1	1	1	1	1	1	1	1	1	1	-	1	1	1	1	1	1	1	1	1	1	1	-
M1196	3378764	CTATTTATAGCCTTCTCTCAGGTAAAAAATAGACTTACTAAAGTTATCTCTCACAAGTAAAACACTGCA	A/C	39	Chr02	40596099	1	1	0.0517241	0	M1196	0	0	0	0	0	0	0	0	0	0	0	0	0	0	0	0	0	0	0	0	0	0	0	0	0	0	1	0	0	0	0	0	0	0	0	0	0	0
M1197	3377114	ATTTTGAGTGTAGATATTCTGCAAAACAATGCCTCCAGAAGCAATTGATCTTACTTCCCAGCTTCTGCA	A/T	0	Chr02	40612492	1	1	0.0517241	0	M1197	0	0	0	0	0	0	0	0	0	0	0	0	0	0	0	0	0	0	0	0	0	0	0	0	0	0	1	0	0	0	0	0	0	0	0	0	0	0
M1198	3380810	GTAAGGTTTTGAGCAATCCAGCATTTTTGACAACATTTTCTGGCTCTGCA	G/C	12	Chr02	40649102	1	1	0.34104	1.14943	M1198	0	0	0	0	0	0	0	0	0	0	0	0	0	0	0	0	0	0	0	0	0	0	0	0	0	0	0	0	0	0	0	0	0	0	0	0	0	0
M1199	3370209	TCAGTCTTTTCTTCATATCCACAGCTAATTACGTGAATGGCTTCCTTGATCAGCACTGAGGGATCTGCA	C/T	55	Chr02	40685223	1	0.948276	0.343373	0	M1199	0	0	0	0	0	0	0	0	0	0	0	0	0	0	0	0	0	0	0	0	0	0	0	0	0	0	-	0	0	0	0	0	0	0	0	1	1	0
M1200	8209801	GTAATATGGCAATTTTTTCCTTCTGCATACTCTTTTTCTGCA	C/T	31	Chr02	40721548	1	1	0.413793	0	M1200	1	1	1	1	1	1	1	1	1	1	1	1	1	1	1	1	1	1	1	1	1	1	1	1	1	1	1	1	1	1	1	1	1	1	1	1	1	1
M1201	3365545	GTAAAAAGAAAAGGTGAACTTATGCTCATGTTATGTGTGTGGAGAGATTTATCTGCA	C/A	18	Chr02	40738749	0.989362	1	0.387931	0.574713	M1201	0	0	0	0	0	0	0	0	0	0	0	0	0	0	0	0	0	0	0	0	0	0	0	0	0	0	0	0	0	0	0	0	0	0	0	1	1	0
M1202	3381573	ATTTCCATGGTAATCAAATCAAATCTCTCTAGGGATGAAGTGAAGGAATATTAGATAAGCATCACTGCA	T/A	29	Chr02	40829387	1	1	0.411429	0	M1202	0	0	0	0	0	0	0	0	0	0	0	0	0	0	0	0	0	0	0	0	0	0	0	0	0	0	0	0	0	0	0	0	0	0	0	0	0	0
M1203	3380617	TGCAGCACAGATACAAACAGAAACATGGAAAATGCTCTACTGCATTCTTTTTGTTCATTGTATTCAGTA	C/G	7	Chr02	40829430	1	1	0.411429	0	M1203	0	0	0	0	0	0	0	0	0	0	0	0	0	0	0	0	0	0	0	0	0	0	0	0	0	0	0	0	0	0	0	0	0	0	0	0	0	0
M1204	3378144	TGTAAATCGTGGCTCAGTCAGATAGCGATATATCCAGTTTAGGATGTAAAATGCACGATACGCACTGCA	A/G	15	Chr02	40838198	1	1	0.411429	0	M1204	0	0	0	0	0	0	0	0	0	0	0	0	0	0	0	0	0	0	0	0	0	0	0	0	0	0	0	0	0	0	0	0	0	0	0	0	0	0
M1205	3379289	GTAAGGAACCTGGCTTCAATCTCGTTTGTTTATCTCCACACTGCA	A/T	31	Chr02	40842419	1	1	0.411429	0	M1205	0	0	0	0	0	0	0	0	0	0	0	0	0	0	0	0	0	0	0	0	0	0	0	0	0	0	0	0	0	0	0	0	0	0	0	0	0	0
M1206	3369359	TGCAGCAATAAAATGACTTTGCCTTTGTTTGTTCGAGTTGGGATGTGAGGCATTTATCAGTTTTCCCAA	T/C	45	Chr02	40842474	0.978723	1	0.421965	1.14943	M1206	0	0	0	0	0	0	0	0	0	0	0	0	0	0	0	0	0	0	0	0	0	0	0	0	0	0	0	0	0	0	0	0	0	0	0	0	0	0
M1207	3382480	TGCAGTCGGCTCAGAGTTCATGTCAATTCCAGATGATTTAGGCCGAACATCAACATCTAATTGCGCACA	C/T	6	Chr02	40886152	1	0.977011	0.414706	0.574713	M1207	0	0	0	0	0	-	0	0	0	0	0	0	0	0	0	0	0	0	0	0	0	0	0	2	0	0	0	0	0	0	0	0	0	0	0	0	0	0
M1208	3377776	CTTCTACATTTGCTCTATATTCCAATCTCATTATTTTTCTTGTTCTTGATCTTCATCCAACAATCTGCA	A/G	32	Chr02	40892494	1	1	0.411429	0	M1208	0	0	0	0	0	0	0	0	0	0	0	0	0	0	0	0	0	0	0	0	0	0	0	0	0	0	0	0	0	0	0	0	0	0	0	0	0	0
M1209	3384468	ATTTGTCCTTTCTTCCCATTGCACTCTCTATCTCATTGGCAACCTTTTAGTCACTGATTTCTTGCTGCA	C/T	16	Chr02	40955113	1	1	0.411429	0	M1209	0	0	0	0	0	0	0	0	0	0	0	0	0	0	0	0	0	0	0	0	0	0	0	0	0	0	0	0	0	0	0	0	0	0	0	0	0	0
M1210	3375376	GCTGTTCTTTGAGACGGCGAATTCCATGCATCTCAATTTCGCTATCAACCAAAAACAGAGCATTCTGCA	T/C	30	Chr02	40961635	1	0.977011	0.411765	0	M1210	1	1	1	-	1	1	1	1	1	1	1	1	1	1	1	1	1	1	1	1	1	1	1	1	1	1	1	1	1	1	1	1	1	1	1	-	1	1
M1211	3379603	ACTGGGATTACGCACTTGCAACGCATAGGAGTTGGCCTAATACTCTCATCCCTCTCCATGGCAGCTGCA	A/G	39	Chr02	40965062	1	1	0.411429	0	M1211	0	0	0	0	0	0	0	0	0	0	0	0	0	0	0	0	0	0	0	0	0	0	0	0	0	0	0	0	0	0	0	0	0	0	0	0	0	0
M1212	3370963	GAATAAAACCAGAATTTTGCTTTGCCTAACTCCAAAAAATTCTGCATCATTATGCATTACAATTCTGCA	C/T	41	Chr02	40969522	1	1	0.413793	0	M1212	1	1	1	1	1	1	1	1	1	1	1	1	1	1	1	1	1	1	1	1	1	1	1	1	1	1	1	1	1	1	1	1	1	1	1	1	1	1
M1213	3377414	AAGACATTACGCTATTTGTTGTAAACTTAGGAGCTAATGGCCACTTCTTACCCATATATAGGAACTGCA	C/A	43	Chr02	40978400	1	1	0.422857	0	M1213	0	0	0	0	0	0	0	0	0	0	0	0	0	0	0	0	0	0	0	0	0	0	0	0	0	0	0	0	0	0	0	0	0	0	0	0	0	0
M1214	3380634	TGCAGATTTTTAGGAATGAATTTTTCATTCAATTTCCCTGTGAACTTATCACATATTTTGGTAGATTTC	T/G	61	Chr02	41077791	1	1	0.422857	0	M1214	0	0	0	0	0	0	0	0	0	0	0	0	0	0	0	0	0	0	0	0	0	0	0	0	0	0	0	0	0	0	0	0	0	0	0	0	0	0
M1215	8212021	TGCAGCAAGAACACCCTAGTCACATCATGTACCAGCAGCAGCCATCAACCCAGGTACATTAC	C/T	49	Chr02	41135658	0.989362	1	0.427326	1.72414	M1215	0	0	0	0	0	0	0	0	0	0	0	0	0	0	0	0	0	0	0	0	0	0	0	0	0	0	0	0	0	0	0	0	0	0	0	0	0	0
M1216	3378990	TGCAGAAAATCTGTTGATATTAGTAGTAGCATCACATTTAC	A/C	5	Chr02	41158860	1	1	0.417143	0	M1216	0	0	0	0	0	0	0	0	0	0	0	0	0	0	0	0	0	0	0	0	0	0	0	0	0	0	0	0	0	0	0	0	0	0	0	0	0	0
M1217	3383115	ATACCTGAACCAAAGAAAAGGCACAAGGAGAATAACGCGATGTGCCAGCTTCTAGTACCCATTACTGCA	G/C	20	Chr02	41192016	1	0.994253	0.413793	0	M1217	0	0	0	0	0	0	0	0	0	0	0	0	0	0	0	0	0	0	0	0	0	0	-	0	0	0	0	0	0	0	0	0	0	0	0	0	0	0
M1218	3377209	TGCAGGTTGGTTTGTGCTTAGATTGCTGGTGTCCCCTTCTTGTTTGGGAAAATGTTTACGTGCTAAGAT	C/T	33	Chr02	41192094	0.968085	1	0.426471	2.87356	M1218	0	0	0	0	0	0	0	0	0	0	0	0	0	0	0	0	0	0	0	0	0	0	0	0	0	0	0	0	2	0	0	0	0	0	0	0	0	0
M1219	3378076	AATAACATTTCAACGCCTCAACCTAATCCACAAGCTCTACCTGGAGCTAGTGTTGCCACTGGAGCTGCA	G/A	49	Chr02	41221311	1	1	0.388571	0	M1219	0	0	0	0	0	0	0	0	0	0	0	0	0	0	0	0	0	0	0	0	0	0	0	0	0	0	0	0	0	0	0	0	0	0	0	1	1	0
M1220	3379490	TGCAGACAAATCCTCAGTTCAGTAGCCAAGTATTACAACTTTCAATGTTCACGAAAAATCCTCATTTTA	G/C	52	Chr02	41253138	1	1	0.101156	0.574713	M1220	0	0	0	0	0	0	1	0	0	0	0	0	0	0	1	2	0	0	0	0	0	0	0	0	0	0	1	0	0	0	0	0	0	0	0	1	1	1
M1221	8212577	GTAAACCTTGTCAATTTTCTCAACACCTATTATTCAATTTCTAAAGAAACAACATGAATGTCTACTGCA	G/T	59	Chr02	41268259	1	1	0.318966	0.574713	M1221	0	0	0	0	0	0	1	0	0	0	0	0	0	0	1	2	0	0	0	0	0	0	0	0	0	0	1	0	0	0	0	0	0	0	0	1	1	1
M1222	3366934	TGCAGAAATCCATAAATTACACAATAAACAAAGAACAAAGAAAATTTTGACACAACAAAGATTAC	A/G	30	Chr02	41268295	1	0.902299	0.356688	0	M1222	1	1	1	1	1	1	-	1	1	1	1	1	1	1	-	1	1	1	1	1	1	1	1	1	1	1	-	1	1	1	1	1	1	1	1	-	-	-
M1223	8669467	GTAACACACAGGACAGAACAATTTTGATGTCTGCA	G/A	15	Chr02	41279448	1	1	0.36	0	M1223	1	1	1	1	1	1	1	1	1	1	1	1	1	1	1	1	1	1	1	1	1	1	1	1	1	1	1	1	1	1	1	1	1	1	1	1	1	1
M1224	3378126	TGCAGATAATACCAAAATTTGCTTCTTTTCTAATTCTTACTTTTGATGCTTGATCTTTCTATCTTCCCC	C/A	24	Chr02	41279488	1	1	0.320809	0.574713	M1224	1	1	1	1	1	1	0	1	1	1	1	1	1	1	0	2	1	1	1	1	1	1	1	1	1	1	0	1	1	1	1	1	1	1	1	0	0	0
M1225	3380897	TGCAGAAGCTACAGGTCTGTCTTCTATTTTATCTTGTCTCTCAAGTCTATTTTTGCTAGGCTGAATGTA	T/C	52	Chr02	41329001	0.989362	1	0.422414	0.574713	M1225	0	0	0	0	0	0	0	0	0	0	0	0	0	0	0	0	0	0	0	0	0	0	0	0	0	0	0	0	0	0	0	0	0	0	0	0	0	0
M1226	3383166	ATAAACTCCCTGACAAAATCAAAAAATAGCGTAGATAAAAGCATTAGCAATTGGATCAAAAGGGCTGCA	C/A	29	Chr02	41348349	1	0.913793	0.425	0	M1226	0	0	0	0	0	0	0	0	0	0	0	0	-	0	0	0	0	0	0	0	0	0	0	0	0	0	0	0	0	0	0	0	0	0	0	0	-	0
M1227	3381236	TAATGTATTTTTTCAAATAGAACTTAGTGGAGCTAAACACTATGATAAGTACACTGGCACTTCTCTGCA	C/T	62	Chr02	41450396	1	0.988506	0.416185	0	M1227	0	0	0	0	0	0	0	0	0	0	0	0	0	0	0	0	0	0	0	0	0	0	0	0	0	0	0	0	0	0	0	0	0	0	0	0	0	0
M1228	3381385	TGCAGTGTGGTATTTCACTTGCAAGTTTTTACTCTGCAATTTCTACTTGGTTTGGAGAAGCTCCTACAA	G/T	35	Chr02	41505252	1	1	0.417143	0	M1228	0	0	0	0	0	0	0	0	0	0	0	0	0	0	0	0	0	0	0	0	0	0	0	0	0	0	0	0	0	0	0	0	0	0	0	0	0	0
M1229	3371216	TAATCCATTTTTTTGTGATGTAATATATACATATACGTAGCTGAGTGCGCATATTCATACCAACCTGCA	C/T	49	Chr02	41537934	1	1	0.390805	0	M1229	1	1	1	1	1	1	1	1	1	1	1	1	1	1	1	1	1	1	1	1	1	1	1	1	1	1	1	1	1	1	1	1	1	1	1	1	1	1
M1230	3377426	TCTTCTGGAACAGTTATGTGAATGGGTCTGTTCTGTGTAACTGAATGAATGGTACGTTCACTTTCTGCA	G/A	19	Chr02	41538634	1	1	0.388571	0	M1230	0	0	0	0	0	0	0	0	0	0	0	0	0	0	0	0	0	0	0	0	0	0	0	0	0	0	0	0	0	0	0	0	0	0	0	0	0	0
M1231	3377490	TGCAGATTGCCACAATGTGCGACACCCACCCAAATGTCGTTTTATAGATTTATCTGCACTTCCAATAAA	G/A	18	Chr02	41572438	1	1	0.280347	0.574713	M1231	1	1	1	1	1	1	0	1	1	1	1	1	1	1	0	2	1	1	1	1	1	1	1	1	1	1	0	1	1	1	1	1	1	1	1	0	0	0
M1232	3379200	ATCTAAAAACAAGGTAAACAAATAGAGTTAGAGTGCTCCACATAAATCTTCTCAATACTAAAAACTGCA	G/C	24	Chr02	41607495	1	1	0.362069	0	M1232	1	1	1	1	1	1	1	1	1	1	1	1	1	1	1	1	1	1	1	1	1	1	1	1	1	1	1	1	1	1	1	1	1	1	1	1	1	0
M1233	3381490	TGCAGTCTTGATTGGCGAAAGGAAACATCTTTGGTTTAGCAGACAAGAACACAAATTCGAAAAGTTATT	G/A	16	Chr02	41635261	1	0.988506	0.16763	0	M1233	0	0	0	0	0	0	0	0	0	0	0	0	0	0	0	0	0	0	0	0	0	0	0	0	0	0	0	0	0	0	0	0	0	0	0	0	0	0
M1234	3382086	GACATTCAATCAACTATTGAACTAAGTGTGGAAGAAGCATGAGGTGGGGATTTTAGCCACTATTCTGCA	G/A	27	Chr02	41652625	0.978261	0.994253	0.356725	1.14943	M1234	1	1	-	1	1	1	1	1	1	1	1	1	1	1	1	1	1	1	1	1	1	1	1	1	1	1	1	1	1	1	1	1	1	1	1	1	2	0
M1235	8216104	TGCAGAGCCACAAAATGTTGTGAAAAATGCTGGATTGGTCAAAACCTTAC	C/T	8	Chr02	41667235	1	1	0.383721	1.14943	M1235	1	1	1	1	1	1	1	1	1	1	1	1	1	1	1	1	1	1	1	1	1	1	1	1	1	1	1	1	1	1	1	1	1	1	1	1	1	1
M1236	8216104	TGCAGAGCCACAAAATGTTGTGAAAAATGCTGGATTGGTCAAAACCTTAC	C/G	10	Chr02	41667237	1	0.965517	0.356287	0.574713	M1236	1	1	1	1	1	1	1	1	1	1	1	1	1	1	1	1	1	1	1	1	1	1	1	1	1	1	1	1	1	1	1	1	1	1	1	1	1	1
M1237	3380932	GTGTTTTTTATTTTTATTCTTGTTATTTTTGTATTTTTGGGAAGATTCCATAAAACATTCTTCACTGCA	T/C	13	Chr02	41702862	1	1	0.324713	0.574713	M1237	0	0	0	0	0	0	0	0	0	0	0	0	0	0	0	0	0	0	0	0	0	0	0	0	0	0	0	0	0	0	0	0	0	0	0	0	0	0
M1238	3378306	GCTGCGATTGAGAAGGATACGAATGTAGAAGATGGTGCGACTGAAGATGCTGCAAAGAAAGAATCTGCA	C/G	40	Chr02	41772980	1	1	0.325714	0	M1238	0	0	0	0	0	0	0	0	0	0	0	0	0	0	0	0	0	0	0	0	0	0	0	0	0	0	0	0	0	0	0	0	0	0	0	0	0	0
M1239	3380871	TGCAGAAATGTGGCTGTAAGAACTGCTAGGTATATTTGAATTTGACTTATCATTGGTTCCTGCACAATA	A/C	63	Chr02	41865255	0.989362	1	0.104651	1.14943	M1239	0	0	0	0	0	0	0	0	0	0	0	0	0	0	0	0	0	0	0	0	0	0	0	0	0	0	0	0	0	0	0	0	0	0	0	0	0	0
M1240	3382654	TGCAGCTCTCAAAGCTTATAACAAGTCACCCCTCCAACACATTTCTAAATCAAGGTCATTCTAAATTTC	C/T	7	Chr02	41929259	1	0.95977	0.326347	0.574713	M1240	0	0	0	0	-	0	0	0	0	0	0	0	0	0	0	0	0	0	0	0	0	0	0	0	0	0	0	0	0	0	0	0	0	0	0	-	0	0
M1241	3380489	TGTCTATTACAACTGGCAAAGGAGTCGTAAAGTCACTGCCATATATCTCAGGACTGAAAAAAATCTGCA	C/T	35	Chr02	42008564	1	1	0.341954	0.574713	M1241	0	0	0	0	0	0	0	0	0	0	0	0	0	0	0	0	0	0	0	0	0	0	0	0	0	0	0	0	0	0	0	0	0	0	0	0	0	0
M1242	8215761	TGCAGTAAAGTCCCTTTCAATTCGTGAGGTTTAC	C/T	11	Chr02	42053909	0.978723	1	0.347059	2.29885	M1242	1	1	1	1	1	1	1	1	1	1	1	1	1	1	1	1	1	1	1	1	1	1	1	2	1	1	1	1	1	1	1	1	1	1	1	1	1	1
M1243	3372294	TGTAAGTGTATTGCACCTGTTTTGTGTCTTTATTCCTTGATACTTTTGACCACTTATTGTCTGTCTGCA	T/A	59	Chr02	42055271	1	1	0.343931	0.574713	M1243	1	1	1	1	1	1	1	1	1	1	1	1	1	1	1	1	1	1	1	1	1	1	1	1	1	1	1	1	1	1	1	1	1	1	1	1	1	1
M1244	3378348	TGCAGCTGGTATAGTCAAATACCATTGAACGTTGGTTTTCGGATAGCTCCTTGTTTTCAGCAACACATT	A/T	42	Chr02	42124724	0.989362	1	0.358382	1.14943	M1244	0	0	0	0	0	0	0	0	0	0	0	0	0	0	0	0	0	0	0	0	0	0	0	2	0	0	0	0	0	0	0	0	0	0	0	0	0	0
M1245	3377829	GTAAAAATTTTATGGAATGACGTGCAAGGCAAACTTCATCTGCA	T/A	7	Chr02	42190134	1	1	0.376437	0.574713	M1245	0	0	0	0	0	0	0	0	0	0	0	0	0	0	0	0	0	0	0	0	0	0	0	0	0	0	0	0	0	0	0	0	0	0	0	0	0	0
M1246	3379713	AGGAAAATACACGAGCAGAAGTTTGCAGACCTGACGGGCAATAATATTTTCAAGGGAGACGTTCCTGCA	A/T	56	Chr02	42262127	1	1	0.376437	0.574713	M1246	0	0	0	0	0	0	0	0	0	0	0	0	0	0	0	0	0	0	0	0	0	0	0	0	0	0	0	0	0	0	0	0	0	0	0	0	0	0
M1247	3380556	TGCAGGATCTCTGGAGAAGCCTTCAAGCAGAGCTAAACTTAGAGAAATGGCTGGGAATAACATATTTGC	T/A	9	Chr02	42262145	1	1	0.376437	0.574713	M1247	0	0	0	0	0	0	0	0	0	0	0	0	0	0	0	0	0	0	0	0	0	0	0	0	0	0	0	0	0	0	0	0	0	0	0	0	0	0
M1248	3381157	TGCAGCTATATATGCATTGCAAAATAGTTTGCTGCAAATTTCTTACAAGAATCTTGATTCACTCACATT	T/C	24	Chr02	42283013	0.989362	1	0.381503	1.14943	M1248	0	0	0	0	0	0	0	0	0	0	0	0	0	0	0	0	0	0	0	0	0	0	0	0	0	0	0	0	0	0	0	0	0	0	0	0	0	0
M1249	3378727	GTAAATAGAAAGTTAGCTATTTATGGTCCCCTCTCATTCTGCA	T/G	37	Chr02	42320239	1	1	0.376437	0.574713	M1249	0	0	0	0	0	0	0	0	0	0	0	0	0	0	0	0	0	0	0	0	0	0	0	0	0	0	0	0	0	0	0	0	0	0	0	0	0	0
M1250	3381096	TGCAGGCAACATGCATAGAAAATGAAAACATTGAATTGACAAAGCAAGTCACCTGAAAATTTTTGTGTA	T/A	15	Chr02	42320256	1	1	0.376437	0.574713	M1250	0	0	0	0	0	0	0	0	0	0	0	0	0	0	0	0	0	0	0	0	0	0	0	0	0	0	0	0	0	0	0	0	0	0	0	0	0	0
M1251	3379622	TAACTTGAAGGCAATGAGGAAGGGGGAAACAAATAAAAAATCGGCCAAACCTACATAAAACACACTGCA	G/A	43	Chr02	42322000	1	1	0.376437	0.574713	M1251	0	0	0	0	0	0	0	0	0	0	0	0	0	0	0	0	0	0	0	0	0	0	0	0	0	0	0	0	0	0	0	0	0	0	0	0	0	0
M1252	3380058	GGAACCAGAAACGACCAATAGAATGTTATGAAGGGAGTACAAGAGGCTCCACAAATAGAAGAAGCTGCA	A/C	61	Chr02	42387151	1	1	0.376437	0.574713	M1252	0	0	0	0	0	0	0	0	0	0	0	0	0	0	0	0	0	0	0	0	0	0	0	0	0	0	0	0	0	0	0	0	0	0	0	0	0	0
M1253	3378196	TCTGTAACTTACATGTATGGAAAAATGTATGTTTTTAGAGAAACCATTTTTCTGATGGAAATCTCTGCA	G/A	19	Chr02	42414990	1	1	0.37069	0.574713	M1253	0	0	0	0	0	0	0	0	0	0	0	0	0	0	0	0	0	0	0	0	0	0	0	0	0	0	0	0	0	0	0	0	0	0	0	0	0	0
M1254	3378438	TGCAGAGCAGACAGCTAGCTTTTTCCCCTGCAACAGCAATTGGGCAAAAAATAACAGACTTCAAAGTTA	A/G	52	Chr02	42416505	1	1	0.37069	0.574713	M1254	0	0	0	0	0	0	0	0	0	0	0	0	0	0	0	0	0	0	0	0	0	0	0	0	0	0	0	0	0	0	0	0	0	0	0	0	0	0
M1255	8203179	TGCAGAGGAAAAAAAAGATCTTATGATGCTCTATACATGATAGCTTTGCACATTAC	G/A	47	Chr02	42437086	0.977778	0.977011	0.388554	2.87356	M1255	1	1	-	1	1	1	1	1	1	1	1	1	1	1	-	1	1	1	1	1	1	1	1	1	1	1	1	1	2	1	1	1	1	-	1	1	1	1
M1256	3382248	TGCAGTTGACTTGTCTGAGAGTGCTCAGGAGCACTCATGGTGAGAATTTTAGAGCAAGGGCAAGTTCAT	G/A	30	Chr02	42441512	0.98913	0.948276	0.360606	0.574713	M1256	1	1	-	1	1	1	1	1	1	1	1	1	1	1	1	1	1	1	1	-	1	1	1	1	1	1	1	-	1	1	1	1	1	1	1	1	1	-
M1257	3381010	TGCAGTTAGTGCCAGTGGCCTCTCTTATATAGTTGTTGACGCCAAATTCTTGTGAATCTCTACCTTACT	C/G	11	Chr02	42462379	1	1	0.390805	0	M1257	0	0	0	0	0	0	0	0	0	0	0	0	0	0	0	0	0	0	0	0	0	0	0	0	0	0	0	0	0	0	0	0	0	0	0	0	0	0
M1258	3382200	TGCAGTCCACCCTAAAATTCACCTAGTTTACACTGAAGAAGAAAACTAAAACATTATACATAAAAATAT	C/G	45	Chr02	42475515	1	0.902299	0.310127	0	M1258	1	1	-	1	1	-	1	1	1	1	-	1	1	1	1	1	1	1	1	1	1	1	1	1	1	-	1	1	1	-	1	1	1	1	1	0	0	0
M1259	3382385	TTTGTCACAAAACTTTGACAACAAACCTAGCAATTGATAATTCCCGGTCTGATGATGTTCAATACTGCA	A/T	38	Chr02	42499161	1	0.965517	0.375	0	M1259	0	0	-	0	0	0	0	0	0	0	0	0	0	0	0	0	0	0	0	0	0	0	0	0	0	0	0	0	0	0	0	0	0	0	0	0	0	0
M1260	3381641	TGCAGGAAAAGAATCTATTTCTTTTCCTTATATCATATATTCACACAAATTCAAGCCCAATTTCATTTT	A/G	48	Chr02	42499236	1	0.977011	0.388235	0	M1260	0	0	0	0	0	0	0	0	0	0	0	0	0	0	0	0	0	0	0	0	0	0	0	0	0	0	0	0	0	0	0	0	0	0	0	0	0	0
M1261	3381202	TCCTTAGGTTCAATACAACTACAGAGACTACGGCACCGTGATATTATCTAACTAAATGTAACAACTGCA	C/A	27	Chr02	42499783	1	0.988506	0.395349	0	M1261	0	0	0	0	0	0	0	0	0	0	0	0	0	0	0	0	0	0	0	0	0	0	0	0	0	0	0	0	0	0	0	0	0	0	0	0	0	0
M1262	3379194	TATGGGGTTGCACCATGCATGGGCATCATAAAAGTAGGACAAACCAATTTCCAGATGTCATTACCTGCA	G/A	4	Chr02	42501197	1	1	0.390805	0	M1262	0	0	0	0	0	0	0	0	0	0	0	0	0	0	0	0	0	0	0	0	0	0	0	0	0	0	0	0	0	0	0	0	0	0	0	0	0	0
M1263	3382602	ATTTTTATTGATTGTTTTATTCAGGTGATAGTGGGTGGTGCAGTATTCGTTGGAGGTGGTGCGGCTGCA	T/A	2	Chr02	42523008	1	0.994253	0.381503	0	M1263	0	0	0	0	0	0	0	0	0	0	0	0	0	0	0	0	0	0	0	0	0	0	0	0	0	0	0	0	0	0	0	0	0	0	0	0	0	0
M1264	3375749	TGCAGGGAGATGGTGTGAAGAAAGTTTCCAGGTGTTGGTTTTCTTATATTTAC	T/G	10	Chr02	42576631	1	1	0.365714	0	M1264	1	1	1	1	1	1	1	1	1	1	1	1	1	1	1	1	1	1	1	1	1	1	1	1	1	1	1	1	1	1	1	1	1	1	1	0	0	1
M1265	8200837	CAATTCCCAGGCAAAAGAAATTTATACTTCTCAGCATTTTCCAGAAGAAAAGCGGGAAGATGAACTGCA	G/A	53	Chr02	42580548	0.989362	1	0.37069	0.574713	M1265	1	1	1	1	1	1	1	1	1	1	1	1	1	1	1	1	1	1	1	1	1	1	1	1	1	1	1	1	1	1	1	1	1	1	1	0	0	1
M1266	3381250	GAATCGAAGCCCTCCAGCTCTTATCATCCACGCGAAATTCAAATGAATAGAGATAGTTTTTCAGCTGCA	C/T	4	Chr02	42580854	0.989362	1	0.377193	1.72414	M1266	2	0	0	0	0	0	0	0	0	0	0	0	0	0	0	0	0	0	0	0	0	0	0	0	0	0	0	0	0	0	0	0	0	0	0	1	1	0
M1267	8196411	ATTACTAAACAATACAGCATCATAAACACGTCTAGGATATTCCCGGACTCCCCAGCCATGAAGTCTGCA	T/C	30	Chr02	42581310	1	0.965517	0.349112	0	M1267	1	1	1	1	1	1	-	1	1	1	1	1	1	1	1	1	-	1	1	1	1	1	1	1	1	1	1	1	1	1	1	1	1	1	1	0	0	1
M1268	3383510	TGCAGAGATTCTCCATGGTGACATTTTCGTTGTAGTAATGAGGGATGATATTGAAAGGCTTCGGTGCTT	C/G	61	Chr02	42581406	1	1	0.364162	1.14943	M1268	1	1	1	1	1	1	1	1	1	1	2	1	1	1	1	1	1	1	1	1	1	1	1	1	1	1	1	1	1	1	1	1	1	1	1	0	0	1
M1269	3379740	TGCAGAACAAAGAAGTAAAATTTGAAGATTTTGCTGATGCAAAGTTCGGTGAAAAGGCAGCAAACCTAT	A/C	40	Chr02	42763434	1	1	0.395954	0.574713	M1269	0	0	0	0	0	0	0	0	0	0	0	0	0	0	0	0	0	0	0	0	0	0	0	0	0	0	0	0	0	0	0	0	0	0	0	0	0	0
M1270	3379246	TGCAGAAACAGTTGAGGCCTTACATGGAATCCATGGTTCCACTCCCTGGAATCTATGACCCCGATTTCA	A/G	7	Chr02	42815086	1	1	0.395954	0.574713	M1270	0	0	0	0	0	0	0	0	0	0	0	0	0	0	0	0	0	0	0	0	0	0	0	0	0	0	0	0	0	0	0	0	0	0	0	0	0	0
M1271	3379672	TGCAGCTGCAATTGACTGAGCTCTAGAAACTTCAGCTGGGCATGCTGACCAAGCTTGTCTGAGCAGGAA	G/A	65	Chr02	42882560	1	1	0.395954	0.574713	M1271	0	0	0	0	0	0	0	0	0	0	0	0	0	0	0	0	0	0	0	0	0	0	0	0	0	0	0	0	0	0	0	0	0	0	0	0	0	0
M1272	3377924	AGCCAGATCGAAGCAACCTTACCAATACAGCAATAGGCACTTCCAAGTAGAATTCAGAGCTAAACTGCA	C/T	13	Chr02	42884215	0.989362	1	0.401163	1.14943	M1272	0	0	0	0	0	0	0	0	0	0	0	0	0	0	0	0	0	0	0	0	0	0	0	0	0	0	0	0	0	0	0	0	0	0	0	0	0	0
M1273	3382285	TGCAGGATCCAAGCACAAAAGAAGAAACTAAGCAGGACTGGAAAAATCAATGAAATAATATACACCCAT	C/G	62	Chr02	42897075	1	0.95977	0.39521	0	M1273	0	0	0	0	0	-	0	0	0	0	0	0	0	0	0	0	0	0	0	0	0	0	0	0	0	0	0	0	0	0	0	0	0	0	0	0	0	0
M1274	8212632	GTTTCATCGAACAGAAGAACCCTGCCATTCGTTGCACCACAAGACTCAAGGCTGAACACATAGACTGCA	C/G	29	Chr02	42922472	1	0.994253	0.395349	1.14943	M1274	1	1	1	1	1	1	1	1	1	1	1	1	1	1	1	1	1	1	1	1	1	1	1	1	1	1	1	1	1	1	1	1	1	1	1	1	1	2
M1275	3379168	GTAAAATTTATAAAGAAGTATATACAAGAAATGGCCTAGAAATGCGTGCCACCCTGCA	T/C	18	Chr02	42930485	1	1	0.395954	0.574713	M1275	0	0	0	0	0	0	0	0	0	0	0	0	0	0	0	0	0	0	0	0	0	0	0	0	0	0	0	0	0	0	0	0	0	0	0	0	0	0
M1276	8213886	GTAATCTCTGTTTTCACTCTTCTCGCCTATCTTTCAGCTGCACCAGCTTCTGGGTCTCTGGCACCTGCA	A/C	62	Chr02	43110860	1	1	0.404624	1.14943	M1276	1	1	1	1	1	1	1	1	1	1	1	1	1	1	1	1	1	1	1	1	1	1	1	1	1	1	1	1	1	1	1	1	1	1	1	1	1	1
M1277	3379632	TGCAGAAGTTTTAGTGATAAAGAGCGTCCAGTACCTTCATAACTTTCAATGAGTTACCAAGAAGAGTCA	A/G	59	Chr02	43137688	1	1	0.407514	0.574713	M1277	0	0	0	0	0	0	0	0	0	0	0	0	0	0	0	0	0	0	0	0	0	0	0	0	0	0	0	0	0	0	0	0	0	0	0	0	0	0
M1278	3381381	TGCAGAAGCACCAATTTCCCCTCTATGCCTATTGTGATATTGATTGGGGATCTGATGTGGATTATTGCA	A/G	38	Chr02	43188833	1	0.988506	0.400585	0.574713	M1278	0	0	0	0	0	-	0	0	0	0	0	0	0	0	0	0	0	0	0	0	0	-	0	0	0	0	0	0	0	0	0	0	0	0	0	0	0	0
M1279	3379806	TGCAGGCTCTATACATCTTTCTTTTACATAAATATTTCAAAAAGAACATGTTTTTCCCCTTGTTTACAG	T/A	9	Chr02	43238659	1	1	0.401734	0.574713	M1279	0	0	0	0	0	0	0	0	0	0	0	0	0	0	0	0	0	0	0	0	0	0	0	0	0	0	0	0	0	0	0	0	0	0	0	0	0	0
M1280	3384510	CGAAGAAGCGCAAGTCGGTGGCCACGCGCCTCGACGAAGTGGATCGCACCATGTACTCCACTTTCTGCA	C/T	10	Chr02	43256792	1	0.91954	0.403125	0.574713	M1280	1	1	1	-	1	1	-	1	1	1	1	1	1	1	1	1	1	1	1	1	1	1	1	1	1	1	1	1	1	1	1	1	1	1	1	1	1	1
M1281	3378153	GTAAAAATTTGTTGTTATATAGTAGTACATAGTATATGCAGAGGGAAAGAAAGATACTGCA	G/C	21	Chr02	43274513	1	1	0.407514	0.574713	M1281	0	0	0	0	0	0	0	0	0	0	0	0	0	0	0	0	0	0	0	0	0	0	0	0	0	0	0	0	0	0	0	0	0	0	0	0	0	0
M1282	3379137	TGCAGTCTGAGTTGGTGGCATGATATGGGATGCCTTAC	C/T	6	Chr02	43274555	0.989362	1	0.412791	1.14943	M1282	0	0	0	0	0	0	0	0	0	0	0	0	0	0	0	0	0	0	0	0	0	0	0	0	0	0	0	0	0	0	0	0	0	0	0	0	0	0
M1283	3378902	TGCAGCTTCAGCCTTTAGAGCAGCTTTTTGTAACTTCTCTTGCTGAAGAATAAATATTCATGAACTGTC	G/A	66	Chr02	43283924	1	1	0.407514	0.574713	M1283	0	0	0	0	0	0	0	0	0	0	0	0	0	0	0	0	0	0	0	0	0	0	0	0	0	0	0	0	0	0	0	0	0	0	0	0	0	0
M1284	3380549	TGCAGTCCTGTATTCTAGGACCTTCAATGTATAGATATTGTTTGGACTTGGAAGTTAGGAAATCCACAC	T/C	54	Chr02	43290596	0.989362	1	0.412791	1.14943	M1284	0	0	0	0	0	0	0	0	0	0	0	0	0	0	0	0	0	0	0	0	0	0	0	0	0	0	0	0	0	0	0	0	0	0	0	0	0	0
M1285	3377946	TGCAGTGCAACTAATGGTGCAAGGTGACCCCAACATGAATCTCAAATTTTATTTCTATTAC	A/C	13	Chr02	43291182	1	1	0.407514	0.574713	M1285	0	0	0	0	0	0	0	0	0	0	0	0	0	0	0	0	0	0	0	0	0	0	0	0	0	0	0	0	0	0	0	0	0	0	0	0	0	0
M1286	8196128	TGTGGAGAAGCAGATGAGACTCGCCGGTGACGTGTCAGGAACGAGAAAGGCGGCCACTGACATTCTGCA	T/G	34	Chr02	43302672	1	0.931034	0.413043	0.574713	M1286	0	0	0	0	0	-	0	0	0	0	0	0	0	0	0	0	0	0	0	0	0	0	0	0	0	0	0	0	0	0	0	0	0	0	0	0	0	0
M1287	3380454	TGCAGCTCTGCTTCGATGCGCGAGCCTGGAAAACCCTCAATGACCAAATTGTCGTTTTGTCGAAACGCC	A/G	46	Chr02	43302749	1	1	0.413295	0.574713	M1287	0	0	0	0	0	0	0	0	0	0	0	0	0	0	0	0	0	0	0	0	0	0	0	0	0	0	0	0	0	0	0	0	0	0	0	0	0	0
M1288	3377862	TGCAGGGAAAGTGAGTGTGCTAATTTTGATCCTTTTGTTTCTTTTTAC	T/G	29	Chr02	43303390	1	1	0.413295	0.574713	M1288	0	0	0	0	0	0	0	0	0	0	0	0	0	0	0	0	0	0	0	0	0	0	0	0	0	0	0	0	0	0	0	0	0	0	0	0	0	0
M1289	8203089	TGCAGACTTAGATGACGACGAAGGTGGATTGGTAAGTTTGTTTTGTTATATAAAGTATTAC	C/T	15	Chr02	43327366	1	1	0.410405	1.14943	M1289	1	1	1	1	1	1	1	1	1	1	1	1	1	1	1	1	1	1	1	1	1	1	1	1	1	1	1	1	1	1	1	1	1	1	1	1	1	1
M1290	3378468	AAGAGAGTACAATGCATATAATATGTTGACGGAATCCACCTGAATCGGCTCGGTGCTGTGGGATCTGCA	T/C	26	Chr02	43362996	1	1	0.387931	0.574713	M1290	0	0	0	0	0	0	0	0	0	0	0	0	0	0	0	0	0	0	0	0	0	0	0	0	0	0	0	0	0	0	0	0	0	0	0	0	0	0
M1291	3379782	TGCAGTCCCAAGCACGCAACGATTGATCGTAGCCTGCTGAGACTACAACAGATGAATACTCGTTGAATT	G/C	31	Chr02	43363066	1	1	0.393678	0.574713	M1291	0	0	0	0	0	0	0	0	0	0	0	0	0	0	0	0	0	0	0	0	0	0	0	0	0	0	0	0	0	0	0	0	0	0	0	0	0	0
M1292	100028181	GTAAAAAAAAAAAAAAATGATCATGGGGAGAAGAGTGTTCACTCGGCTGCA	A/T	16	Chr02	43477745	0.989362	1	0.380814	1.72414	M1292	0	0	0	0	0	0	0	0	0	0	0	0	0	0	0	0	0	0	0	0	0	0	0	0	0	2	0	0	0	0	0	2	0	0	0	0	0	0
M1293	3378626	GTAATCCAGCTTGCCTTGCCCACATGATCTCCTGATGCTAGAGGCAATACTCTGCA	T/C	27	Chr02	43494930	0.978723	1	0.392442	1.72414	M1293	0	0	0	0	0	0	0	0	0	0	0	0	0	0	0	0	0	0	0	0	0	0	0	0	0	0	0	0	0	0	0	0	0	0	0	0	0	0
M1294	3378909	TGCAGGAAGGGGCGAATAAATTAGTAGAATCTTTGCTAAAAGGGAATGAAGAGCTTGTGAAACTTGACC	A/C	37	Chr02	43494992	0.989362	1	0.382184	0.574713	M1294	0	0	0	0	0	0	0	0	0	0	0	0	0	0	0	0	0	0	0	0	0	0	0	0	0	0	0	0	0	0	0	0	0	0	0	0	0	0
M1295	3377952	TGCAGGTAGGTACTGTTCTATGTCTCCAGTTTTTTCTCCATCTTTGTCTTGGTTTTAC	A/G	27	Chr02	43585108	1	1	0.388571	0	M1295	0	0	0	0	0	0	0	0	0	0	0	0	0	0	0	0	0	0	0	0	0	0	0	0	0	0	0	0	0	0	0	0	0	0	0	0	0	0
M1296	3378963	GTTGATCTGCATGGTGGCAGTCAACGTTCTGCTTCAATTCATAGAGATGGTAGGTATGACGAGGCTGCA	A/G	23	Chr02	43678321	1	1	0.388571	0	M1296	0	0	0	0	0	0	0	0	0	0	0	0	0	0	0	0	0	0	0	0	0	0	0	0	0	0	0	0	0	0	0	0	0	0	0	0	0	0
M1297	3379220	TTTTGCTTTCTTTCAGAGAAACTTTGTTGAAAGTATGGCAGGATATTCCCTGGTGTGCTACTTTCTGCA	A/G	20	Chr02	43683389	1	1	0.388571	0	M1297	0	0	0	0	0	0	0	0	0	0	0	0	0	0	0	0	0	0	0	0	0	0	0	0	0	0	0	0	0	0	0	0	0	0	0	0	0	0
M1298	8200006	TGCAGTAGTTCTGGAATATTGTACATATCTTGAGTTGAGGTTTTGGGTTTCCAAAAATTTCATTTGATT	G/A	12	Chr02	43699507	1	1	0.399425	0.574713	M1298	1	1	1	1	1	1	1	1	1	1	1	1	1	1	1	1	1	1	1	1	1	1	1	1	1	1	1	1	1	1	1	1	1	1	1	1	1	1
M1299	8213400	GTAAACTGGCCAAATATAGTCGAGCATAGTCCAATTCCTGCA	G/A	28	Chr02	43703976	1	1	0.399425	0.574713	M1299	1	1	1	1	1	1	1	1	1	1	1	1	1	1	1	1	1	1	1	1	1	1	1	1	1	1	1	1	1	1	1	1	1	1	1	1	1	1
M1300	3381504	TGCAGCTTTGATTAGTATGTTGGACTTTTGGTTCCTGCTAAAAGTGTCCTTTATTTTGAAATATCAACA	T/C	15	Chr02	43704001	1	1	0.401734	0.574713	M1300	0	0	0	0	0	0	0	0	0	0	0	0	0	0	0	0	0	0	0	0	0	0	0	0	0	0	0	0	0	0	0	0	0	0	0	0	0	0
M1301	3380396	TGCAGCTGCATTATTATGATCTCACTTAGAGCAGTTCTGAATCCTCTCTCAAGTCCAATTTCCATGACC	A/G	50	Chr02	43708326	0.989362	1	0.406433	1.72414	M1301	0	0	0	0	0	0	0	0	0	0	0	0	0	0	0	0	0	0	0	0	0	0	0	0	0	0	0	0	0	0	0	0	0	0	0	0	0	0
M1302	3381382	TGCAGTTTATTCAAAACTTTTATTCCTGAATAATATACATGGGAATTAGTCTTTCTCTTCCATTACTTT	T/C	53	Chr02	43815434	0.988889	0.95977	0.394578	0.574713	M1302	0	0	0	0	0	0	0	0	0	0	0	0	0	0	0	0	-	0	0	-	0	0	-	0	0	0	0	0	0	0	0	0	0	0	0	0	0	0
M1303	3377927	TCTGTAACTACTGATTTTGAAGAACTGGGATTGGTTATTTTTACCGTTCACTTTGCTACTTGCACTGCA	G/A	28	Chr02	43898515	1	1	0.369942	1.14943	M1303	1	1	1	1	1	1	1	1	1	1	1	1	1	1	1	1	1	1	1	1	1	1	1	1	1	1	1	1	1	1	1	1	1	1	1	1	1	0
M1304	13122043	TGCAGCCATGACAATGCGGCCAATTCTAGCACTACCTGCAAAAAGCGGGTTGATTATGCATGGAACTTA	C/A	65	Chr02	43937450	1	0.994253	0.16092	0	M1304	1	1	1	1	1	1	1	1	1	1	1	1	1	1	1	1	1	1	1	1	1	1	1	1	1	1	1	1	1	1	1	1	1	1	1	1	1	1
M1305	3377226	TGCAGTACACACACTACTTACTCAGGAAGAGTTTCATAGGAAGACATGGCATTCCATACATCACAAACA	C/G	13	Chr02	44040763	0.989362	1	0.393064	1.14943	M1305	1	1	1	1	1	1	1	1	1	1	1	1	1	1	1	1	1	1	1	1	1	1	1	1	1	1	1	1	1	1	1	1	1	1	1	1	1	1
M1306	8199149	TGCAGGCATGACCATGTGATAGCAATAAATGCTGGCTGGTACGGCGGAGAGTGGGTCCCATGGCGGGGG	A/G	47	Chr02	44073959	0.97561	0.95977	0.384848	1.72414	M1306	1	1	1	1	1	-	1	1	1	1	1	1	1	1	1	1	1	1	1	1	1	-	1	1	-	1	1	1	1	1	1	1	1	1	1	1	1	1
M1307	3380746	AGTGCAAAGGCACCACAACTTGCATAACGTACAATTTTTGCCATTTTTGATTTGTGGCTTGAATCTGCA	C/G	57	Chr02	44090707	1	0.994253	0.386628	0.574713	M1307	0	0	0	0	0	-	0	0	0	0	0	0	0	0	0	0	0	0	0	0	0	0	0	0	0	0	0	0	0	0	0	0	0	0	0	0	0	0
M1308	3367376	TGCAGGAAGATGTCAACTTCAGGTAGCTACTAGCAAACCATTTTTGTTTTTATTTCATTTATAGCTCAT	C/T	37	Chr02	44090752	1	0.971264	0.363905	0.574713	M1308	1	1	1	1	1	-	1	1	1	1	1	1	1	1	1	1	1	1	1	1	1	1	1	1	1	1	-	1	1	1	1	1	1	1	1	1	1	1
M1309	3377298	GTAATGATATGCATGCATGCGCATGAGAGAAATGTAAGAAGTGAACTAACCCAATATGCTGCA	T/C	56	Chr02	44100484	1	1	0.390173	0.574713	M1309	0	0	0	0	0	0	0	0	0	0	0	0	0	0	0	0	0	0	0	0	0	0	0	0	0	0	0	0	0	0	0	0	0	0	0	0	0	0
M1310	3377907	TGCAGATGCACCTTTTCTTGTTTTAGCTATGTACTATGGAGAAAACATTTTCTCTTAC	C/T	8	Chr02	44181118	1	1	0.390173	0.574713	M1310	0	0	0	0	0	0	0	0	0	0	0	0	0	0	0	0	0	0	0	0	0	0	0	0	0	0	0	0	0	0	0	0	0	0	0	0	0	0
M1311	3381856	AAGGTGAATGTTAGTGAACAACATAATCAACGGTGAGGGAAGAGACAACTGTGTTGCGAATATACTGCA	C/G	48	Chr02	44194563	0.989362	1	0.395349	1.14943	M1311	0	0	0	0	0	0	0	0	0	0	0	0	0	0	0	0	0	0	0	0	0	0	0	0	0	0	0	0	0	0	0	0	0	0	0	0	0	0
M1312	8211690	CAACCGTGTGTCTCACCGAAGGTTTCACCGGTGGCAAATGTGAAGGCCTCCGTCGCCGCTGCTTCTGCA	G/C	7	Chr02	44284560	1	1	0.37069	0.574713	M1312	1	1	1	1	1	1	1	1	1	1	1	1	1	1	1	1	1	1	1	1	1	1	1	1	1	1	1	1	1	1	1	1	1	1	1	1	1	1
M1313	3380826	TGCAGTATAGTTCATCTGATATCGTGGACTATGTTATATAGCTGCCTCTCCCTCTCCTGTTTATTTCGT	A/T	62	Chr02	44319045	0.989362	1	0.375723	1.14943	M1313	1	1	1	1	1	1	1	1	1	1	1	1	1	1	1	1	1	1	1	1	1	1	1	1	1	1	1	1	1	1	1	1	1	1	1	1	1	1
M1314	3379414	AAGAATGGTTACATAGAGAGTATCAAAAGGAGAAAAGAATGGTTACACAATGAATTTGGATCTTCTGCA	G/T	19	Chr02	44343116	1	1	0.372832	0.574713	M1314	0	0	0	0	0	0	0	0	0	0	0	0	0	0	0	0	0	0	0	0	0	0	0	0	0	0	0	0	0	0	0	0	0	0	0	0	0	0
M1315	3381226	TGCAGATCTTCACCAACATGAATCAGACATAGAACTAACTCATGCTGAAAGGACTGACACCAAGTTAGG	A/T	17	Chr02	44369600	1	1	0.367052	0.574713	M1315	0	0	0	0	0	0	0	0	0	0	0	0	0	0	0	0	0	0	0	0	0	0	0	0	0	0	0	0	0	0	0	0	0	0	0	0	0	0
M1316	8202797	TGCAGAACCTCCACTGGTTGTGATCTTCATTAC	T/C	26	Chr02	44386240	1	1	0.154971	1.72414	M1316	1	1	0	0	0	0	0	1	1	0	1	0	0	0	0	2	1	0	2	2	0	1	1	1	0	1	0	0	0	1	1	1	0	1	1	1	1	1
M1317	3379896	CCAAAATGGCTACAAGGATGCCAACAGTGAGATTGGGTTGCTCTTGACCTTTCTCAATAAGATCCTGCA	A/G	58	Chr02	44423431	1	1	0.367052	0.574713	M1317	0	0	0	0	0	0	0	0	0	0	0	0	0	0	0	0	0	0	0	0	0	0	0	0	0	0	0	0	0	0	0	0	0	0	0	0	0	0
M1318	3366927	TGCAGCCACGATTTCGACCGTAACATGATCACAATTGTTGTCACATCGTTCATATTTGCCTACAGTAGC	T/G	54	Chr02	44434291	1	1	0.216374	2.29885	M1318	0	0	1	1	1	1	1	0	0	1	0	1	1	1	1	2	0	1	2	2	1	0	0	0	1	0	1	1	1	0	0	0	1	0	0	0	0	0
M1319	3377741	CTTCAAAAGAAACAAATTCAGAAATCACAAGGATTGGGCACATTTGTGAAAAAATGTAAAAGCCCTGCA	C/A	3	Chr02	44440608	0.965909	0.913793	0.134615	2.29885	M1319	0	0	1	1	-	-	1	0	1	-	0	1	1	-	-	2	0	1	2	0	-	0	0	0	-	0	-	-	-	0	0	0	1	0	0	0	0	0
M1320	3377741	CTTCAAAAGAAACAAATTCAGAAATCACAAGGATTGGGCACATTTGTGAAAAAATGTAAAAGCCCTGCA	C/A	12	Chr02	44440617	1	1	0.212209	1.72414	M1320	0	0	1	1	1	1	1	0	1	1	0	1	1	1	1	2	0	1	2	0	1	0	0	0	1	0	1	1	1	0	0	0	1	0	0	0	0	0
M1321	3384126	TACCATCCCTATCAGCATCACACACCTTGAAAAGCTCCTTGGCATATTTATACTCAGGGGGAATCTGCA	G/T	40	Chr02	44441428	1	0.942529	0.365031	0.574713	M1321	0	0	0	0	0	0	0	0	0	0	0	0	-	0	-	0	0	0	0	0	0	0	0	0	0	0	0	0	0	0	0	0	0	0	0	0	0	0
M1322	3377727	TGCAGTAGATCAATGAGCTGACATTCTTACAAAATCTCTTTCTCCTTCTCGTTTGTTTACTTCTCATTT	T/G	24	Chr02	44500510	1	0.994253	0.363372	0.574713	M1322	0	0	0	0	0	0	0	0	0	0	0	0	0	0	0	0	0	0	0	0	0	0	0	0	0	0	0	0	0	0	0	0	0	0	0	0	0	-
M1323	3380260	TGCAGTCACAAAAACATTGATCAAATTTATCACCAGAAGAATCAGATATAAAAAGTCCTCCTAAATCAA	A/T	24	Chr02	44522066	1	1	0.366279	1.14943	M1323	0	0	0	0	0	0	0	0	0	0	0	0	0	0	0	0	0	0	0	0	0	0	0	0	0	0	0	0	0	0	0	0	0	0	0	0	0	0
M1324	3377302	TCTGTAAATTCTGCTATGTTCCCAGTTGAGCCCATTCCCTGAATATGCCTACCATCAGAGGCTTCTGCA	T/A	16	Chr02	44524657	1	1	0.367052	0.574713	M1324	0	0	0	0	0	0	0	0	0	0	0	0	0	0	0	0	0	0	0	0	0	0	0	0	0	0	0	0	0	0	0	0	0	0	0	0	0	0
M1325	3379948	GAATGACCAATTGTTGATAGCTTGAATGAACGGAAAACTTTCCAAGATGTAGCCATCTGGGAGTCTGCA	T/C	47	Chr02	44697628	1	1	0.364943	0.574713	M1325	1	1	1	1	1	1	1	1	1	1	1	1	1	1	1	1	1	1	1	1	1	1	1	1	1	1	1	1	1	1	1	1	1	1	1	1	1	1
M1326	3371891	TGCAGGGAATACGCAAGAAAAGTTAGGAGTACAGTGGTAAATGAGAAAGTTTGTGCTGCAAGAGATCTC	A/C	43	Chr02	44721241	0.989362	1	0.358382	1.14943	M1326	1	1	1	1	1	1	1	1	1	1	1	1	1	1	1	1	1	1	1	1	1	1	1	2	1	1	1	1	1	1	1	1	1	1	1	1	1	0
M1327	3372734	TGCAGTTATTTGCTGGGGAACAGCTGTTTGCACACGTCAATCTCTTGAAAGAGAAAAAGATTCATGTGG	T/C	13	Chr02	44895373	0.989362	0.994253	0.366279	1.14943	M1327	1	1	1	1	1	1	1	1	1	1	1	1	1	1	1	1	1	1	1	1	1	1	1	1	1	1	1	1	1	1	1	1	1	1	1	1	1	-
M1328	3379866	TTTTTCTCAAATACAGTCCTTCATAACACAAGATTCTGGTGATCGAGATCTTTTGGTGAAACACCTGCA	T/C	1	Chr02	44912443	1	1	0.358382	1.14943	M1328	1	1	1	1	1	1	1	1	1	1	2	1	1	1	1	1	1	1	1	1	1	1	1	1	1	1	1	1	1	1	1	1	1	1	1	1	1	0
M1329	3380466	TGCAGGGAAAATGGCTTCCTACATTGAGAAACCTTGTGGTAAAAATAAATGAAACTTTCAGTTATAATT	T/C	61	Chr02	44919501	1	1	0.359195	0.574713	M1329	1	1	1	1	1	1	1	1	1	1	1	1	1	1	1	1	1	1	1	1	1	1	1	1	1	1	1	1	1	1	1	1	1	1	1	1	1	0
M1330	3372612	TGCAGTGCCACTGACTAGTCCATTGCATTTCCCCATCCACTCTTTATCTGTATACATGGTCCCATTGCC	A/C	45	Chr02	44982294	0.989362	1	0.366279	1.14943	M1330	0	0	0	0	0	0	0	0	0	0	0	0	0	0	0	0	0	0	0	0	0	0	0	0	0	0	0	0	0	0	0	0	0	0	0	0	0	1
M1331	3382114	TGCAGCTCTTGTTGTTTGGAGTCTGCATTTTACTGCATTTCTTCTCCTTGGACGTGCAACTCTTGTCAT	C/A	52	Chr02	45078321	1	0.936782	0.354938	0.574713	M1331	0	0	0	0	0	-	0	0	0	0	0	0	0	0	0	0	0	0	0	0	0	0	-	0	0	-	0	0	0	0	0	0	0	0	0	0	0	0
M1332	3379979	TGCAGACTCTAAGGAAGCAAATTGTAAAGGAAAGCAAAAGAGGACAGGAGCTCTTCAAGGAAATCATTT	G/A	47	Chr02	45131580	1	1	0.297688	0.574713	M1332	0	0	0	0	0	0	0	0	0	0	0	0	0	0	0	0	0	0	0	0	0	0	0	0	0	0	0	0	0	0	0	0	0	0	0	0	0	0
M1333	3381124	TTGCAGTTTGGGATTTCTGTCATGGTCATAGCCTGTCCATGTGCTTTAGGTTTAGCAACACCGACTGCA	G/A	62	Chr02	45189450	0.978723	0.982759	0.352941	1.14943	M1333	0	0	0	0	0	0	0	0	0	0	0	0	0	0	0	0	0	0	0	0	0	0	0	0	0	0	0	0	0	0	0	0	0	0	0	0	0	0
M1334	18322635	TGCAGCTGAGGTAGGCATTCAATTATTGAGTTTCACATGCTTACCCATGAATAATTGCAATAAAAACTT	A/C	65	Chr02	45189933	1	0.902299	0.13141	0.574713	M1334	1	-	0	0	0	-	1	1	0	1	1	0	0	0	0	1	1	0	0	0	0	0	0	0	0	-	0	0	0	-	0	0	0	0	1	1	1	0
M1335	8195629	GGGGCCTTATCAATGATTACCTCTCGGAGAGATTGAAGCTTCCATGAACAATAGCCGGAACTTTCTGCA	T/A	32	Chr02	45194178	1	1	0.126437	0	M1335	1	1	0	0	0	0	1	1	0	1	1	0	0	0	0	1	1	0	0	0	0	0	0	0	0	1	0	0	0	0	0	0	0	0	1	1	1	0
M1336	3374762	GCACACGAAGCACGGATGAAATGTGTGGCTGTTGCTAGCAAACACCCTGTCTACGAGCTTGGGGCTGCA	C/T	53	Chr02	45261859	1	1	0.337143	0	M1336	0	0	0	0	0	0	0	0	0	0	0	0	0	0	0	0	0	0	0	0	0	0	0	0	0	0	0	0	0	0	0	0	0	0	0	0	0	0
M1337	3382545	TGCAGAATCTGTTATGCATAAGTGTGTGGTGCATTTTGTTCCCATACACAAACAGCTTCCAAATCGTAA	T/C	66	Chr02	45267711	1	0.931034	0.348765	0.574713	M1337	0	0	0	0	0	0	0	0	0	0	0	0	0	0	0	0	0	0	0	0	0	0	0	0	0	0	0	-	0	0	0	0	0	0	0	0	-	0
M1338	3380159	CTTGACAATTGATAGTCAATAGTTTGATAGTATCTGAAGCACTAAATTACAAAAGTAGCTGCAACTGCA	G/A	35	Chr02	45348786	0.98913	1	0.168605	1.14943	M1338	0	0	1	1	1	1	0	0	1	0	0	1	1	0	1	0	0	1	1	2	0	1	1	1	0	0	1	0	0	1	1	1	0	1	0	0	0	0
M1339	3366392	GTAATGCATGGTCAGAACTATAGAGATGTGTATACCAGATCCATCTGCAAAAATCTGCA	C/G	35	Chr02	45357749	1	1	0.33908	0	M1339	1	1	1	1	1	1	1	1	1	1	1	1	1	1	1	1	1	1	1	1	1	1	1	1	1	1	1	1	1	1	1	1	1	1	1	1	1	1
M1340	3378641	TGCAGTAAAAATAGTTCACATATACAGTCTGCACTTTAC	C/A	28	Chr02	45357797	1	1	0.337143	0	M1340	0	0	0	0	0	0	0	0	0	0	0	0	0	0	0	0	0	0	0	0	0	0	0	0	0	0	0	0	0	0	0	0	0	0	0	0	0	0
M1341	3380124	TGCAGAAGAGAACGATACCAACCATTATAAACAATTCAATAGCATAATGAGAAAAAAAACGGAGACAGA	C/T	59	Chr02	45405796	1	1	0.324713	0.574713	M1341	0	0	0	0	0	0	0	0	0	0	0	0	0	0	0	0	0	0	0	0	0	0	0	0	0	0	0	0	0	0	0	0	0	0	0	0	0	0
M1342	3379248	GTAAATAAGATATAAACTATGATTCAATGAAGTTATGGCTGCA	A/G	4	Chr02	45429365	1	1	0.333333	0	M1342	1	1	1	1	1	1	1	1	1	1	1	1	1	1	1	1	1	1	1	1	1	1	1	1	1	1	1	1	1	1	1	1	1	1	1	1	1	1
M1343	3379318	TTTTAGTCAAAATCTGTAGCGCCTAACTTTCTACACCATATAGAATAGAGCTCACCCAATAAATCTGCA	A/G	53	Chr02	45544722	1	0.994253	0.316092	0	M1343	0	0	0	0	0	-	0	0	0	0	0	0	0	0	0	0	0	0	0	0	0	0	0	0	0	0	0	0	0	0	0	0	0	0	0	0	0	0
M1344	22343233	GTAATAATGCTAGCTGCCCTTCGTTTTTATTCTGCA	C/T	9	Chr02	45549468	0.989362	1	0.325581	1.14943	M1344	1	1	1	1	1	1	1	1	1	1	1	1	1	1	1	1	1	1	1	1	1	1	1	1	1	1	1	1	1	1	1	1	1	1	1	1	1	1
M1345	3375667	GTAAACAAAAAAGCAACTGCTAACAACCGACAACTGCA	C/G	30	Chr02	45576380	1	0.994253	0.323699	0	M1345	1	1	1	1	1	1	1	1	1	1	1	1	1	1	1	1	1	1	1	1	1	1	1	1	1	1	1	1	1	1	1	1	1	1	1	1	1	1
M1346	3372025	ATTCTAGTAATATCATCTTATGGAACAAAAATATAAATAAAAATAGCTTTCGTAAAATGTTATGCTGCA	A/T	29	Chr02	45676361	1	0.994253	0.364162	0	M1346	0	0	0	0	0	0	0	0	0	0	0	0	0	0	0	0	0	0	0	0	0	0	0	0	0	0	0	0	0	0	0	0	0	0	0	0	0	0
M1348	8215215	TGCAGTTACCCATGGACTGAGGTCAATGAAGAGAACTGTGGCGGTCGGAGTCAGAGGTTTGGTTGGTCA	C/T	41	Chr02	45794629	1	1	0.291429	0	M1348	1	1	1	1	1	1	1	1	1	1	1	1	1	1	1	1	1	1	1	0	1	0	0	1	1	0	1	1	1	0	0	0	1	0	1	1	1	1
M1349	3381813	ACAGCAGAGAAGCTAGGATCCAATAGTACAAAAACAATAAAAAACGAAGACTAAGAGTAAGCAACTGCA	A/G	14	Chr02	45802698	1	0.913793	0.238994	0	M1349	-	0	0	-	0	0	0	0	0	0	0	-	0	0	0	0	-	0	0	0	0	0	1	0	0	0	0	0	0	0	0	0	0	-	0	0	0	0
M1350	3379058	TGCAGAGATGAAAACATGAAATACCAAAAATTGGAATGTTGAGGCATACAAGATAACGACAGTCTTTGA	G/T	42	Chr02	45802791	1	0.994253	0.293103	0	M1350	1	1	1	1	1	1	1	1	1	1	1	1	1	1	1	1	1	1	1	0	1	0	0	1	1	0	1	1	1	0	0	0	1	0	1	1	1	1
M1351	8214826	GTAATAAGAGAAATCTGAGGAATGTTTAGACCTACTGCA	A/C	5	Chr02	45815605	1	1	0.295977	0.574713	M1351	1	1	1	1	1	1	1	1	1	1	1	1	1	1	1	1	1	1	1	2	1	0	0	1	1	0	1	1	1	0	0	0	1	0	1	1	1	1
M1352	3368996	TGTAATTATTTATGTAGAATATATGGTTTTGCAATTACATCAAGAAGTGGCACACCGCTTCCTGCTGCA	T/A	23	Chr02	45846243	1	1	0.297688	0.574713	M1352	0	0	0	0	0	0	0	0	0	0	0	0	0	0	0	0	0	0	0	2	0	1	1	0	0	1	0	0	0	1	1	1	0	1	0	0	0	0
M1353	8210603	TGCAGCTTCCCATTTTGCTGTGGCAGCTATGTTAC	C/T	23	Chr02	45846559	1	0.936782	0.317073	0	M1353	1	1	1	1	1	1	1	1	1	1	1	1	1	1	1	1	1	1	1	1	1	-	0	1	1	-	1	1	1	-	-	-	1	-	1	1	1	1
M1354	3379758	TGTTGTGTAATTTTCAATCATTCCCACATCATTTGCATCCTCTTTTTTCTTCTTCAAGTGTTGACTGCA	A/T	56	Chr02	45927834	1	1	0.362069	0	M1354	0	0	0	0	0	0	0	0	0	0	0	0	0	0	0	0	0	0	0	0	0	0	1	0	0	0	0	0	0	0	0	0	0	0	0	0	0	0
M1355	8214831	TGCAGTCAAACTGTTCGTGGTTGCTTTCTCCCGTAAAGTGTACCTTAC	C/T	29	Chr02	45927872	0.989362	1	0.37069	0.574713	M1355	1	1	1	1	1	1	1	1	1	1	1	1	1	1	1	1	1	1	1	1	1	1	0	1	1	1	1	1	1	1	1	1	1	1	1	1	1	1
M1356	3383634	TGCAGTTTGAGCCTGAACAGCAGCAGGCATGAAAAGAGCAAGAATGAGAACGGCAACCATGGCCACAAC	A/G	31	Chr02	45941255	1	0.913793	0.338608	0.574713	M1356	-	0	0	0	0	0	-	0	0	0	0	0	0	0	0	0	-	0	0	0	0	2	-	0	0	0	0	-	0	0	0	0	-	-	0	0	0	0
M1357	3380367	TAAACGTGAAACTCGCTAGTCTTTCTTCTTACCTTGAATTTGCTTTTACTTCTGTAATTTTTCTCTGCA	A/C	17	Chr02	45966137	1	1	0.365714	0	M1357	1	1	1	1	1	1	1	1	1	1	1	1	1	1	1	1	1	1	1	1	1	1	0	1	1	1	1	1	1	1	1	1	1	1	1	1	1	1
M1358	3383970	ATGACAAACCCACACAGTAGTCAAAAAGTGAATGCATTGTTTCAACAGTTATTGGAGACCAAACCTGCA	A/T	55	Chr02	46088977	1	0.982759	0.25	0	M1358	0	0	0	0	0	-	0	0	0	0	0	0	0	0	0	0	0	0	0	0	1	0	0	0	1	0	0	1	1	0	0	1	1	0	0	1	1	0
M1359	8212451	TGCAGGGGATATCTGTTACAAAAATAGTCCAAGAACACAGGGAGTGAGAGTTGAAGTAAAATTATTACA	A/C	36	Chr02	46089921	1	1	0.112069	0.574713	M1359	0	0	0	0	0	0	0	0	0	0	0	0	0	0	0	0	0	0	0	0	1	0	0	0	1	0	0	1	1	0	0	1	1	0	0	1	1	0
M1360	8207798	TGAGATGCGGCAATTTAGACATTCAGTTTCCTTTCGGTCTGAAACACTCCGACCAAGATCCTCGCTGCA	G/A	50	Chr02	46109433	1	0.982759	0.25731	0	M1360	1	1	1	1	1	1	1	1	1	1	1	1	1	1	1	1	1	1	1	1	0	1	1	1	0	1	1	-	0	1	1	0	0	1	1	0	0	1
M1361	3380867	TGCAGATAGTATCTTGTTCCAAGTGTCGCTACCAATACGAACTTGTTTCAGGTGACATAGTCAGCATTG	T/C	60	Chr02	46115572	0.98913	0.994253	0.116279	1.14943	M1361	0	0	0	0	0	0	0	0	0	0	0	0	0	0	0	0	0	0	0	0	1	0	0	0	1	0	0	1	1	0	0	1	1	0	0	1	1	0
M1362	3379516	ATACATAACCTGGCTGATTTACAGGATTTGAAGCAGTATCCAGGCCTCCGGGTTGAGGTTGGGGCTGCA	T/C	26	Chr02	46143938	1	1	0.115607	1.14943	M1362	0	0	0	0	0	0	0	0	0	0	0	0	0	0	0	0	0	0	0	0	1	0	0	0	1	0	0	1	1	0	0	1	1	0	0	1	1	0
M1363	3376493	GTTATCCACCCCAAATAGGAGAGATAATGACAATATCTGTTTTCTCAGTTCCGACTCCTCAATTCTGCA	A/T	19	Chr02	46252290	1	1	0.358824	2.29885	M1363	0	0	0	0	0	0	0	0	0	0	0	0	0	0	0	0	0	0	0	0	0	0	0	0	2	0	0	0	0	2	0	0	0	0	0	0	0	1
M1364	3380359	TGCATAGCTTATACTTCTATATAGAAACCCTTTCCCTAACAAGACCCCAAATACAAATTAGACCCTGCA	A/C	20	Chr02	46259889	1	1	0.12931	0.574713	M1364	0	0	0	0	0	0	0	0	0	0	0	0	0	0	0	0	0	0	0	0	1	0	0	0	1	0	0	1	1	0	0	1	1	0	0	1	1	1
M1365	3380316	TGCAGCACTTTGAAGCATAGGCATTGCATATAACAGGTACTTCTCAAAGTTTTCTCCAATTGCCAAGGC	G/T	66	Chr02	46346737	1	1	0.156977	1.14943	M1365	0	1	1	0	1	1	1	0	1	1	1	0	0	1	1	2	0	0	1	1	1	1	1	1	1	1	0	1	1	1	1	0	1	1	1	0	0	0
M1366	3380544	TGCAGGCAAAGAAGAGGAATTATAAGTAACAATTTGTGTACTATATTTCCCAAATGCAACTATATAGTA	T/A	20	Chr02	46391935	0.989362	1	0.186047	1.14943	M1366	0	1	1	0	1	1	1	0	1	1	1	0	0	1	1	2	0	0	1	1	1	1	1	1	1	1	0	1	1	1	1	0	1	1	1	0	0	0
M1367	3382467	GATATTGATGCAGTTGGAGGTGTTACTCGAGCTGATGTTGTGCCTAGAATAGTAGAGCAGCTTACTGCA	T/A	32	Chr02	46428865	1	1	0.17052	0.574713	M1367	0	1	1	0	1	1	1	0	1	1	1	0	0	1	1	2	0	0	1	1	1	1	1	1	1	1	0	1	1	1	1	0	1	1	1	0	0	0
M1369	3377254	TGCAGTATCAAAGTTGAATGAAGATCATGCATGTCCTCAAAAGATGCTTTAC	T/G	44	Chr02	46460748	1	1	0.194118	2.29885	M1369	0	1	2	0	1	1	1	0	1	1	1	0	0	1	1	2	0	0	1	1	1	1	1	1	1	1	0	1	1	1	1	0	1	1	1	0	0	0
M1370	100029300	GTAAATTACTTGACAATGAAAGGGTTCAAGTTGGAAGCAATTTGTCTTATTTGTTACAGTCTGCA	A/T	48	Chr02	46584253	1	0.954023	0.322289	0.574713	M1370	1	1	1	1	1	1	1	1	1	1	1	1	1	1	1	1	1	1	1	1	1	1	1	1	1	1	1	1	1	1	1	1	1	1	1	1	1	-
M1371	3380523	AGGTAAAAGCCACAAAACGGCTAGTTTCGGACCAGTCTGGCATTCCAGGAAAATGACCGTGCCACTGCA	G/A	58	Chr02	46592796	1	1	0.184211	1.72414	M1371	0	1	1	0	1	1	1	0	1	1	1	0	2	1	1	2	0	0	1	1	1	1	1	1	1	1	0	1	1	1	1	0	1	1	1	0	0	0
M1372	3378998	TGCAGTAAGTTAGTGATTTCTCCCTATCTACTTTCTCTTCATTTGGTCCTTAC	A/G	25	Chr02	46627641	1	1	0.17052	0.574713	M1372	0	1	1	0	1	1	1	0	1	1	1	0	0	1	1	2	0	0	1	1	1	1	1	1	1	1	0	1	1	1	1	0	1	1	1	0	0	0
M1373	8211251	GTAATGAGCTCTTTCCACCATTTGCTGATGTGAAGAAGGAACTTGATAAACTGCA	T/C	11	Chr02	46631028	1	1	0.178363	1.72414	M1373	0	1	1	0	1	1	1	0	1	1	1	0	0	1	1	2	0	0	1	1	1	1	1	1	1	1	0	1	1	1	1	0	1	1	1	0	0	0
M1374	3372642	TGTTTATTTTATTGAGACCTTTCATTCTAGGTGATTTGACTATGCATCATGCATGACATAATAACTGCA	G/C	13	Chr02	46663652	1	0.95977	0.326347	0.574713	M1374	1	1	1	1	1	1	1	1	1	1	1	1	1	1	1	1	1	1	1	1	1	1	1	1	1	1	1	1	1	1	1	1	1	1	1	1	1	-
M1375	3381646	ATTTTGTTGATAAGCTTGAGTAGAATGCTCTCCAATTCTTCCCCATTGCTCCAATCATGAACTTCTGCA	T/C	38	Chr02	46710297	1	0.994253	0.200581	0.574713	M1375	0	1	1	0	1	1	1	0	1	1	1	1	1	1	1	2	0	0	1	1	0	1	1	1	0	1	0	0	0	1	1	0	0	1	1	0	0	0
M1376	3380050	TGCAGAGCTCCTCTCTCCGGAAAGCATGGGACTGAAGCTGAAGCCCATAAAGACCCGTGTATCACTGAA	T/A	15	Chr02	46727030	1	1	0.287791	1.72414	M1376	1	0	0	1	0	0	0	1	0	0	0	0	0	0	0	2	1	1	1	2	1	1	1	0	1	1	1	1	1	1	1	1	1	1	1	1	1	1
M1377	3370214	AATGTTGTTGCAAAACACTTCCAATTTCATCTGAAAAGGATGTTGTGCTAACCATGTAGTGTTCCTGCA	T/A	40	Chr02	46737228	1	1	0.0953757	0.574713	M1377	0	0	0	0	0	0	0	0	0	0	0	0	0	0	0	0	0	0	1	1	0	1	1	0	0	1	0	0	0	1	1	0	0	1	1	0	0	0
M1378	3377083	TGCAGATGATCATGCATAGATATGAACGACTAAACAATAACACGGCATGCAAATCCATTAC	T/G	9	Chr02	46737262	1	1	0.192308	2.87356	M1378	0	1	1	0	1	1	1	0	1	1	1	1	1	1	1	2	0	0	1	1	0	1	1	1	0	1	0	2	0	1	1	0	0	1	1	0	0	0
M1379	3378525	TGCAGAGTGAGAAGTTGACCAAGGTAGGTTTCTCGTTTAC	A/T	25	Chr02	46771388	0.989362	1	0.261628	1.14943	M1379	1	1	1	1	1	1	1	1	1	1	2	1	1	1	1	1	1	1	1	1	1	1	1	0	1	1	0	1	1	1	1	0	1	1	1	0	0	0
M1380	8214791	TGCAGGCGTGCTCATTGACACCTTCTACGAATGTTTTGTAGTGTGGTTTAC	A/G	19	Chr02	46772869	1	1	0.181034	0.574713	M1380	0	0	0	0	0	0	0	0	0	0	0	0	0	0	0	0	0	0	1	1	0	1	1	1	0	1	1	0	0	1	1	1	0	1	1	1	1	0
M1381	3368653	GTATAGGTTATGGTCATATCATATTTGCTCATTTTCATATAAATGAAATCTGCAATTATCTCTGCTGCA	T/A	60	Chr02	46789956	1	1	0.126437	0	M1381	0	0	0	0	0	0	0	0	0	0	0	0	0	0	0	0	0	0	0	0	0	0	0	0	0	0	0	0	0	0	0	0	0	0	0	0	0	0
M1382	13121505	TGCAGGTCCACTTCTCGTGTCTGAATATCTTGTTCCTATTTTTATATCAGGAACTGTTTCGTTGATTCA	A/G	52	Chr02	46797503	1	0.982759	0.0818713	0	M1382	0	0	0	-	0	0	0	0	0	0	0	0	0	0	0	0	0	0	1	-	0	1	1	0	0	1	0	0	0	1	1	0	0	1	1	0	0	0
M1383	3378914	GTAAGTGCATTGCTTCGTTACTATGATCCAGAGCATCTGCA	G/A	11	Chr02	46798746	1	1	0.083815	0.574713	M1383	0	0	0	0	0	0	0	0	0	0	0	0	0	0	0	0	0	0	1	2	0	1	1	0	0	1	0	0	0	1	1	0	0	1	1	0	0	0
M1384	3379364	TGCAGAGCTGTCTGTGAACTAACCTATTTCTTACCGCATAAGCTAAAATAGAATAAGCTAACGTGCAAT	T/G	68	Chr02	46807096	1	0.913793	0.237342	0.574713	M1384	1	1	1	1	1	1	1	1	1	1	1	1	1	1	1	1	1	1	0	2	1	0	0	0	1	0	-	1	1	0	0	-	1	0	0	-	-	1
M1385	3377440	TGCAGGACTGTAAAGAATCTCTGCTCCATTTTCTGTCTAGAATTGTAAACCAGAGTCAACAGGTTACAG	A/G	53	Chr02	46933503	1	1	0.488372	1.14943	M1385	0	0	0	0	0	0	0	0	0	0	0	0	0	0	0	0	0	0	0	0	0	0	0	0	0	0	0	0	0	0	0	0	0	0	0	0	0	0
M1386	3373595	TGCAGAAACATCTCCACCTTTGTGGAATACAAATATGGGTGTCGGCTTAGAGGTTTAC	C/T	14	Chr02	46962378	1	1	0.497126	0.574713	M1386	1	1	1	1	1	1	1	1	1	1	1	1	1	1	1	1	1	1	1	1	1	1	1	1	1	1	1	1	1	1	1	1	1	1	1	1	1	1
M1387	3377706	ATAACCAAATATCATGTCCAATATTGAACTTACCCAGCTCTCATGTAGATGCAGTTGTCATAGCCTGCA	A/T	19	Chr02	46992707	1	1	0.367052	0.574713	M1387	0	0	0	0	0	0	0	0	0	0	0	0	0	0	0	0	0	0	0	0	0	0	0	0	0	0	0	0	0	0	0	0	0	0	0	0	0	0
M1388	3379824	TGCAGTCTAAATTTCACAGGTGATTACTTCTTCTGGGTATGTATAAAGTTTTTGCTTTTTGGTGAAATA	T/C	49	Chr02	47016604	1	1	0.384393	0.574713	M1388	0	0	0	0	0	0	0	0	0	0	0	0	0	0	0	0	0	0	0	0	0	0	0	0	0	0	0	0	0	0	0	0	0	0	0	0	0	0
M1389	3377540	GAAAAAGAGTTGTGAATTGCAAAGTAATATTGTGGTGGCATGATGCTCTCACCAAGTTGTTTATCTGCA	C/A	19	Chr02	47035794	1	1	0.143678	0	M1389	0	0	0	0	0	0	0	0	0	0	0	0	0	0	0	0	0	0	0	0	0	0	0	0	0	0	0	0	0	0	0	0	0	0	0	0	0	0
M1390	3383895	AAGTTTCCGACTTTGCGGGATTCGGCTTGTTCCACTGCTGTCATGGGCAAGGTCGCGGTGGGAGCTGCA	G/T	59	Chr02	47042725	1	0.982759	0.360465	0	M1390	1	1	1	1	1	1	1	1	1	1	1	1	1	-	1	1	1	1	1	1	1	1	-	1	1	-	1	1	1	1	1	1	1	1	1	1	1	1
M1391	8208946	TGCAGAGAGGGGAGTGGCATGTCTTTTGTTTTGCTTGCCACATATATATCGGTAATATTTTCGGGTCCG	A/T	5	Chr02	47051808	1	1	0.37069	0.574713	M1391	1	1	1	1	1	1	1	1	1	1	1	1	1	1	1	1	1	1	1	1	1	1	1	1	1	1	1	1	1	1	1	1	1	1	1	1	1	1
M1392	3374473	GTAATCAGAATATATTATCTTTTTGGTATGTTCTGCA	T/A	30	Chr02	47068414	1	0.913793	0.311321	0.574713	M1392	1	1	1	1	1	-	1	1	1	1	-	1	1	1	1	1	1	1	1	1	1	-	-	-	1	-	-	1	1	-	-	-	1	-	-	1	1	1
M1393	3383822	TCTATAACTTGCTGGGTGGAAAATCACCAGGTCCAGAAAGGAGGAGAGACGATCCTAAATAGTTCTGCA	T/C	12	Chr02	47076514	1	0.988506	0.282353	1.14943	M1393	0	0	0	0	0	0	-	0	0	0	-	0	0	0	0	0	0	0	0	1	0	1	1	1	0	1	1	0	0	1	1	1	0	1	1	0	0	0
M1394	3382982	CAAGGAACTCTACGTGTCAAAGAATGAAGTTGCAAAGATCGAGGAGATCGACCACTTCCATCAGCTGCA	A/G	33	Chr02	47149788	1	0.942529	0.355828	1.14943	M1394	1	1	1	1	1	-	-	1	-	1	1	1	1	1	1	1	1	1	1	1	1	1	1	1	-	1	1	1	1	1	1	1	1	1	1	1	1	1
M1395	3365655	TGCAGTCTCCACGAATGCACTTCAATATTGTTGACCAAACACTTGAGAAAAGATGCATACAATCTTCTT	C/A	11	Chr02	47229376	0.989362	1	0.383721	1.14943	M1395	0	0	0	0	0	0	0	0	0	0	0	0	0	0	0	0	0	0	0	0	0	0	0	0	0	0	0	0	0	0	0	0	0	0	0	0	0	0
M1396	3380334	CAGTATGGAAAGAAAAAAGATAGAAAATTACCATATTTGACATTCATTTAGCAGAAGACATGTGCTGCA	C/T	58	Chr02	47229559	1	1	0.384393	0.574713	M1396	0	0	0	0	0	0	0	0	0	0	0	0	0	0	0	0	0	0	0	0	0	0	0	0	0	0	0	0	0	0	0	0	0	0	0	0	0	0
M1397	3379726	GAAATAACAAAGAAACAGCAAAGAACCAGAAACACAAACAGAGAAGGCCCAAACAAATAGCAATCTGCA	C/G	18	Chr02	47232520	1	1	0.383721	1.14943	M1397	0	0	0	0	0	0	0	0	0	0	0	0	0	0	0	0	0	0	0	0	0	0	0	0	0	0	0	0	0	0	0	0	0	0	0	0	0	2
M1398	3377649	TGCAGAAGAAGGGAGCTTCAAAGAATGTGTAAACATAGTAGTCCACATGCAATAATAGTCCATGATAAC	A/T	36	Chr02	47274699	1	1	0.384393	0.574713	M1398	0	0	0	0	0	0	0	0	0	0	0	0	0	0	0	0	0	0	0	0	0	0	0	0	0	0	0	0	0	0	0	0	0	0	0	0	0	0
M1399	3366077	GTAACATACTTGGACTATCATTTCATAATCATTCTGTCACACTTTCTTTCTGCGATTTTCTGCA	C/T	45	Chr02	47307911	0.98913	0.925287	0.334375	0.574713	M1399	0	0	0	0	0	0	0	0	0	0	0	0	0	0	0	0	0	0	0	0	0	0	0	0	0	0	-	0	0	0	0	0	0	0	0	-	-	0
M1400	3384521	GAGGCTATGGATACTCTTATTTCATGCCTGAGAAACACAGATTTCCCCGTTACCCAATTAGCGGCTGCA	C/T	52	Chr02	47310038	1	1	0.325581	1.14943	M1400	0	0	0	0	0	0	0	0	0	0	0	0	0	0	0	0	0	0	0	0	0	0	0	0	0	0	0	0	0	0	0	0	0	0	0	0	0	0
M1401	3377246	GTAAATTTCTTCATTGGAACAGGACATTTGGATACATCAAGAGCTCATAAAACAAGACTGCA	C/A	37	Chr02	47311181	1	1	0.383041	1.72414	M1401	0	0	0	0	0	0	0	0	0	0	0	0	0	2	0	0	0	0	0	0	0	0	0	0	0	0	0	0	0	0	0	0	0	0	0	0	0	0
M1402	8198597	GTTAGAAATATTTTTTTATCACCGGTATCCTCGGATAATAACTCAATATTGTCAGACATTGAAGCTGCA	A/C	53	Chr02	47343665	1	0.908046	0.402516	0	M1402	1	-	1	1	1	1	1	1	1	1	1	1	1	1	1	1	1	1	1	1	1	1	-	1	1	1	1	1	1	1	1	1	1	1	1	1	1	1
M1403	3377708	TGCAGAGTCGATTGGTGGTTGTACCATTGACTTTCAGATATAGATTTCCCATTGTCGTGTTAC	T/G	44	Chr02	47343721	1	1	0.390173	0.574713	M1403	0	0	0	0	0	0	0	0	0	0	0	0	0	0	0	0	0	0	0	0	0	0	0	0	0	0	0	0	0	0	0	0	0	0	0	0	0	0
M1404	3380856	TGCAGAATACTGTGAAACAACTTTCTCTAAAAGTGAAGAGAATAATGAGTGCGTGCTCTAAACTCACCA	C/A	51	Chr02	47347474	1	1	0.390173	0.574713	M1404	0	0	0	0	0	0	0	0	0	0	0	0	0	0	0	0	0	0	0	0	0	0	0	0	0	0	0	0	0	0	0	0	0	0	0	0	0	0
M1405	3376853	TGCAGACCCAGGCCCGGAGAATTGGCGTGGGCAGGGCGTTTGGAAAGAGCTATTGGTACGGCCCACTGG	G/A	15	Chr02	47385592	1	1	0.390173	0.574713	M1405	0	0	0	0	0	0	0	0	0	0	0	0	0	0	0	0	0	0	0	0	0	0	0	0	0	0	0	0	0	0	0	0	0	0	0	0	0	0
M1406	3382353	AAAATGAGAAGGGTGGTTGTTGTGACAGGACCAGTGATAGTGGGTGCTGGACCCTCTGGGCTTGCTGCA	T/A	17	Chr02	47418680	0.988372	0.95977	0.393293	1.72414	M1406	0	0	0	0	-	0	0	0	0	0	0	0	0	0	0	0	0	0	0	0	0	0	0	0	0	0	0	0	0	0	0	0	0	0	0	0	0	0
M1407	3381892	CCCGAATATGCATTATTTATTTGGTCAGATTCAGATATGTTCATTCTAAATGTACTTATACATTCTGCA	T/A	44	Chr02	47441366	0.988372	0.936782	0.410494	0.574713	M1407	0	0	0	0	0	0	0	0	0	0	-	0	0	0	0	0	0	0	0	0	0	0	0	0	0	0	0	0	0	0	0	0	0	0	0	0	0	0
M1408	3380720	AGCATTTTTCAAGCACCAAATTGAAATTGATTTACCATGCTTGTAATGTCATACACAACAATGGCTGCA	G/T	28	Chr02	47441531	1	1	0.390173	0.574713	M1408	0	0	0	0	0	0	0	0	0	0	0	0	0	0	0	0	0	0	0	0	0	0	0	0	0	0	0	0	0	0	0	0	0	0	0	0	0	0
M1409	3378976	TGCAGCAGCACCTCGATAATACATAGGAGCCAAACTGTGGTATCGTTCTTGCCCTGCTGTGTCCCATAT	G/A	38	Chr02	47441606	1	1	0.401734	0.574713	M1409	0	0	0	0	0	0	0	0	0	0	0	0	0	0	0	0	0	0	0	0	0	0	0	0	0	0	0	0	0	0	0	0	0	0	0	0	0	0
M1410	3380044	AAGGCTGACAGGGGTAGTGGAAAGTATTGAGTCATGTTAGAGAGTTTGGAATATAACTGGGTTTCTGCA	G/A	43	Chr02	47460574	0.989362	1	0.430233	1.14943	M1410	0	0	0	0	0	0	0	0	0	0	0	0	0	0	0	0	0	0	0	0	0	0	0	0	0	0	0	0	0	0	0	0	0	0	0	0	0	0
M1411	3374240	TGCAGATAATCACTTGAATAGGGTTTCTTGTGTATTATCTTATTTTTATATCCTTTAGTATGTTGTTGT	A/T	19	Chr02	47460615	1	0.95977	0.404192	0.574713	M1411	1	1	1	1	1	1	1	1	1	1	1	1	1	1	1	1	1	1	1	1	1	1	1	1	1	1	1	1	1	-	1	1	1	1	1	1	1	1
M1412	3380219	CTCTTATCTTCTCGTTTTATTTCTATTGGTTTTCAGCTTTAGAATATTTTTGTATGCAGTGAACCTGCA	C/T	33	Chr02	47507076	1	1	0.438953	1.72414	M1412	1	1	1	1	1	1	1	1	1	1	1	1	1	1	1	1	1	1	1	1	1	1	1	1	1	1	1	1	1	1	1	1	1	1	1	1	1	1
M1413	3373532	AAACGTGCTTGATGAAATCCCGGAGCCTGCCAACATGGCTGGAACCAGAATGCAAATCAGAATACTGCA	T/A	50	Chr02	47522822	1	1	0.436416	0.574713	M1413	0	0	0	0	0	0	0	0	0	0	0	0	0	0	0	0	0	0	0	0	0	0	0	0	0	0	0	0	0	0	0	0	0	0	0	0	0	0
M1414	3380653	TGCAGTGGGGAACAATAACGGTGAACTATCCACGGTAAGCACTCTTTTTTAC	T/A	42	Chr02	47567925	0.989362	1	0.44186	1.14943	M1414	0	0	0	0	0	0	0	0	0	0	0	0	0	0	0	0	0	0	0	0	0	0	0	0	0	0	0	0	0	0	0	0	0	0	0	0	0	0
M1415	3379907	GTTATTACATCTTGACATGTTCGGGCATCTGTGTTCAGAGATGAACGAAAACTGGTATTCCTGTCTGCA	C/A	51	Chr02	47572751	1	1	0.378613	0.574713	M1415	0	0	0	0	0	0	0	0	0	0	0	0	0	0	0	0	0	0	0	0	0	0	0	0	0	0	0	0	0	0	0	0	0	0	0	0	0	0
M1416	3380142	TGCAGCCACGTGCACTTCAAACAGCAAGTCTCCTGGACCTAGTTTCTCCATCTTTTTGACCTTGCTTCC	G/T	57	Chr02	47617964	1	1	0.436416	0.574713	M1416	0	0	0	0	0	0	0	0	0	0	0	0	0	0	0	0	0	0	0	0	0	0	0	0	0	0	0	0	0	0	0	0	0	0	0	0	0	0
M1417	3381815	TGATTCCCACTTGGGGCAACTTCTTCTGGATGAGGAAGAAAAGGCATCCTCAGTCTCGGAATCCCTGCA	G/T	42	Chr02	47701398	0.987179	0.965517	0.174699	1.14943	M1417	1	1	1	1	1	1	1	1	1	1	1	1	1	0	1	2	-	1	1	1	1	1	1	1	1	1	1	1	1	1	1	1	1	1	1	0	0	0
M1418	3366452	AGTTCTCGATGCCTCCAGTGCAAATGCATATTCTCAATGATACCATCAAAAACACCACGTATACCTGCA	T/C	40	Chr02	47716570	1	1	0.447977	0.574713	M1418	0	0	0	0	0	0	0	0	0	0	0	0	0	0	0	0	0	0	0	0	0	0	0	0	0	0	0	0	0	0	0	0	0	0	0	0	0	0
M1419	8668434	TGCAGATTATCATAAACAGCTGTTCATACTGTGCATAGTTGCAATAAAGAAACTTTTATGCAGCCACAT	A/C	36	Chr02	47716631	1	1	0.445402	0.574713	M1419	1	1	1	1	1	1	1	1	1	1	1	1	1	1	1	1	1	1	1	1	1	1	1	1	1	1	1	1	1	1	1	1	1	1	1	1	1	1
M1420	8199205	TGCAGGCGCTTTCGGTTGCTGCACCCAAGCATTTGTGGGCAGTCTTGGAGAATAAGGAAGCGGTGGTAA	T/C	31	Chr02	47815386	1	0.965517	0.137725	1.14943	M1420	-	0	0	0	0	-	0	0	0	0	0	0	0	0	0	2	0	0	0	0	0	0	0	0	0	0	0	0	0	0	0	0	0	0	0	-	0	1
M1421	3382609	TGCAGAAGTGCATGAGTTAGCATTGACTTTTGTTTTCTGTGAACGTACTCAAAGTGCAAGAATTATAAT	G/A	15	Chr02	47821800	0.970588	0.948276	0.301829	0.574713	M1421	1	1	1	1	1	1	1	1	1	1	1	1	1	1	1	2	1	1	1	1	1	1	1	1	1	1	1	1	1	1	1	1	1	1	-	0	1	0
M1422	3379962	TGCAGATCTTCCAGATGTACTGCTCAAGACCTGGCTACAATGTTCCCCTTTTCTTCATTTATATCATCT	T/G	20	Chr02	47850088	1	1	0.445402	0.574713	M1422	1	1	1	1	1	1	1	1	1	1	1	1	1	1	1	1	1	1	1	1	1	1	1	1	1	1	1	1	1	1	1	1	1	1	1	1	1	1
M1423	8212317	CTCTCTTTGTAAACACCAGCTTTGACATGCACCACAACACGCCCTTTCCCACTGAGCTTAGAAGCTGCA	A/C	61	Chr02	47865647	1	0.91954	0.408805	1.14943	M1423	-	1	1	-	1	1	1	-	1	1	-	1	1	-	1	1	1	1	1	1	-	1	-	1	-	1	1	-	-	1	1	-	-	1	1	1	1	1
M1424	3381845	TGCAGCCACACCCTCTGAGATGGTCTTGTAGTTCCCACTCCCATCCTGCGCCACCACAACATCAGCTTT	G/A	27	Chr02	47865678	1	0.971264	0.449405	0.574713	M1424	0	0	0	0	0	0	0	0	0	0	-	0	0	0	0	0	0	0	0	0	0	0	0	0	0	0	0	0	0	0	0	0	0	0	0	0	0	0
M1425	3380079	ACACATATGGCAGTGATGTTAGTAGAAGGGATATGAGCTATGACATTTCGAGTAACCCAGTTTGCTGCA	A/T	23	Chr02	47942617	1	0.994253	0.109827	0	M1425	0	0	0	0	0	0	0	0	0	0	1	0	0	0	0	0	0	0	0	0	1	0	1	0	1	0	1	1	1	0	0	1	1	0	0	1	1	0
M1426	3367520	TGCAGTGGAGAATAAAGTCATCTGCTTTCTTTCTCTTCTCATTTCATTGATTCCAGTGGTTAC	T/C	5	Chr02	47951434	0.988889	0.948276	0.381098	0.574713	M1426	0	0	0	0	0	0	0	0	0	0	-	0	0	0	0	0	0	0	0	0	-	0	-	0	-	0	0	-	-	0	0	-	-	0	0	0	0	0
M1427	8198155	TAATAAAACTAAAAATGACAATTTTACCCTCTTCTTTATTTTTTCTATTGAACACCCCTTTTCGCTGCA	A/G	10	Chr02	47967723	1	0.988506	0.0523256	0	M1427	0	0	0	0	0	0	0	0	0	0	1	0	0	0	0	0	0	0	0	0	1	0	1	0	1	0	0	1	1	0	0	1	1	0	0	0	0	0
M1428	3371638	ACTACCAAGAAACCCTGATGCATATCACCACAAATTGCTTCGGATAATAATAAATTTGAAACACCTGCA	G/A	41	Chr02	47980242	1	0.988506	0.30117	0.574713	M1428	1	1	1	1	1	1	1	1	1	1	0	1	1	1	1	1	1	1	1	0	0	0	0	0	0	0	0	0	0	0	0	0	0	0	0	0	0	0
M1429	3379123	TGTAAGGGCATAATCACATTTCACACATATTTGCTTCCAAAGGGTTCTGTTTGAGATTCTGATTCTGCA	A/T	55	Chr02	48029222	0.989362	1	0.0549133	0.574713	M1429	0	0	0	0	0	0	0	0	0	0	1	0	0	0	0	0	0	0	0	0	1	0	1	0	1	0	0	1	1	0	0	1	1	0	0	0	0	0
M1430	100024796	TGCAGAATACACTACAACACAACGCATCTTATTAC	C/T	17	Chr02	48036295	0.989362	1	0.459064	1.72414	M1430	0	0	0	0	0	0	0	0	0	0	1	0	0	0	0	0	0	0	0	0	1	0	1	0	1	0	0	1	1	0	0	1	1	0	0	0	0	0
M1431	3381090	CATGATTCCATAGAGCTCTCATAACCACCAAATTCAATTTCTGAATATAGAGACTGCACAGTAGCTGCA	A/C	26	Chr02	48063193	1	1	0.49422	0.574713	M1431	0	0	0	0	0	0	0	0	0	0	0	0	0	0	0	0	0	0	0	0	0	0	0	0	0	0	0	0	0	0	0	0	0	0	0	0	0	0
M1432	8208996	TGCAGTGCCTCGTCCACGTTGCGCTGGTGTGGCTCGAGCACCGGAGGAGGAGCGACGTCCCCCGGGACG	C/T	38	Chr02	48071335	1	0.908046	0.0503145	0	M1432	1	1	1	1	-	1	1	1	1	1	0	1	1	1	1	1	1	1	1	1	0	1	0	1	0	-	1	-	0	1	1	0	0	1	1	1	1	1
M1433	3379444	TGAGCTTGGGGATTTATTATGTTTGTTTGTGTCCATTGTTCAGTGTGTGGATAACAAATAACAGCTGCA	G/A	10	Chr02	48092374	1	1	0.0977011	0	M1433	0	0	0	0	0	0	0	0	0	0	1	0	0	0	0	0	0	0	0	0	1	0	1	0	1	0	0	1	1	0	0	1	1	0	0	0	0	0
M1434	8198763	ACAAAAGTGTCATCCATAGGCTGCATGTCCACTCCTTCACCTCCGAACAACACGAGCCGGTTTCCTGCA	G/C	53	Chr02	48101019	1	0.931034	0.478395	0.574713	M1434	1	1	-	1	1	1	-	1	1	1	1	-	1	1	-	1	1	1	1	1	1	1	1	1	1	1	1	1	1	1	1	1	1	1	1	1	1	1
M1435	3380566	TGCAGAAGAAGCTTTGGCACATCATCAACATTCTCCTTTAGCAACCTTTTCTAACATGGGCATGGCTGA	C/A	28	Chr02	48116678	1	0.988506	0.0872093	0	M1435	0	0	0	0	0	0	0	0	0	0	1	0	0	0	0	0	0	0	0	0	1	0	1	0	1	0	0	1	1	0	0	1	1	0	0	0	0	0
M1436	3383033	TGCAGCTGCTTTTGGTATGGCAAAGGCTTTCAATCCATAGATGCCAACCAAGTTTCTTCCAACAACTTT	T/A	6	Chr02	48172296	1	0.931034	0.222222	0	M1436	1	1	1	1	1	1	1	1	1	1	1	1	1	1	1	1	1	1	1	0	1	0	-	0	1	0	0	-	1	0	0	1	1	0	0	0	0	0
M1437	3378016	TGCAGAAGTATTTTGATTGCTCAAAAATTCAGGTCCTCGCCTCTTTGTCACAAGATAGTAATGAATTCA	C/T	48	Chr02	48279027	1	1	0.25	1.14943	M1437	0	0	0	0	0	0	0	0	0	0	0	0	0	0	0	0	0	0	0	0	0	0	0	0	0	0	0	0	0	0	0	0	0	0	0	0	0	0
M1438	3378160	TGCAGTAATAATCCCACAGAAGTAATGGAATGTTGTGATGTGTCAATATGTGTATTATTAC	C/G	16	Chr02	48280928	1	1	0.323699	1.14943	M1438	0	0	0	0	0	0	0	0	0	0	0	0	0	0	0	0	0	0	0	1	0	1	0	0	0	1	1	0	0	1	1	0	0	1	1	1	1	1
M1439	3378476	TGCAGAGAAGGTAGTACACATGCCCCTAAAGCATCCTCTACCCTTAGCTTTGCCTCCTTAC	G/A	13	Chr02	48313225	1	1	0.216763	0.574713	M1439	0	0	0	0	0	0	0	0	0	0	0	0	0	0	0	0	0	0	0	0	0	0	0	0	0	0	0	0	0	0	0	0	0	0	0	0	0	0
M1440	8199384	CAATCTTATAAGTATAAAAGTTTACAATGTAAACGTACATAATTATAAAACATTGGAAGTGCCCCTGCA	G/T	19	Chr02	48321434	1	1	0.0747126	0	M1440	0	0	1	0	1	1	0	0	0	0	0	0	0	0	1	0	0	0	1	0	0	0	0	0	0	0	0	0	0	0	0	0	0	0	0	0	0	0
M1441	3377330	TGCAGAAAATGCATCTTGATGAATATTTCAAATTCAATTTAC	A/C	30	Chr02	48343699	1	1	0.126437	0	M1441	0	0	0	0	0	0	0	0	0	0	0	0	0	0	0	0	0	0	0	0	0	0	0	0	0	0	0	0	0	0	0	0	0	0	0	0	0	0
M1442	3380541	TGCAGGGAGACAAAGATGCAAGGGACTTCGAACTTCTCAAGCTATCCACACTATCTTCACCTACTTTTC	C/G	41	Chr02	48440625	0.988372	0.925287	0.27044	1.14943	M1442	0	0	-	0	-	-	0	0	0	0	0	0	0	0	-	0	0	0	-	0	0	0	0	0	0	0	0	0	0	0	0	0	0	0	0	0	0	0
M1443	3379340	TGCAGGCCCGAGAACCATCACAGAATCACGTGTTATCAGAAACATTTACCTCAATACTGTATATATAAT	C/T	14	Chr02	48480472	0.989362	1	0.27907	1.14943	M1443	0	0	0	0	0	0	0	0	0	0	0	0	0	0	0	0	0	0	0	0	0	0	0	0	0	0	0	0	0	0	0	0	0	0	0	0	0	0
M1444	3382565	ACTTTGTCTATCACTTCTGTTTTTGTCTCCAACAATGGTGGTGCAGGATAGATAACAGCATCACCTGCA	G/C	24	Chr02	48486563	1	0.982759	0.261765	0.574713	M1444	0	0	0	0	-	0	0	0	0	0	0	0	0	0	-	0	0	0	0	0	0	0	0	0	0	0	0	0	0	0	0	0	0	0	0	0	0	0
M1445	8199448	TGCAGGGTTGTAGAATGAGGCTATGGACATTCTAGTCCCATCACTTTTAGTAATCACACGGTGCTCCAC	T/C	50	Chr02	48486654	0.989362	1	0.0901163	1.72414	M1445	1	2	0	1	0	0	1	1	1	1	1	1	1	1	0	1	1	0	0	1	1	1	1	2	1	1	1	1	1	1	1	1	1	1	1	1	1	1
M1446	8212715	TGCAGTGGCTGAAACCTGAAAGTAAAAGCGAATACGGAGAGTTTGAGAGATAGAGGGAGGTTTAGTATT	C/G	8	Chr02	48511632	1	0.994253	0.0809249	0	M1446	0	0	1	0	1	1	0	0	0	0	0	0	0	0	1	0	0	1	1	0	0	0	0	0	0	0	0	0	0	0	0	0	0	0	0	0	0	0
M1447	3369981	TGCAGCTACCTACACAATTTGTGCAGATTTATGAATACAAGGTTCTGTAAATGTCGTCTCAAGATGTTC	A/G	30	Chr02	48516171	1	1	0.324713	0.574713	M1447	0	0	0	0	0	0	0	0	0	0	0	0	0	0	0	0	0	0	0	1	0	1	0	1	0	1	1	0	0	1	1	0	0	1	1	1	1	1
M1448	3379171	TGCAGCCTTTTATCTTTGGAATTGAGGTTTACCCTATTTCTACTCAATAAGACACCAAGTTTCCATCAA	G/A	26	Chr02	48565736	1	0.994253	0.252907	0.574713	M1448	0	0	0	0	0	0	0	0	0	0	0	0	0	0	0	0	0	0	0	0	0	0	0	0	0	0	0	0	0	0	0	0	0	0	0	0	0	0
M1449	3379818	TGCAGTAGCCACAGTTTTGATCCAAGACATATCAGTGAGGAAAAGAGAGAAAAAGCTTGTTACTTTTAG	T/A	56	Chr02	48583292	1	1	0.402299	0	M1449	1	1	1	1	1	1	1	1	1	1	0	1	1	1	1	1	1	1	1	0	1	0	1	0	1	0	0	1	1	0	0	1	1	0	0	0	0	0
M1450	3379158	TTTTGGACCACTTATAGCAAATTGTCATATTACAACAACGTAGGTTCTTTGTTAGTGAATGTTTCTGCA	A/G	6	Chr02	48604807	1	1	0.151163	1.14943	M1450	1	0	1	0	1	1	0	1	0	0	0	0	0	1	1	2	1	1	1	0	0	0	0	0	0	0	0	0	0	0	0	0	0	0	0	0	0	0
M1451	8198562	CCTGCCGCAGACACAGGTGGTGTATGAACAGCAATATGCCCCCCAGGTGCCGCAACAGCCACAGCTGCA	C/A	0	Chr02	48619874	1	1	0.442197	0.574713	M1451	0	0	0	0	0	0	0	0	0	0	0	0	0	0	0	0	0	0	0	0	0	0	0	0	0	0	0	0	0	0	0	0	0	0	0	0	0	0
M1452	3377734	TGCAGCAATTTTTTCAACCTCATACATCAGCTCAAAACTAGTCCTGAATTGATGGAGAACAACTTGTAC	A/T	6	Chr02	48619945	1	1	0.293103	0	M1452	1	1	1	1	1	1	1	1	1	1	1	1	1	1	1	1	1	1	1	0	1	0	1	0	1	0	0	1	1	0	0	1	1	0	0	0	0	0
M1453	3381887	GTTGGAAGTTCATCTGAAGAAACTTCAGACTGTGGAGGGAAAGAATCCGGTGTGAGTGGCCTTGCTGCA	C/T	47	Chr02	48722137	1	0.988506	0.296512	0	M1453	1	1	1	1	1	1	1	1	1	1	1	1	1	1	1	1	1	1	1	0	1	0	1	0	1	0	0	1	1	0	0	1	1	0	0	0	-	0
M1454	3366279	AAAGATTATGCAGCTCAGGACACAGTGGCAGCTACGTCAAATGGCGTTGGTGGGATGGGAGTCGCTGCA	G/A	9	Chr02	48749939	1	0.982759	0.173529	0.574713	M1454	0	1	1	0	1	1	1	0	1	1	1	0	0	1	1	2	0	0	1	1	1	1	1	1	1	1	0	1	1	1	1	0	1	1	1	0	0	-
M1455	8195549	TCATCATAATCTACCACAATCTTAGGTTCTTGCACCTTATCAATCCCCAATTCTGGTATCGTTTCTGCA	T/C	0	Chr02	48773836	0.989362	1	0.447674	1.14943	M1455	0	0	0	0	0	0	0	0	0	0	0	0	0	0	0	0	0	0	0	0	0	0	0	0	0	0	0	0	0	0	0	0	0	0	0	0	0	0
M1456	3382185	TGCAGAAAATAAACCAAGAGACTCACATTGGAAAGCCTGGGTATAAAAGAACATAACCAATTGTCTAAA	A/G	66	Chr02	48811438	1	0.971264	0.431548	0.574713	M1456	0	0	0	0	0	0	0	0	0	0	0	0	0	0	0	0	0	0	0	0	0	0	0	0	0	0	0	0	0	0	0	0	0	0	0	0	0	0
M1457	3379496	TGCAGCACTGCCTGAAGCCACATTCCCAGTAAACCACTTAGTGTACCCGTCTCTCTCTCTGGAATACCC	C/T	58	Chr02	48812070	1	1	0.442197	0.574713	M1457	0	0	0	0	0	0	0	0	0	0	0	0	0	0	0	0	0	0	0	0	0	0	0	0	0	0	0	0	0	0	0	0	0	0	0	0	0	0
M1458	3379873	TGCAGCTGCTGAAAGGTTGAGGAAGGTATTCCAGTAGGTACATGATTTTGGCATGTGATAAGGACTTCA	G/A	43	Chr02	48822232	1	1	0.465318	0.574713	M1458	0	0	0	0	0	0	0	0	0	0	0	0	0	0	0	0	0	0	0	0	0	0	0	0	0	0	0	0	0	0	0	0	0	0	0	0	0	0
M1459	3384151	TCTGTGGAACCGCTTGTCGTTTGTGTCATGTGCGTGTAATGGCTTGGTTCTCATGGACGAGTCTCTGCA	C/T	42	Chr02	48866754	0.989362	1	0.195906	1.72414	M1459	1	2	0	1	0	0	2	1	1	1	1	1	1	1	0	1	1	1	0	0	2	0	1	0	1	0	0	1	1	0	0	1	1	0	0	0	1	0
M1460	3382932	CGGGCATTAGGTTCAACCTGTCCAGCCAAAAAAGATACAATTACAAAGAGAACAAGGATTCCTTCTGCA	A/G	8	Chr02	48884535	1	1	0.207602	1.72414	M1460	1	1	1	1	1	1	2	1	1	1	1	1	1	0	1	2	1	1	1	0	1	0	1	0	1	0	0	1	1	0	0	1	1	0	0	0	1	0
M1461	3365826	GTAAAATGCATGTTTCTTCTATACATATTCAATGCCAATTTCCTTACTGCA	C/A	42	Chr02	48938217	0.989362	1	0.137427	1.72414	M1461	1	2	0	1	0	0	0	1	1	1	1	1	1	0	0	2	1	1	2	0	1	0	1	0	1	0	0	1	1	0	0	1	1	0	0	0	1	0
M1462	3382303	TGCAGGCCTTCTCTTCCTCTTATTTGTTGGAGTAGGAGGAGCATTCTGGGAGGAGGGAGAGAAGTTGTT	G/A	37	Chr02	48948908	1	1	0.172414	0	M1462	0	0	0	0	0	0	0	0	0	0	0	0	0	0	0	0	0	0	0	0	0	0	0	0	0	0	0	0	0	0	0	0	0	0	0	0	0	0
M1463	3381225	GGTTGTATGTTTCTAGTTTTGACAATTTGACATATTAGTTCGTTCTAAATTGTCCCTTGAGCCACTGCA	T/C	52	Chr02	48966913	1	1	0.132948	1.14943	M1463	0	0	0	0	0	0	0	0	0	0	0	0	0	0	0	0	0	0	0	0	0	0	0	0	0	0	1	0	0	0	0	0	0	0	0	1	0	1
M1464	3380528	ACGTGAGTGGAGAGTATCGGTGAATCGAGAATGGAGTATGGGAGTGGAGGTGCTGGCTCTCCGTCTGCA	G/C	62	Chr02	48994393	1	1	0.276163	1.72414	M1464	1	2	0	1	0	0	0	1	0	1	1	0	0	0	0	2	1	1	0	1	1	1	1	1	1	1	1	1	1	1	1	1	1	1	1	1	1	1
M1465	3381418	GTAACCAGTTGACATACGCCAGAGCATCTTTTGATGGTCCACTATACTGCA	T/C	34	Chr02	49010577	1	1	0.172515	1.72414	M1465	1	2	0	1	0	0	0	1	0	1	1	0	0	0	0	2	1	1	0	1	1	1	1	1	1	1	0	1	1	1	1	1	1	1	1	0	1	0
M1466	22344734	TGCAGTTCAATTCAAAACAGCGGAGTTTAC	G/A	21	Chr02	49013191	1	1	0.451149	0.574713	M1466	1	1	1	1	1	1	1	1	1	1	1	1	1	1	1	1	1	1	1	1	1	1	1	1	1	1	1	1	1	1	1	1	1	1	1	1	1	1
M1467	3380478	ATAACTTGATGGGTAACATTTATCCCCACTGCAAGTATATCTGCCCCACTGGTAAATACAACGTCTGCA	C/G	28	Chr03	30708	1	1	0.331429	0	M1467	0	0	0	0	0	0	0	0	0	0	0	0	0	0	0	0	0	0	0	0	0	0	0	0	0	0	0	0	0	0	0	0	0	0	0	0	0	0
M1468	3371459	TGCAGGAAAGACCTCCGGCTTACCAAGTTTCCCACCAGCCAGTTCGACAGCATTTCCTAAAAGGTTCCA	C/T	39	Chr03	68318	1	0.942529	0.217791	0.574713	M1468	1	1	1	1	1	1	-	1	1	1	1	1	1	1	1	1	1	1	2	-	1	-	1	-	1	0	1	1	1	1	1	1	1	1	1	-	-	0
M1469	3380604	CGGACCAGAGATGCATAGTCAAACAGTAGGAACTGGGTAAAAAGAATTAGAAACGAGGAAGAGTCTGCA	A/G	45	Chr03	90104	1	1	0.066474	0.574713	M1469	0	0	0	0	0	0	1	0	0	0	0	0	0	0	0	2	0	0	0	1	0	1	0	1	0	0	0	0	0	0	0	0	0	0	0	1	1	1
M1470	3377351	CTGTAATAACATAAAGCCTATAATTTGGTTTCTTCGTAATATTGTTGTCAAGCAGACTAAGGAACTGCA	A/C	49	Chr03	92087	0.989362	1	0.263006	0.574713	M1470	1	1	1	1	1	1	1	1	1	1	1	1	1	1	1	1	1	1	2	1	1	1	1	1	1	0	1	1	1	1	1	1	1	1	1	1	1	1
M1471	3367406	GAAATGGAGATTGGAACTGAAAGTGGGTTGGATCGTGTGGCCATGGTTGAGTTTTTTATCCACTCTGCA	G/A	29	Chr03	123596	1	0.994253	0.138728	0	M1471	0	0	0	0	0	0	0	0	0	0	0	0	0	0	0	0	0	0	0	0	0	0	0	0	0	1	0	0	0	0	0	0	0	0	0	0	0	0
M1472	8199663	TGCAGGTTACCTCATATGTAATCACGGTCCCTAGACAGAAATGGGAGTTTCCAGTTCTTGCATGGGGTA	G/T	25	Chr03	124759	1	0.91954	0.25625	0	M1472	1	1	1	1	1	1	1	-	1	1	1	1	1	1	1	1	-	1	0	1	1	1	-	1	1	0	1	1	1	1	1	1	1	1	1	1	1	1
M1473	3366455	CTAACTAGATGTAAATATGGAATCAAATCAATTGATTGTTCTGGTTTACTTTTATAGGTTGGTTCTGCA	T/G	39	Chr03	163153	1	0.994253	0.260116	0	M1473	1	1	1	1	1	1	1	1	1	1	1	1	1	1	1	1	1	1	0	1	1	1	1	1	1	0	1	1	1	1	1	1	1	1	1	1	1	1
M1474	3382441	TGCAGATGCATTAGCCTTCTTTTTACCTGGCATTTCTAGTCAGTTAGCTAAAGTTTTACGCAGTGCAAA	A/G	66	Chr03	163245	0.986111	0.925287	0.157233	1.14943	M1474	0	0	0	0	0	-	0	0	0	0	0	0	0	0	0	0	0	0	0	-	0	0	0	0	0	1	0	0	0	0	0	0	0	0	0	0	-	0
M1475	3381178	TGCAGAAGATATAGGTGTTGAGTCAGAAAAAATCTCTTATTCCCAAACTCAACTCCAAGAAACAGGGAA	A/G	38	Chr03	163505	1	0.994253	0.132948	0	M1475	0	0	0	0	0	0	0	0	0	0	0	0	0	0	0	0	0	0	0	0	0	0	0	0	0	1	0	0	0	0	0	0	0	0	0	0	0	0
M1476	3366404	GTAACATTCCGAGAAGATTTTCACATTTCTTTCCAACCAAATATAACAAAGAACTGCA	T/C	19	Chr03	165030	0.989362	0.994253	0.264535	0.574713	M1476	1	1	1	1	1	1	1	1	1	1	1	1	1	1	1	1	1	1	0	1	1	1	1	1	1	0	1	1	1	1	1	1	1	1	1	1	1	1
M1477	3365692	TGCAGCCTAAGAACACTGTCAAAGCTTTTCTCTAAGACTGAAATTCAGAAAATTCCCGATCACTTTTTA	G/T	57	Chr03	165122	1	0.994253	0.260116	0	M1477	1	1	1	1	1	1	1	1	1	1	1	1	1	1	1	1	1	1	0	1	1	1	1	1	1	0	1	1	1	1	1	1	1	1	1	1	1	1
M1478	8215198	TGCAGTGCAAGAGAAATGGACGAAGGGCAATTCAGTCATTTCACCCAACTGTGGGGTTGCAGGTTTACA	C/T	7	Chr03	171856	0.989362	0.994253	0.263006	0.574713	M1478	0	0	0	0	0	0	0	0	0	0	0	0	0	0	0	0	0	0	1	0	0	0	0	0	0	1	0	0	0	0	0	0	0	0	0	0	0	0
M1479	3380769	AACAACTTTGTACACGTAGAATACCATGGAGGGTACGATTTCTAGTATCTTCAAGCACACCGATCTGCA	G/A	61	Chr03	173838	0.989362	1	0.263006	0.574713	M1479	1	1	1	1	1	1	1	1	1	1	1	1	1	1	1	1	1	1	0	1	1	1	1	1	1	0	1	1	1	1	1	1	1	1	1	1	1	1
M1480	8206570	CATTTCTTTCCAATACTGATCGAGAATTCATGTCATTGGCCATGATTCAGGGACTGTGGTCCTTCTGCA	A/C	1	Chr03	320462	1	1	0.0517241	0	M1480	0	0	0	0	0	0	0	0	1	0	0	0	1	0	0	0	0	0	0	1	0	1	0	1	0	0	0	0	0	0	0	0	0	0	0	1	1	1
M1481	3379034	TGCAGTGCCCATTGGTCAACTATGCTGCATTGTTCTGTAATGTAAGACCTCTGTTTCAAGTTTTTTATT	A/T	57	Chr03	320583	1	0.977011	0.198225	0.574713	M1481	1	-	1	1	1	-	1	1	0	1	1	1	0	1	1	1	-	1	0	0	1	0	1	0	1	1	1	-	1	1	1	1	1	1	1	0	0	0
M1482	3378258	TGCAGAAGAGGGGTAAATGCTGAAGTGAAAACTGGACCCCTTTGTTTCACACACCATGACATTGCCACA	A/T	5	Chr03	341569	1	1	0.126437	0	M1482	0	0	0	0	0	0	0	0	0	0	0	0	0	0	0	0	0	0	0	0	0	0	0	0	0	0	0	0	0	0	0	0	0	0	0	0	0	0
M1483	8212387	TGACATGGATACTCTTTGCTGATCCTTGCTTGCATAAGAAACCATGAAGACCACAAGACACATCCTGCA	C/T	32	Chr03	342259	1	1	0.0574713	0	M1483	0	0	0	0	0	0	0	0	1	0	0	0	1	0	0	0	0	0	0	1	0	1	0	1	0	0	0	0	0	0	0	0	0	0	0	1	1	1
M1484	8213606	TGCAGTGAGAAGCAGTGAACCTATTATCCAAATCTTTAC	A/T	30	Chr03	342322	1	1	0.0517241	0	M1484	0	0	0	0	0	0	0	0	1	0	0	0	1	0	0	0	0	0	0	1	0	1	0	1	0	0	0	0	0	0	0	0	0	0	0	1	1	1
M1485	8196583	GTAAAAATAAACCCTTCCACGAAAAAAAAATAATTCTATATAGCTAGCCGCATGCCGTTTGGCTCTGCA	T/C	36	Chr03	373445	1	0.942529	0.228395	1.14943	M1485	1	2	1	1	1	1	1	1	-	1	1	1	-	1	1	1	1	1	0	-	1	-	1	-	1	1	1	1	1	1	1	1	1	1	1	-	-	-
M1486	3368199	GTAAGTATGATGGCCATGTCATGACCAGCAGGGCCAGCAATATCAGGGTGGCAACGCTTCTGCA	A/G	53	Chr03	407957	1	1	0.215116	1.14943	M1486	1	2	1	1	1	1	1	1	0	1	1	1	0	1	1	1	1	1	0	0	1	0	1	0	1	1	1	1	1	1	1	1	1	1	1	0	0	0
M1487	3381538	TGCAGATGCTACTGCTACCTCAAGCGTGGACTTGCATGATGCTACTCTTAC	G/C	37	Chr03	410879	0.989362	1	0.219298	1.72414	M1487	1	2	1	1	1	1	1	1	0	1	1	1	0	1	1	1	1	1	0	0	1	0	1	2	1	1	1	1	1	1	1	1	1	1	1	0	0	0
M1488	8212429	TGCAGGCTCGGGAGAGCGCTGCCATATCCTCCTTGAAGCCGTCGTCGTCATCATCATCATCGGTGGAGG	T/G	19	Chr03	419394	1	0.936782	0.231481	0.574713	M1488	1	1	1	1	1	1	1	1	-	1	1	1	-	1	1	1	1	1	0	-	1	-	1	-	1	1	1	1	1	1	1	1	1	1	1	-	-	-
M1489	3366532	CGGTATGAAGCACAACGCAGAGGACACGCGTCAACAGGGCAGAGGTTCTCCAGCTCAGGCGAAACTGCA	A/G	40	Chr03	451257	1	1	0.33237	0.574713	M1489	1	1	1	1	1	1	1	1	1	1	1	1	1	1	1	1	1	1	0	1	1	1	1	1	1	1	1	1	1	1	1	1	1	1	1	1	1	1
M1490	8215007	TGTATCAAGAAAAGGAATTCTGTAGTTTAGCTCAAATCTTTTCAAGAAGTTTGTTTGCAAGATTCTGCA	C/T	37	Chr03	471805	1	0.936782	0.291411	0.574713	M1490	0	0	0	0	0	0	0	0	-	0	0	0	-	0	0	0	0	0	1	-	0	0	0	-	0	0	0	0	0	0	0	0	0	0	0	-	-	-
M1491	3380943	TGCAGTCATCCTATTATAGTTGAAGAGATCCCTGCTTCTTCTCAAGATAAGAACATTCCAAAAGTAAAA	A/C	59	Chr03	488214	1	1	0.273256	1.14943	M1491	1	2	1	1	1	1	1	1	0	1	1	1	0	1	1	1	1	1	0	0	1	1	1	0	1	1	1	1	1	1	1	1	1	1	1	0	0	0
M1492	3378268	TGCAGGATTTTCTTTTCTGACCTACTTTGACTGAAAACTAACTGTATATTCTTGAGTTAC	G/T	55	Chr03	500062	1	1	0.212644	0	M1492	0	0	0	0	0	0	0	0	0	0	0	0	0	0	0	0	0	0	0	0	0	0	0	0	0	0	0	0	0	0	0	0	0	0	0	0	0	0
M1493	3367607	GTAAGCTTTCCTAAATGTTCAATCCATGTTACTTTTTCATCTGCA	T/A	11	Chr03	521197	0.988372	0.931034	0.313665	0.574713	M1493	1	1	1	1	1	1	1	1	-	1	1	1	1	1	1	1	1	1	0	-	1	1	1	-	1	1	1	1	1	1	1	1	1	1	1	-	-	-
M1495	3378755	GTAAGAGGCAAACTGAGAGATTTTATGTGGTGCAAACCATGGCTGCA	T/C	13	Chr03	544828	1	1	0.275862	0	M1495	0	0	0	0	0	0	0	0	0	0	0	0	0	0	0	0	0	0	1	0	0	0	0	0	0	0	0	0	0	0	0	0	0	0	0	0	0	0
M1496	8195804	TGCAGAACTGGTGCAGGCAGTCAATGAAATACTCTCTGCTGCTGGGATCAAAATGGAGGTGGAGAAGCA	C/T	7	Chr03	564554	0.989362	1	0.280347	0.574713	M1496	0	0	0	0	0	0	0	0	0	0	0	0	0	0	0	0	0	0	1	0	0	0	0	0	0	0	0	0	0	0	0	0	0	0	0	0	0	0
M1497	3377925	GGGAGTATTCTCTGGGTCAATTCCTTGGTTCACAATGATGGTGATCCACAAGAGATCAAAGCTACTGCA	A/C	33	Chr03	623132	1	1	0.275862	0	M1497	0	0	0	0	0	0	0	0	0	0	0	0	0	0	0	0	0	0	1	0	0	0	0	0	0	0	0	0	0	0	0	0	0	0	0	0	0	0
M1498	3380903	TGCAGGGTTGTTGGGGTTTGCATTGATAAAGTCCTACACTACACTCCTCAGCAACTGTGGCCTTCTGGG	C/A	43	Chr03	631688	1	0.994253	0.0751445	0	M1498	0	1	0	0	0	0	0	0	1	0	0	0	1	0	0	0	0	1	0	1	0	-	0	1	0	0	0	0	0	0	0	0	0	0	0	1	1	1
M1499	3378744	GAAATCCCCAGAGTACCTGCAAATATAAATATTTCTTGAGCAGAATGCTAGAGTTTGCAAAAGGCTGCA	C/A	47	Chr03	674323	1	1	0.33815	0.574713	M1499	1	1	1	1	1	1	1	1	1	1	1	1	1	1	1	1	1	1	0	1	1	1	1	1	1	1	1	1	1	1	1	1	1	1	1	1	1	1
M1500	8199051	TGCAGGATTACCTTGTTTAGAATCTTTTGCGACGACGGCGTTTCTGGTTCTGTGGATTGTGTTGTTGTT	C/T	23	Chr03	678813	1	0.988506	0.341176	1.14943	M1500	1	1	-	1	1	1	1	1	1	1	1	1	1	1	1	1	1	1	0	1	1	1	1	1	1	1	1	1	1	1	1	1	1	1	1	1	1	1
M1501	3377972	TTTGCTGATGGCAACTTTTTTCTTTTTGACAGCAAAATGGTAGTCCGTCTATTACATTTCTTTCCTGCA	C/T	45	Chr03	752823	1	1	0.066474	0.574713	M1501	0	0	0	0	0	0	0	0	0	0	0	0	0	0	0	0	0	1	0	1	0	1	0	1	0	0	0	0	0	0	0	0	0	0	0	1	1	1
M1502	3378050	TGCAGATTTAGTTGTACTGTATATTTTGTACTGGATTAGTTACGGACTTACAGTGATTCTAATAGGAAC	G/A	33	Chr03	752876	1	1	0.175287	0.574713	M1502	0	0	0	0	0	0	0	0	0	0	0	0	0	0	0	0	0	0	0	0	0	0	0	0	0	0	0	0	0	0	0	0	0	0	0	0	0	0
M1503	3378804	TCTTATTGAGGTTTTTTCTCTTCTTCACAAAAAACCAGATGTACAGAAGCATGAAAGGTGATTCCTGCA	G/C	59	Chr03	828367	1	1	0.263006	0.574713	M1503	1	1	1	1	1	1	1	1	1	1	1	1	1	1	1	1	1	1	0	1	1	1	1	1	1	0	1	1	1	0	1	1	1	1	1	1	1	1
M1504	3378262	TGCAGGAACCTGGGTATCTGTATTACCCAATTATCTTTTTCCCCTTTCAGTCACTTTAGCGAAAACAGA	G/A	60	Chr03	869671	1	1	0.251445	0.574713	M1504	1	1	1	1	1	1	1	1	1	1	0	1	1	1	1	1	1	1	0	1	1	1	0	1	1	0	1	1	1	0	1	1	1	1	1	1	1	1
M1505	3379732	TCCCTCCTGCTGCTAGTTCCTGGGCTTTATTTGCAGCCTTTCTGTAATCCCAGAAATATTTGCCCTGCA	T/C	20	Chr03	883008	1	1	0.383721	1.14943	M1505	0	0	0	0	0	0	0	0	0	0	1	0	0	0	0	0	0	0	1	0	0	0	1	0	0	0	0	0	2	0	0	0	0	0	0	0	0	0
M1506	3379125	ACATCCAAAGCATCCAAGGCAGGTCTTGTGTCTTCATCTTCTTGATTGCTACCTTCACCTTCAACTGCA	A/C	7	Chr03	884229	1	1	0.261494	0.574713	M1506	0	0	0	0	0	0	0	0	0	0	1	0	0	0	0	0	0	0	1	0	0	0	1	0	0	0	0	0	0	0	0	0	0	0	0	0	0	0
M1507	3380484	TGCAGGTGGTTCAGAAGGTCTGTTTGCCCAGAAAACTCTCGAGATTACTGACAGTGTTCTTTCCTCATA	C/T	51	Chr03	946907	1	1	0.0872093	1.14943	M1507	1	0	0	0	1	1	0	1	0	0	0	1	0	0	1	2	1	1	0	0	0	0	0	0	0	1	1	0	0	1	0	0	0	0	0	0	0	0
M1508	3380338	CACTGGCACTGTTCAAGGGATGAGTCCTCAGGATGCTACACTGCACGTTGAACATCAGCTTGCTCTGCA	T/C	9	Chr03	957048	1	1	0.433526	1.14943	M1508	0	0	0	0	0	0	0	0	0	0	1	0	0	0	2	0	0	0	0	0	0	0	1	0	0	0	0	0	0	0	0	0	0	0	0	0	0	0
M1509	8211747	AATAAGCACTCCCGCCATCACCCCAGTTTACGCGATTGAGTTTTGATCCGCCGTTGAACAAATTCTGCA	G/A	52	Chr03	1047766	1	1	0.149123	1.72414	M1509	0	1	1	1	0	0	1	0	1	1	1	0	1	0	0	2	0	0	0	2	1	1	1	1	1	0	0	1	1	0	1	1	1	1	1	0	0	0
M1510	3377856	GTAATTTGTATAATTAGGTTGAGTCTCACAAGCGTGCTGCA	T/C	8	Chr03	1082764	0.989362	1	0.195266	3.44828	M1510	1	0	0	0	1	1	0	1	0	0	0	1	0	1	1	2	1	1	2	2	0	0	0	0	0	1	1	0	0	1	0	0	0	0	0	0	0	2
M1511	3375303	GTAAGGGACTAGAATACAGCCTTGCGCTTGGTCTAATGAGGGCTGCA	G/A	25	Chr03	1089498	1	0.91954	0.210692	0.574713	M1511	-	1	1	1	-	-	1	-	1	1	1	-	1	0	-	1	-	-	2	1	1	1	1	1	1	-	-	1	1	-	1	1	1	1	1	1	1	1
M1512	8207722	GCGATCTGCTACTCCTTCCATTGGTATGTGGTGTGATTTAGGGAATTATGGGTCTTTTATTGGGCTGCA	T/G	21	Chr03	1110282	1	1	0.27907	1.14943	M1512	1	1	1	1	1	1	1	1	1	1	1	1	1	1	1	1	1	1	2	1	1	1	1	1	1	1	1	1	1	1	1	1	1	2	1	1	1	1
M1513	3375815	TGCAGAATACAAAATGGGCTCCAAATTGAATTAGGGGTCTTTTAGTGGACTGTTTCTTCCTGCAACTCT	T/C	68	Chr03	1110394	0.977273	0.902299	0.334416	1.72414	M1513	-	1	1	1	-	-	1	-	1	1	1	-	1	-	-	1	-	-	2	1	1	1	1	1	1	-	-	1	1	-	1	1	1	1	1	1	1	1
M1514	3383375	GGTATGGAATTAGGGTTCCATTAGTATGTGGTGTGATTTAGGGAATTATGGGTCTTTTATTGGGCTGCA	A/G	22	Chr03	1121897	0.9875	0.965517	0.299401	1.14943	M1514	0	0	0	0	0	0	0	0	0	0	0	0	0	0	0	0	0	0	0	0	0	0	0	0	0	0	0	0	0	0	0	0	0	0	0	0	0	0
M1515	8197423	AACCGTCACTGATTTTCTCTGCCACCTTTCCTCCACCCCAAATGCCTCCCTCAACAAGTCCTTGCTGCA	A/T	56	Chr03	1152477	1	0.95977	0.253049	1.72414	M1515	1	1	1	1	1	1	1	1	1	1	1	1	1	1	1	1	1	1	2	1	1	1	1	1	1	1	1	-	1	1	1	1	-	1	1	1	-	2
M1516	3370683	TGCAGCTGAAAACCCTCTTTTCTTGCTAAAGCCATTGACAATAGTACATATTATACAATCAGAAACCTT	G/A	7	Chr03	1208578	1	1	0.278736	0.574713	M1516	0	0	0	0	0	0	0	0	0	0	0	0	0	0	0	0	0	0	2	0	0	0	0	0	0	0	0	0	0	0	0	0	0	0	0	0	0	0
M1517	3365494	TGCAGTGCTAGCAGGTAGCACAGTTTTCCCAATCATGCCTCAATTCTGGCATTCTCTTTCTTATCAATG	C/T	20	Chr03	1212540	1	1	0.171429	0	M1517	0	0	0	0	0	0	0	0	0	0	0	0	0	0	0	0	0	0	0	0	0	0	0	0	0	0	0	0	0	0	0	0	0	0	0	0	0	0
M1518	3383683	TTCTGTTCACCATCTCCATGGCTATCAAATTTTCACGAACATTCCCCTCCTCCATGAGAATATTCTGCA	A/C	11	Chr03	1250303	1	1	0.278736	0.574713	M1518	0	0	0	0	0	0	0	0	0	0	0	0	0	0	0	0	0	0	2	0	0	0	0	0	0	0	0	0	0	0	0	0	0	0	0	0	0	0
M1519	3382089	TGCCTATAACCCATTGTTGCATATAATAAGCAAAAAGCAATTGTCTAGAAAAGAATTACATCAACTGCA	A/T	46	Chr03	1256730	0.98913	0.95977	0.454819	0.574713	M1519	-	0	0	0	0	-	0	0	0	0	0	0	0	0	0	0	0	0	2	0	0	0	0	0	0	0	0	0	0	0	0	0	0	0	0	0	0	0
M1520	3382819	CTTTGCTACAAATAGGACAGCTGGGGTTGAAAAAGCCACAACCAAAGTTGCGAACCACAGGAATCTGCA	G/A	14	Chr03	1266011	1	0.977011	0.464072	1.72414	M1520	0	0	0	0	0	0	0	0	0	0	0	0	0	0	0	0	0	0	2	0	0	0	0	0	0	2	0	0	0	0	0	0	0	0	0	0	0	0
M1521	3370592	CAACTTCATTTATTCCTTTTGGCTGGGTCACTACAATAAGATCAAAACTTTCTCATGTTATCATCTGCA	G/A	25	Chr03	1314891	1	1	0.280347	0.574713	M1521	1	1	1	1	1	1	1	1	1	1	1	1	1	1	1	1	1	1	2	1	1	1	1	1	1	1	1	1	1	1	1	1	1	1	1	1	1	1
M1522	3366353	TGCAGAAAAAGCCATGATAATACTTGTTTTATAAACTACAGTAAAGTAAATGTTTAC	C/G	11	Chr03	1316758	1	1	0.242775	1.14943	M1522	0	0	1	0	0	0	0	0	0	0	0	0	0	0	0	0	0	0	2	2	0	1	0	1	0	0	0	0	0	0	0	0	0	0	0	0	0	0
M1523	8207478	TGCAGCAGAAAATGTGAGGACTGAATTACAAATGCCCCTATTTTCCGGGGGAAAAATGTTAC	C/A	20	Chr03	1321545	1	1	0.280347	0.574713	M1523	1	1	1	1	1	1	1	1	1	1	1	1	1	1	1	1	1	1	2	1	1	1	1	1	1	1	1	1	1	1	1	1	1	1	1	1	1	1
M1524	3380729	TGCAGCTTGATCACTAATCTTATATTGTACTTGACATAGCCTAAGCCTGATTTGATGTTATTGAACATC	T/C	6	Chr03	1351216	1	1	0.280702	2.29885	M1524	0	0	0	0	0	0	0	0	0	0	0	0	0	0	0	0	0	0	2	0	0	0	0	0	2	0	0	0	2	0	0	0	0	0	0	0	0	0
M1525	3369740	TGCAGAACTTATAGTAATATTGATATGGGTGAAAGGCTTGCTACAGCACTGGCCAAAGTTAC	A/T	12	Chr03	1382265	1	1	0.280347	0.574713	M1525	1	1	1	1	1	1	1	1	1	1	1	1	1	1	1	1	1	1	2	1	1	1	1	1	1	1	1	1	1	1	1	1	1	1	1	1	1	1
M1526	3380369	GTAAGAACTAGAGTCAATCCACAGAAAAATTGCAATCAGACTGCA	G/A	10	Chr03	1387549	1	1	0.278736	0.574713	M1526	0	0	0	0	0	0	0	0	0	0	0	0	0	0	0	0	0	0	2	0	0	0	0	0	0	0	0	0	0	0	0	0	0	0	0	0	0	0
M1527	8207426	TGCAGCAATGGGTACTTTTATTCTAAGCTAAAACCTCCTGAGAAAACCTTTTCATTGTTACCTGTCACC	T/C	23	Chr03	1391036	1	1	0.280347	0.574713	M1527	1	1	1	1	1	1	1	1	1	1	1	1	1	1	1	1	1	1	2	1	1	1	1	1	1	1	1	1	1	1	1	1	1	1	1	1	1	1
M1528	3378537	TGCAGAGGAAAGAAAGAAGCAAGTATTATGCAAGATAAACTTTTGTATAAGCCTGTAATATCTTTGTAG	G/A	22	Chr03	1459513	1	1	0.277457	1.14943	M1528	0	0	0	0	0	0	0	0	0	0	0	0	0	0	0	0	0	0	2	0	0	0	0	0	0	0	0	0	0	0	0	0	0	0	0	2	0	0
M1529	8197277	GGAGCTTCTTGGTCAAATCATCTGAGTGATGCAGCTCAATACGTGACATACTCTCAGAAGAAATCTGCA	G/A	33	Chr03	1521757	0.978261	0.965517	0.142424	1.72414	M1529	1	0	0	-	1	1	0	1	1	0	0	1	1	1	-	2	1	1	2	0	1	0	0	0	1	0	0	1	1	0	1	0	1	0	0	1	1	0
M1530	3381938	CACTCACAAAAAACCATGGCATGTGTAAAATATAGCACTTTGCCAAACGTTCAGGGTAGTAATTCTGCA	T/C	62	Chr03	1529825	1	1	0.137427	1.72414	M1530	1	0	0	0	1	1	0	1	1	0	0	1	1	1	0	2	1	1	2	0	1	0	0	0	1	0	0	1	1	0	1	0	1	0	0	1	1	0
M1531	8200814	TGCAGTTCAACCAAGAACAGAAAAAATATTAGATTATATCCTCTGTTCATCTTTCCAATGAATGTTGAT	A/G	13	Chr03	1529841	1	0.95977	0.133333	1.14943	M1531	1	0	0	-	1	1	0	1	1	0	0	1	1	1	0	2	1	1	2	-	1	0	0	0	1	-	0	1	1	0	1	0	1	-	0	1	-	-
M1532	3379138	TGCAGCTTCCTGAGAAGAAGGTCCCTCGCACAATCGAGAACACTAGGGAATTTGATGAGACAGTTTGCA	T/G	10	Chr03	1573877	1	1	0.284483	0.574713	M1532	0	0	0	0	0	0	0	0	0	0	0	0	0	0	0	0	0	0	2	0	0	0	0	0	0	0	0	0	0	0	0	0	0	0	0	0	0	0
M1533	3382221	TGCAGAGAAAGCCATGAAAAGTCATTATGAAACTGTAATTGAAGTGTCGCATATAAGTGAAGGTACAAT	A/C	29	Chr03	1594472	0.989362	1	0.284483	0.574713	M1533	0	0	0	0	0	0	0	0	0	0	0	0	0	0	0	0	0	0	2	0	0	0	0	0	0	0	0	0	0	0	0	0	0	0	0	0	0	0
M1534	3367475	CGAAATTGCCAAGAGTCTTGGTGGATCCTCTGGAGGAGGTGAAAACATCGTCGATTCCAGCGAACTGCA	T/G	30	Chr03	1628662	0.989362	1	0.149123	1.72414	M1534	0	1	1	1	0	0	1	0	0	1	1	0	0	0	1	2	0	0	0	2	0	1	1	1	0	1	1	0	0	1	0	2	0	1	1	0	0	1
M1535	3383488	CAAAATAGACAATAAAATATGTATGTGTCAAACATATGGATGCTGCCATATCATATACAAATTCCTGCA	C/A	45	Chr03	1695785	1	0.965517	0.136905	0	M1535	1	0	0	0	1	1	0	1	-	0	0	1	1	1	0	1	1	1	1	0	1	0	0	0	1	0	0	1	1	0	1	0	1	0	0	1	1	0
M1536	3381841	AAGAATTCTCTTGGAAGGAAAACTTCTGAGTGTGTGGAACCAGTTGAGAAGGAGGAGGATGTGCCTGCA	A/G	20	Chr03	1709613	0.986842	0.95977	0.284431	0.574713	M1536	0	0	0	0	0	-	0	0	0	0	0	0	0	0	0	0	0	0	2	0	0	0	0	0	0	0	0	0	0	0	0	0	0	0	0	-	0	0
M1537	3368722	TGCAGTGATTGAGTTTGGAGCTGGTAGAGGATATTTGACACAAATGCTTGCAGATTGTTATGGAATCCA	T/C	24	Chr03	1709682	1	1	0.284483	0.574713	M1537	0	0	0	0	0	0	0	0	0	0	0	0	0	0	0	0	0	0	2	0	0	0	0	0	0	0	0	0	0	0	0	0	0	0	0	0	0	0
M1538	3379862	TGCAGAAAGGAGCAAGGTGATGGATATGCAAATGGAGTTGAAAACATTCTTTCAGACATGCAAGCAGAT	C/A	44	Chr03	1712091	0.989362	1	0.290698	1.14943	M1538	1	1	1	1	1	1	1	1	1	1	1	1	1	1	1	1	1	1	2	1	1	1	1	1	1	1	1	1	1	1	1	1	1	1	1	1	1	1
M1539	8196015	GGAAGAGATGGTACCTGATTTATAATCTCTTGTCTGTATTATGTTTGTGATTATTTGAGCTATTCTGCA	G/T	58	Chr03	1728767	1	1	0.286127	0.574713	M1539	1	1	1	1	1	1	1	1	1	1	1	1	1	1	1	1	1	1	2	1	1	1	1	1	1	1	1	1	1	1	1	1	1	1	1	1	1	1
M1540	3379093	TGCAGGAGGCACAAAGAGAAGAAGAACCAAGAAGACCCCAATCTGTCGAACGTAATGTTCCTCCTTCAA	A/G	40	Chr03	1728814	1	1	0.284483	0.574713	M1540	0	0	0	0	0	0	0	0	0	0	0	0	0	0	0	0	0	0	2	0	0	0	0	0	0	0	0	0	0	0	0	0	0	0	0	0	0	0
M1541	3373601	AAGACTAAGAAGCTAACATAATCATAACATCATGAAAGATTAGATGGACCAATTTATTCTAAAACTGCA	T/A	57	Chr03	1733693	0.98913	1	0.286127	0.574713	M1541	1	1	1	1	1	1	1	1	1	1	1	1	1	1	1	1	1	1	2	1	1	1	1	1	1	1	1	1	1	1	1	1	1	1	1	1	1	1
M1542	8208522	AAGCACCTCCAACTCATTGCTCACATTGCCATCACTCTCTTCTTTATATCTGTAAGGTATGCACCTGCA	C/T	12	Chr03	1754433	1	1	0.162791	1.14943	M1542	0	1	1	1	0	0	1	0	0	1	1	0	0	0	1	2	0	0	2	1	0	1	1	1	0	1	1	0	0	1	1	1	0	1	1	0	0	1
M1543	3369178	CATGTTTGCAGGAGTAGCAGCAGGAGCAATTGGAGAAAAATCCATTTCAGTTGAAGAGAACGTTCTGCA	G/C	25	Chr03	1826048	1	0.913793	0.22956	0.574713	M1543	-	0	0	0	-	-	0	-	0	0	0	-	0	-	0	0	-	-	0	0	0	0	0	0	0	0	0	0	0	0	0	0	0	0	0	-	-	0
M1544	8212066	TTATATTCCACACGAGAACCATTCATTCAATTACATCTTCCAAATGAAGTAACAAAAAGCAGTGCTGCA	G/A	61	Chr03	2026970	1	0.988506	0.281977	0.574713	M1544	0	0	0	0	0	0	0	0	0	0	1	0	0	0	0	0	0	0	0	0	0	0	1	0	0	0	0	0	0	0	0	0	0	0	0	0	0	-
M1545	3382528	TGCAGACCAAATGCTAAACACAGAAACAAGTTATAAGGAGCTTCCATGATATAATCCAGGAAATAAATT	G/C	59	Chr03	2027033	1	0.931034	0.268519	0.574713	M1545	-	0	0	0	0	0	0	0	-	0	1	0	0	0	0	0	-	0	0	0	0	0	1	0	0	-	0	0	0	0	0	0	0	0	0	0	0	0
M1547	8209071	TGCAGTGTCGACGATGGTCGTGACTCATGAAGGCTCTACGTATGCCTCGTGGGTCTTCTTCGTTTTTTA	C/T	38	Chr03	2099029	1	0.902299	0.169872	0.574713	M1547	1	1	1	1	1	1	1	1	1	1	0	1	1	1	1	1	1	1	1	0	0	0	0	0	0	0	0	0	0	0	0	0	0	1	1	0	0	0
M1548	3382733	TGCAGGTAGAGTTGAAACTCTAGCTATAAATGAATTGCTCATAAATTTTATTTGAACCTTTGTCAATCA	T/A	34	Chr03	2102017	1	0.936782	0.266871	0.574713	M1548	0	0	0	0	0	-	0	0	-	0	1	0	0	0	0	0	-	0	0	0	0	0	1	0	0	0	-	0	0	0	0	0	0	-	0	0	0	0
M1549	3382104	TGCAGTAGCAGGAACCCCATTCAAATCTCAAGCACCACATGCACTTTTTATCTTCTAACATAAAGACAA	G/C	11	Chr03	2117537	0.98913	0.988506	0.111765	1.14943	M1549	0	0	0	0	0	0	0	0	0	0	0	0	0	0	0	0	0	0	0	2	1	1	0	2	1	-	1	1	1	1	1	1	1	0	0	1	1	1
M1550	8207118	TGTGTCTAAATATATCTTTTACTACTGTATTGTCTGGTATAAGACAGCTTTTGAAAAAACATATCTGCA	C/T	24	Chr03	2236842	1	1	0.264368	0	M1550	1	1	1	1	1	1	1	1	1	1	0	1	1	1	1	1	1	1	1	1	1	1	0	1	1	1	1	1	1	1	1	1	1	1	1	1	1	1
M1551	3381015	GACTGTGTATAATTGGAAAATTTGAGCCAAGTGATTTTCTTTTCTTTTCTTTTCCGATGGTTGCCTGCA	T/C	41	Chr03	2296883	1	0.982759	0.155882	0.574713	M1551	1	1	1	1	1	1	1	1	1	1	0	1	1	1	1	1	1	1	1	2	0	0	0	0	0	0	0	0	0	0	0	0	0	1	1	0	0	-
M1552	8210142	TGCAGATAAACAGGTTCAGTGAGGTTGAAGAGCTTGTGTACCTTCGTTGGGTTAC	C/T	10	Chr03	2368134	1	1	0.15407	1.72414	M1552	0	0	0	0	0	0	0	0	0	0	1	0	0	0	0	0	0	0	2	2	1	1	1	1	1	1	1	1	1	1	1	1	1	0	0	1	1	1
M1553	3370198	CTTCTAAATCAAAGCTGGTGATTGCATGCACTAACACATTCAGGCTAGAAGAAGAAAACACATACTGCA	A/C	48	Chr03	2378891	1	1	0.12069	0	M1553	0	0	0	0	0	0	0	0	0	0	0	0	0	0	0	0	0	0	0	1	1	1	0	1	1	1	1	1	1	1	1	1	1	0	0	1	1	1
M1554	3369107	GTAAGAATGCATCAGAATAAATTTATGCTGATGAGTGTCTGCA	T/A	21	Chr03	2424716	1	0.988506	0.27193	0.574713	M1554	1	1	1	1	1	1	1	1	1	1	1	1	1	1	1	1	1	1	2	1	1	1	1	1	1	1	1	1	1	1	1	1	1	1	1	1	1	-
M1555	3377367	TAAATGAACTCTGTTGTAGGCCAGTAGAGTTGCATTATGCACATCTGGGACAGTTGCTGTGGAGCTGCA	C/G	10	Chr03	2434191	1	1	0.188953	1.72414	M1555	0	0	1	1	1	1	0	0	1	0	0	1	1	1	0	2	0	1	1	2	0	0	0	0	0	0	0	0	0	0	0	0	0	1	1	0	0	0
M1556	3384455	TGCAGTTGTGCTTGAGTGCAGTAAAAAGCACTGGGGTAATTCAAACACAATTATTTTTCCTTTATATTT	T/G	11	Chr03	2462000	0.98913	0.994253	0.0895954	0.574713	M1556	0	0	1	1	1	1	0	0	1	0	0	1	1	1	0	2	0	1	1	1	1	1	0	1	1	1	1	1	1	1	1	0	1	1	1	1	1	0
M1557	3372397	AATATTTTCTAATAATTATAGCATGTACAGCTCATGCCAACATATTCAGACATATATCTAAATTCTGCA	A/G	43	Chr03	2474922	1	0.913793	0.308176	0	M1557	-	-	0	0	0	0	-	-	0	-	-	0	0	0	-	0	-	0	0	0	0	0	-	0	0	0	0	0	0	0	0	-	0	0	0	0	0	-
M1558	3379549	CACAATTAGGAGCAATTATCTTGATGGAATTGTGGTACAACATAAGCTTTTACCACAGGAATGGCTGCA	A/G	4	Chr03	2551213	1	1	0.283237	1.14943	M1558	0	0	0	0	0	0	0	0	0	0	0	0	0	0	0	0	0	0	1	0	0	2	0	0	0	0	0	0	0	0	0	0	0	0	0	0	0	0
M1559	3375276	TGCAGAAATACCCTATGTGATATTATTCTGAATACTTGAGAAGAGTAAAATATTTTGTCTATTCCTAAA	G/A	44	Chr03	2643971	1	0.971264	0.254438	0	M1559	1	1	1	-	-	1	1	1	1	1	1	1	1	1	1	1	-	1	1	1	1	-	1	1	1	1	1	1	1	1	1	1	1	1	1	1	1	1
M1560	3380230	TGCAGGTTATTATTTGGATTTAGGGTTTACTTCCTTCCTTAC	T/A	6	Chr03	2656384	0.978723	0.994253	0.27193	1.72414	M1560	0	0	0	0	0	0	0	0	0	0	0	2	0	0	0	0	0	0	0	0	0	0	0	2	0	-	0	0	0	0	0	0	0	0	0	0	0	0
M1561	8208850	AAAAGCAGATGAAGGCAATTCGGTCATTTCACCAAATTGTGGGGTGCAGGTTGAAAAATGGTGACTGCA	T/G	61	Chr03	2707627	1	0.988506	0.261628	0	M1561	1	1	1	1	1	1	1	1	1	1	1	1	1	1	1	1	1	1	1	1	1	1	1	1	1	1	1	1	-	1	1	1	1	1	1	1	1	0
M1562	3382504	TTATATGGTTACCATTACATGACACGCGTCTTTTATGTGTGTGTGATTTCGATTTTGTATTCTTCTGCA	A/G	34	Chr03	2732428	1	1	0.274286	0	M1562	0	0	0	0	0	0	0	0	0	0	0	0	0	0	0	0	0	0	0	0	0	0	0	0	0	0	0	0	0	0	0	0	0	0	0	0	0	0
M1563	3383209	GGATCAGGGTCGTTTCGCTGTTGGAAATGGTACCTACAAAGAAACATTTCTTGACAATTATTTCCTGCA	C/G	15	Chr03	2734249	1	0.902299	0.278481	0	M1563	0	0	0	0	0	-	0	0	0	0	0	0	0	0	-	0	0	0	0	0	0	0	-	0	0	-	0	0	0	0	0	0	0	0	0	0	0	0
M1564	3380621	CTTTTCCAGAGTAAACAAGTTGTTACCAATATTGTTAGTATTGTGAATCGGTTCATCTATGAGACTGCA	T/G	20	Chr03	2779034	1	1	0.274286	0	M1564	0	0	0	0	0	0	0	0	0	0	0	0	0	0	0	0	0	0	0	0	0	0	0	0	0	0	0	0	0	0	0	0	0	0	0	0	0	0
M1565	3381904	TGCAGATGCAAGTCCATCACAAGGTAGTATGAACTATTACAACCAATCTGGACCTGCAATGCCTCCTCT	A/G	21	Chr03	2779100	1	1	0.275862	0	M1565	1	1	1	1	1	1	1	1	1	1	1	1	1	1	1	1	1	1	1	1	1	1	1	1	1	1	1	1	1	1	1	1	1	1	1	1	1	1
M1566	3372057	TGCAGTGGCTTATGGGTAGAATACAAACAGGGAATGAGGATACCAATCACATGACAATGTTGCTGAAGA	A/G	32	Chr03	2817214	1	0.988506	0.276471	1.14943	M1566	1	1	1	1	1	1	1	1	1	1	1	1	1	1	1	1	1	1	1	1	1	1	1	1	1	1	1	1	1	1	1	1	1	1	1	1	1	-
M1567	3381364	TGCAGACACTGAAAAGCCAACTCTGCAACCGAACCTATCATCACTTTCAGTTTCTCATCTGACTCAAAA	T/A	35	Chr03	2847280	1	1	0.104651	1.14943	M1567	0	0	1	0	0	0	0	0	0	0	0	0	0	0	0	0	0	0	0	1	1	1	0	1	1	1	0	1	1	1	1	1	1	0	0	1	2	1
M1568	3372128	CAAAATACAAAAAAAATAAAAATGGAAGCATACGTACAAAGCTGGGCATGATATGTCATTATTACTGCA	A/C	10	Chr03	2861559	1	0.954023	0.240964	0	M1568	1	1	-	1	1	1	1	1	1	1	1	1	1	1	1	1	1	1	1	1	1	1	1	1	1	1	1	1	1	-	-	-	1	1	1	-	-	-
M1569	3372128	CAAAATACAAAAAAAATAAAAATGGAAGCATACGTACAAAGCTGGGCATGATATGTCATTATTACTGCA	T/A	16	Chr03	2861565	1	0.982759	0.263158	0	M1569	1	1	1	1	1	1	1	1	1	1	1	1	1	1	-	1	1	1	1	1	1	1	1	1	1	1	1	1	1	1	1	1	1	1	1	1	1	-
M1570	3378162	TGCAGTGCTCCCAATCTTCTACTTCATTAGCCCATACTTTCTATTTGTTAC	C/T	11	Chr03	2861625	1	1	0.270115	0	M1570	0	0	0	0	0	0	0	0	0	0	0	0	0	0	0	0	0	0	0	0	0	0	0	0	0	0	0	0	0	0	0	0	0	0	0	0	0	0
M1571	3384286	GCCCACGAACACTTGCTTGCCAAGTCATTGTTGGCAGATTTTGGCAACAGTTTCTTCACAGCTGCTGCA	C/A	5	Chr03	2906427	1	0.95977	0.101796	0	M1571	0	0	1	0	0	0	0	-	0	0	0	0	0	0	0	0	0	0	0	1	1	1	0	1	1	1	0	1	1	1	1	1	1	0	0	1	1	0
M1572	3382970	TGCAGTGCTCAGCCGAGCCTGCTCAAAATCAAAATCAAAGATAATAAGAAAGGAACGTGAATTTGAGTC	T/G	63	Chr03	2906556	1	0.91954	0.434783	0	M1572	0	0	0	0	0	0	0	0	0	0	0	0	0	0	0	0	0	0	0	0	0	0	0	-	0	0	0	-	0	0	0	0	0	0	0	0	0	0
M1573	8668407	ACAGATCCATAAAATTGTCTCACTGCAACAGATGAAGCTGGCCATCTTTGAACAGTTAGATCATCTGCA	G/T	54	Chr03	2931664	1	0.977011	0.0941176	0	M1573	0	0	1	0	0	0	0	0	0	0	0	0	0	0	0	0	-	0	0	1	1	1	0	1	1	1	0	1	1	1	1	1	1	0	0	1	1	0
M1574	3377131	GTAAAATTGTGGTATAGGAAAATCAATACCTTGCTTGATTCTGCA	A/G	27	Chr03	2946079	1	1	0.239884	0.574713	M1574	0	1	1	1	1	1	1	0	1	1	1	1	1	1	1	2	0	1	1	1	1	1	1	1	1	1	1	1	1	1	1	1	1	1	1	1	1	0
M1575	3381546	TGCAGCAAGCCTTTGAACACTCTAGGAAACTATAAAGAAATGGTATCCTACATTTTTGGTGAATTAGAA	C/T	19	Chr03	2946112	1	1	0.239884	0.574713	M1575	0	1	1	1	1	1	1	0	1	1	1	1	1	1	1	2	0	1	1	1	1	1	1	1	1	1	1	1	1	1	1	1	1	1	1	1	1	0
M1576	3366583	TGCAGTCTTCAACAGATATCTTCAATACGAAGGAAAAGAAAACCATTTATTTTTGTTTTTGTTTTACAG	T/A	64	Chr03	3077406	0.989362	1	0.255814	1.14943	M1576	0	1	1	1	1	1	1	0	1	1	1	1	1	1	1	2	0	1	1	1	1	1	1	1	1	1	1	1	1	1	1	1	1	1	1	1	1	1
M1577	3380307	AAGTTAGCAACCTGAACAATGGCCACGTGTAGAAGAGTGCCACGGAGGCCAACTGCTATGGAAGCTGCA	A/G	32	Chr03	3178541	0.989362	1	0.260116	1.14943	M1577	1	0	0	0	0	0	0	1	0	0	0	0	0	0	0	2	1	0	0	0	0	0	0	0	0	0	0	0	0	0	0	0	0	0	0	0	0	0
M1578	3378135	AGTTTAGGATTAGAGTTTACAAAGTGTACATGGGTATGCCTAAGTATCACAAGAAGATAAACTGCTGCA	A/T	29	Chr03	3201583	1	1	0.413295	0.574713	M1578	1	0	0	0	0	0	0	1	0	0	0	0	0	0	0	2	1	0	0	0	0	0	0	0	0	0	0	0	0	0	0	0	0	0	0	0	0	0
M1579	3379473	TGCAGAGAGCCAGTTAGGCCAAGAAGAGCCATGAATGAGGTTGGAGCTGAAGTTTTGTGGTTTCAATTT	G/C	8	Chr03	3348620	1	1	0.25	0.574713	M1579	1	0	0	0	0	0	0	1	0	0	0	0	0	0	0	2	1	0	0	0	0	0	0	0	0	0	1	0	0	0	0	0	0	0	0	0	0	0
M1580	3383207	CTGTTGTAGCATGATCATAATTTTTGTTCAGATATTGATCGATAAAACTTTGGTTCAGTATTCTCTGCA	A/T	10	Chr03	3356563	1	0.925287	0.245342	0.574713	M1580	1	0	0	-	0	0	0	1	0	0	0	0	0	0	0	2	1	0	0	0	0	0	0	0	0	0	1	0	0	0	0	0	-	0	0	0	0	0
M1581	8213233	GTAAATAGCATACGAAATTAGAAAGTGAATCTGCA	T/A	10	Chr03	3368975	1	1	0.251445	0.574713	M1581	0	1	1	1	1	1	1	0	1	1	1	1	1	1	1	2	0	1	1	1	1	1	1	1	1	1	0	1	1	1	1	1	1	1	1	1	1	1
M1582	3375972	TGCAGGATTGACCATTGATCATCTTGTGGATTGTTACAGACACAGTGAGTGTGTGAGCCTAGCAGAAAG	A/G	6	Chr03	3507300	1	0.988506	0.24269	0.574713	M1582	0	1	1	1	1	1	1	0	1	1	1	1	1	1	1	2	0	1	1	1	1	1	1	1	1	1	0	1	1	1	1	1	1	1	1	1	1	-
M1583	3379033	TGCAGGGTTGACAATTGATCATCTTGTGGATTGTCATAGGCACAATGAATGTGTAAGGCTAGCACAGAG	T/C	33	Chr03	3737892	1	1	0.218023	1.72414	M1583	1	2	1	1	0	0	0	1	2	0	0	0	1	0	0	1	1	0	1	2	0	0	0	0	0	0	1	0	0	0	0	0	0	0	0	0	0	0
M1584	8211763	TGCAGACATTGGAGTCGCCACATCCCCGAGGGTGCTGCACTTGAAGCTGAGTGGAATATTAC	A/G	5	Chr03	3758824	0.989362	1	0.223837	1.72414	M1584	1	2	1	1	0	0	0	1	2	0	0	0	1	0	0	1	1	0	1	0	0	0	0	0	0	0	1	0	0	0	0	0	0	0	0	0	0	0
M1585	3381683	TGCAGCAAAAGAGCTTATCTAGATGTATTAGTTTCTTTCTGTTCATGTAAAACTTTTCATTTTTTCCTC	A/T	26	Chr03	3760174	1	0.977011	0.214706	0.574713	M1585	1	0	1	1	0	0	0	1	2	0	0	0	1	0	0	1	1	0	1	0	0	0	0	0	0	0	1	0	0	0	0	0	0	0	0	0	0	0
M1586	3378047	TGCAGATAGCATAACGATAGAAAGCTTCTATGCAACAAATTTAC	G/A	31	Chr03	3823946	1	1	0.219653	1.14943	M1586	1	2	1	1	0	0	0	1	1	0	0	0	1	0	0	1	1	0	1	0	0	0	0	0	0	0	1	0	0	0	0	0	0	0	0	0	0	0
M1587	3370818	TCATAGTGGAATATCTGATCTGTGGTCCGAAGAGAATATTCATCAGGATCAAATGGTTTAGAGGCTGCA	G/T	62	Chr03	3832690	1	1	0.22093	1.14943	M1587	0	2	0	0	1	1	1	0	0	1	1	1	0	1	1	0	0	1	0	1	1	1	1	1	1	1	0	1	1	1	1	1	1	1	1	1	1	1
M1588	3367108	TGCAGAGGTGAACTAGAAGAAAATATGATGGCATAAACTTTTCAATTCAGTTATAAACCACAATTTTTA	G/C	15	Chr03	3832708	1	1	0.22093	1.14943	M1588	0	2	0	0	1	1	1	0	0	1	1	1	0	1	1	0	0	1	0	1	1	1	1	1	1	1	0	1	1	1	1	1	1	1	1	1	1	1
M1589	8212001	TGCAGCAAAGGAATCTTCCTGCTTGTGTGGTCCAAGATCTGTGGCGGCTCCATCTTCTTTAC	T/A	15	Chr03	3871846	1	1	0.225146	1.72414	M1589	0	2	0	0	1	1	1	0	0	1	1	1	0	1	1	0	0	1	0	1	1	1	1	1	1	1	0	1	1	1	1	1	1	1	1	1	1	1
M1590	3375368	TGCAGAACTTCAATGCAAAATAATGATGCAAACGGGAATTTACATATTCCTGCACACAGATATGTGTGT	A/T	29	Chr03	4094510	1	1	0.0603448	0.574713	M1590	1	2	0	0	1	1	1	1	1	1	1	1	1	1	1	1	1	1	1	1	1	1	1	1	1	1	0	1	1	1	1	1	1	1	1	0	0	1
M1591	8206482	TGCAGAACAGAAAAAGAACAGTATCCAACTTCAGCAAACACAGGTATAATCTATTTCACATTTTATGCA	A/T	35	Chr03	4104130	1	0.954023	0.0636364	0.574713	M1591	0	2	1	1	-	0	0	0	0	0	0	0	0	0	0	0	0	0	0	0	0	0	0	0	-	0	1	0	0	0	0	0	0	0	0	1	1	-
M1592	3380071	TGCAGTGGCCACACTTCACTGTCACAGTGTCTAACAGCCTCTTGCATGGAATACCAACCTACACAAACA	C/T	22	Chr03	4218945	1	1	0.0628571	0	M1592	1	1	0	1	1	1	1	1	1	1	1	1	1	1	1	1	1	1	1	1	1	1	1	1	1	1	0	1	1	1	1	1	1	1	1	0	0	0
M1593	3381262	TGCAGGTTCTTTCTTTCTTTCCTTCCACCTCTCATCTCAATCCACAACCTCTCCCCCATCATTCTCTTG	C/T	63	Chr03	4269021	1	1	0.0628571	0	M1593	1	1	0	1	1	1	1	1	1	1	1	1	1	1	1	1	1	1	1	1	1	1	1	1	1	1	0	1	1	1	1	1	1	1	1	0	0	0
M1594	8208707	TGCAGTAGAGTGATGGGGGTCAACATATTGTAGCTACAAGCATCAAAAGTAATGTATATGGAGTGATGG	T/C	5	Chr03	4470245	1	1	0.135838	0.574713	M1594	0	2	1	1	0	0	0	0	0	0	1	0	0	0	0	0	0	0	0	1	0	1	1	1	0	1	1	0	0	0	1	1	0	1	1	1	1	1
M1595	3378643	TGCAGGTCTAACATGATACCAAACTCTAATTGTAGTAAGTTTGAGCATAACTAAATAGTAAATTTACAG	C/A	19	Chr03	4543633	1	1	0.135057	0.574713	M1595	1	2	0	0	1	1	1	1	1	1	0	1	1	1	1	1	1	1	1	0	1	0	0	0	1	0	0	1	1	1	0	0	1	0	0	0	0	0
M1596	3381128	ATAATCTTTAGTATAGCAGCCATCATGCTATGCACTATCTTGCTATAGCAGTTTTGGGGTTGTGCTGCA	G/C	31	Chr03	4665267	1	1	0.148256	1.72414	M1596	1	2	0	0	1	1	1	1	1	0	0	1	1	1	0	1	1	1	1	0	1	0	0	0	1	0	0	1	1	1	0	0	1	0	0	0	0	0
M1597	8209318	TGCAGTTTCAAATTGATAATTATAGTCCATGTAGTTGCTGTGCTTATGATGTCCATTATGCACGTAACA	T/C	40	Chr03	4665341	1	0.936782	0.153374	0	M1597	0	0	1	1	0	0	0	0	0	1	1	0	0	0	1	0	-	0	0	1	0	1	1	1	0	1	1	0	0	0	1	1	0	1	1	1	1	1
M1598	3382952	TGCAGTATTTGCTGCTGTAGCAGGTGTATTTGGAATGAACTTTGAAACCACAGTTTTTGACTATCCATC	A/T	51	Chr03	4721000	1	0.95977	0.136905	0	M1598	1	1	0	0	1	1	1	1	1	0	-	1	1	1	0	1	-	1	1	0	1	0	0	0	1	0	0	-	1	1	0	0	1	0	0	0	0	0
M1599	3381640	CAAAACTACACCAATATTGCAATTATTCAACTCATTCATTATAAAGTCATGTATTCCAACAATCCTGCA	C/G	36	Chr03	4754523	1	1	0.152299	0.574713	M1599	1	2	0	0	1	1	1	1	1	0	0	1	1	1	0	1	1	1	1	0	1	0	0	0	1	0	0	1	1	1	0	0	1	0	0	0	0	0
M1600	3380342	TGCAGCCTGACCTCCCATAAATTGGAGGCCATTGCCAAAGCCACAAAGGAGACCAGCCAAGAAAGCCCA	A/G	36	Chr03	4757003	0.989362	1	0.156069	1.14943	M1600	1	2	0	0	1	1	1	1	1	0	0	1	1	1	0	1	1	1	1	0	1	0	0	0	1	0	0	1	1	1	0	0	1	0	0	0	0	0
M1601	3378492	TGCAGATCAAAGAGGTAGGGACAACAACAGACAGAAAAATTAGAAGAAAAAAAAGGAATTTTATCAAGA	A/G	62	Chr03	4794391	1	1	0.188571	0	M1601	1	0	0	0	0	0	1	1	1	0	0	0	1	0	0	1	1	0	1	0	1	0	0	0	1	0	0	1	1	1	0	0	1	0	0	0	0	0
M1602	3384573	TGCAGGGTACCAAAAGGCAACCTTTCAAAAAGTGGCGTATGCCGCTTGATGTGAAGAGTCCACGGTATT	C/T	9	Chr03	4817738	0.98913	0.95977	0.159639	0.574713	M1602	0	1	1	1	1	1	0	0	0	1	1	1	0	-	-	0	0	1	0	1	2	1	-	1	0	-	1	0	0	1	1	1	0	-	1	1	1	0
M1603	3372632	GTAATTATTATATAAAATAAAACTAATGGGTACATTGAAAAAATTTTGAACTTGACTGCA	T/C	34	Chr03	4819837	1	0.948276	0.2	0	M1603	0	1	1	1	1	1	0	0	0	1	1	1	0	1	1	0	0	1	0	1	0	1	1	1	0	1	1	0	0	1	1	1	0	1	1	1	1	-
M1604	3383385	AAGAAAAGCTGAAAAATGCCCTCTTTGACACCTTAGATATCTGACTATCGAATCATGGTCAATGCTGCA	A/G	54	Chr03	4828238	0.989362	0.994253	0.197674	1.14943	M1604	1	0	2	-	0	0	1	1	1	0	0	0	1	0	0	1	1	0	1	0	1	0	0	0	1	0	0	1	1	0	0	0	1	0	0	0	0	0
M1605	3382739	TGCAGAATATACAATCTAGGGATTGAAGGTAGGTGGCATCATAGACTGGTAGTTGATCACAAAGTTTAC	T/A	53	Chr03	4847566	1	0.965517	0.200599	0.574713	M1605	0	2	1	-	1	1	0	0	0	1	1	1	0	1	1	0	0	1	0	1	1	1	1	1	1	1	1	-	1	1	1	1	1	1	1	-	0	1
M1606	3379309	CCCCAATCCAATTTTGTCGATGATATCCTCAACTTGACTAAGACTGATACAAAGGTTAGTTTGACTGCA	C/T	17	Chr03	4887260	1	1	0.261494	0.574713	M1606	0	0	0	0	0	0	0	0	1	0	0	0	1	0	0	2	0	0	1	0	0	0	0	0	0	0	0	0	0	0	0	0	0	0	0	0	0	0
M1607	3377536	GTAATTTATTTTCTCTATGGAATTGTAACAAAATTCAATAATTTACTTTGTTCTGCA	T/C	17	Chr03	4947881	1	1	0.261494	0.574713	M1607	0	0	0	0	0	0	0	0	1	0	0	0	1	0	0	2	0	0	1	0	0	0	0	0	0	0	0	0	0	0	0	0	0	0	0	0	0	0
M1608	3381542	TGCAGGACAACAATATTACAGGACCAATCCCCTCTGAGATTGGAAAGCTCCAAAAGCTTCAAACTCTTG	T/C	16	Chr03	5041648	1	0.994253	0.268786	0.574713	M1608	0	0	0	0	0	0	0	0	1	0	0	0	1	0	0	0	0	0	1	0	0	0	0	0	0	0	0	0	0	0	0	0	0	0	0	0	0	0
M1609	3383875	AATAAGCACTGGAACTCGCTGAGGATGAAGACGACAACGACATCGAGGAACCAGAGGACTGTTTCTGCA	A/G	52	Chr03	5112574	1	0.931034	0.263804	0	M1609	0	0	0	0	0	0	0	0	1	0	0	0	1	0	0	0	-	0	1	0	0	0	0	0	0	0	0	0	0	0	0	0	0	0	0	0	0	0
M1610	3383286	TGCAGAGAAGAACGAAGCATGCCCTTCCCACGTGTGGCGCTGTCACAGTTGACGCTGCTGCTACGCCAG	G/C	50	Chr03	5112730	1	1	0.268571	0	M1610	0	0	0	0	0	0	0	0	1	0	0	0	1	0	0	0	0	0	1	0	0	0	0	0	0	0	0	0	0	0	0	0	0	0	0	0	0	0
M1611	3373391	TGCAGTGAAGAGCAGAATTCTCCTTGTTGCTTTTGACACGGTAAACGAACAGATTCTCCTTATCACCAA	C/T	12	Chr03	5151216	1	0.931034	0.263804	0	M1611	0	0	0	-	0	0	0	0	1	0	0	0	1	0	0	0	0	0	1	0	0	0	0	0	0	0	0	0	0	0	0	0	0	0	0	0	0	0
M1612	3378887	GTAATGCTGTAATAAAAGGTAATGATGGGTCTGATCACGGCTTCAGCCTCTGCA	C/T	6	Chr03	5152191	1	1	0.277457	1.14943	M1612	0	0	0	0	0	0	0	0	1	0	0	0	1	0	0	0	0	0	1	0	0	0	0	0	0	0	0	0	0	0	0	0	0	0	0	0	0	0
M1613	3380145	TTTTTTCCTTGGGGAGAGGATATAAATCCAATCATTTCTGTGAGCTTCTTTTCGTTTGATTTTGCTGCA	T/G	0	Chr03	5508897	0.989362	1	0.284483	0.574713	M1613	0	0	0	0	0	0	0	0	0	0	0	0	0	0	0	0	0	0	1	0	0	0	0	0	0	0	0	0	0	0	0	0	0	0	0	0	0	0
M1614	8198473	ATTTCTCTCACCGAGTAATTTGTTTTTTCTGTGGTTCTATCATGTCTGATAATCTGTTTTGCAGCTGCA	A/G	50	Chr03	5868960	1	1	0.491429	0	M1614	1	1	1	1	1	1	1	1	1	1	1	1	1	1	1	1	1	1	0	1	1	1	1	1	1	1	1	1	1	1	1	1	1	1	1	1	1	1
M1615	8214166	AACAAATCTGTTGATACGTCTACTGAGTCACATCAAGCACAAGATGCTGGAGTATTAGTGAAGGCTGCA	G/C	51	Chr03	5870932	0.978723	1	0.508772	2.29885	M1615	1	1	1	1	1	1	1	1	1	1	1	1	1	1	1	1	1	1	0	1	1	1	1	1	1	1	1	1	1	1	1	1	1	1	1	1	1	1
M1616	3378425	TACAACTTTTATTATGTTGGATGCAGTTCTTTTTCAGCTCAATCAAAGGATAGCTGTAACATTTCTGCA	A/T	3	Chr03	5876266	1	1	0.257143	0	M1616	0	1	0	0	0	0	0	0	0	0	0	0	0	0	0	0	0	0	1	0	0	0	0	0	0	0	0	0	0	0	0	0	0	0	0	1	1	0
M1617	3381687	AGAAACAATTCTGGATAAAAAGGAAGAAATAGGCTTGGATTGGCATGTGGAGTCTAGGGTGGTTCTGCA	A/G	18	Chr03	5887784	1	0.977011	0.204678	0	M1617	0	0	0	0	0	-	0	0	0	0	0	0	0	0	0	0	0	0	0	0	0	0	0	0	0	0	0	0	0	0	0	0	0	0	0	-	0	0
M1618	3377958	GTAAAGGGTATGGCAAGATGGTGAAGCAAGGCAAGCAAGTGTACATAACTGCA	A/T	15	Chr03	5896346	0.989362	1	0.20977	0.574713	M1618	0	0	0	0	0	0	0	0	0	0	0	0	0	0	0	0	0	0	0	0	0	0	0	0	0	0	0	0	0	0	0	0	0	0	0	0	0	0
M1619	8215769	GTAAAGGGTATGGCATGGCCAAGCAAGGCAAGCAAGTGTATATCACTGCA	T/C	40	Chr03	5900990	1	1	0.471264	0	M1619	0	1	0	0	0	0	0	0	0	0	0	0	0	0	0	0	0	0	1	0	0	0	0	0	0	0	0	0	0	0	0	0	0	0	0	1	1	0
M1620	3380169	AGAGAGTGGAGTGAACTAAGGGAAGATAAAGGGTTAGGCTTGAGCAAATGACAATCTCTTGGAGCTGCA	G/A	5	Chr03	5993250	1	1	0.285714	0	M1620	0	0	0	0	0	0	0	0	0	0	0	0	0	0	0	0	0	0	1	0	0	0	0	0	0	0	0	0	0	0	0	0	0	0	0	0	0	0
M1621	3381751	TATTTGCTGCCCCCCAACAGCTGATCTGCGCACTTCTCTCCTAATTGTTCTAACTTCATATCTGCTGCA	C/T	28	Chr03	6054166	0.966667	0.91954	0.477987	1.14943	M1621	0	0	0	0	0	0	0	0	0	0	0	0	0	0	0	0	0	0	0	0	0	0	0	0	0	0	0	0	0	0	0	0	0	0	0	0	0	0
M1622	8215550	GGTTTGTAAGCTCAATCCTGCTGCTATGATTCTGTTTTTGCAGGGTTTAGCTTTGTATCTATCACTGCA	A/G	63	Chr03	6071170	1	0.994253	0.287791	0.574713	M1622	1	1	1	1	1	1	-	1	1	1	1	1	1	1	1	1	1	1	0	1	1	1	1	1	1	1	1	1	1	1	1	1	1	1	1	1	1	1
M1624	3377613	TGCAGTCCACTCCTGGTGTTTCTTCATCATTCTTCTCGCTAGTGTATAACTTAC	A/T	40	Chr03	6075615	1	1	0.285714	0	M1624	0	0	0	0	0	0	0	0	0	0	0	0	0	0	0	0	0	0	1	0	0	0	0	0	0	0	0	0	0	0	0	0	0	0	0	0	0	0
M1625	8213524	GTAAATATAAGCAAGTTATGTGATGCAGAAGATACTATGAAAGGGAAATGAAGAACCTGCA	G/A	27	Chr03	6144511	1	1	0.287356	0	M1625	1	1	1	1	1	1	1	1	1	1	1	1	1	1	1	1	1	1	0	1	1	1	1	1	1	1	1	1	1	1	1	1	1	1	1	1	1	1
M1626	3377561	ATAAACTCTTGTGCATCACATGAACCAACTTGCATCAGCAAAGAGTGCATATCCCTATTATTCACTGCA	C/T	18	Chr03	6167108	1	1	0.285714	0	M1626	0	0	0	0	0	0	0	0	0	0	0	0	0	0	0	0	0	0	1	0	0	0	0	0	0	0	0	0	0	0	0	0	0	0	0	0	0	0
M1627	3377606	TGCAGGCCAAAACATATACAGTATGTCAGCCTCCAATCAACTTCAATTGCACTCATACCAACCAACCAT	C/T	29	Chr03	6167184	1	1	0.491429	0	M1627	0	0	0	0	0	0	0	0	0	0	0	0	0	0	0	0	0	0	0	0	0	0	0	0	0	0	0	0	0	0	0	0	0	0	0	0	0	0
M1628	3378170	GCATTACTGTGATACTTTGCATGTCAGTGTTGAGAAATTTTGTTCAAACTAAAATTACTCAAGTCTGCA	G/A	41	Chr03	6317603	1	1	0.285714	0	M1628	0	0	0	0	0	0	0	0	0	0	0	0	0	0	0	0	0	0	1	0	0	0	0	0	0	0	0	0	0	0	0	0	0	0	0	0	0	0
M1629	3381370	TGCAGATAAAGCTAATGAAATAGTTAGCTCCCTTTCCAAGTGAACCCACTTGAACATTTAGAACAAGGA	C/T	27	Chr03	6317654	1	0.908046	0.21519	0	M1629	-	1	1	-	-	-	-	1	1	1	-	1	1	1	-	1	1	1	0	-	1	1	1	1	1	-	1	-	1	-	1	1	-	1	1	-	-	1
M1630	3374672	TGCAGTCATCGTGGGACAGAGGAAGTACGTTATTCCACTGCCGCAGTGGCCAAATATTTTAGTACCTTA	G/A	28	Chr03	6530319	1	0.908046	0.208861	0	M1630	-	-	1	1	1	1	-	-	1	1	-	1	1	1	1	1	-	1	0	1	1	1	-	1	1	1	1	1	1	1	1	1	1	1	1	-	-	-
M1631	3378237	TGCAGTTATGATCATTGATCAAACGGTTCAAACTTTTTCTAGTTCCATTTTTATGTAATTTAC	C/A	44	Chr03	6575633	1	1	0.0948276	0.574713	M1631	0	0	1	1	1	1	0	0	1	1	0	1	1	1	1	2	0	1	1	1	1	1	0	1	1	1	1	1	1	1	1	1	1	1	1	0	0	0
M1632	3378481	GTCTGCTACTACTAATTAGAAGGTTGAGCATTTGTCATCAACATCTTTGTTTTTCCAAATTTAGCTGCA	A/G	10	Chr03	6650812	1	1	0.28	0	M1632	0	0	0	0	0	0	0	0	0	0	0	0	0	0	0	0	0	0	1	0	0	0	0	0	0	0	0	0	0	0	0	0	0	0	0	0	0	0
M1633	3379313	ACGAATATTCAGGCTACCTTTACAAATTTGACCTCAAATGTATATACAGATTTTGTTTTTCAGGCTGCA	T/C	14	Chr03	6715944	1	1	0.28	0	M1633	0	0	0	0	0	0	0	0	0	0	0	0	0	0	0	0	0	0	1	0	0	0	0	0	0	0	0	0	0	0	0	0	0	0	0	0	0	0
M1634	16651031	TGCAGATTCCTGTGGGTTGCAACTTGGGTTCTGGCTTTTTCAATCCCCGCTGTCCTATTTGTGGCAAAG	T/C	29	Chr03	6870168	1	1	0.0747126	0	M1634	0	0	1	0	0	0	0	0	0	0	0	0	0	0	0	0	0	0	0	0	1	0	0	0	1	0	1	1	1	0	0	0	1	0	0	1	1	0
M1635	3373337	TGCAGTAAAAAATTATTCATTTCTCTTACATTTGTTTTGATTTTATATCTGAGGTAGTTTAC	T/C	40	Chr03	6873666	1	0.988506	0.273256	0	M1635	1	1	1	1	1	1	1	1	1	1	1	1	1	1	1	1	1	1	0	1	1	1	1	1	1	1	1	1	1	1	1	1	1	1	1	1	1	-
M1636	8208794	TGCAGTATTTTTGGCCAAATAGTGCATTGGAAACTCTGTAGTATGCTGAAAAGGTCTCATGTCTATTGT	T/C	56	Chr03	6906099	1	0.988506	0.271676	0	M1636	0	0	0	0	0	0	0	0	0	0	0	0	0	0	0	0	0	0	1	0	0	0	0	0	0	0	0	0	0	0	0	0	0	0	0	0	0	-
M1637	3378068	GTAAGTTGCTACTGGTATGACACAACATTGGAAGGATGTTATAATAATATGCTGCA	G/C	50	Chr03	6960472	1	1	0.270115	0	M1637	1	1	1	1	1	1	1	1	1	1	1	1	1	1	1	1	1	1	0	1	1	1	1	1	1	1	1	1	1	1	1	1	1	1	1	1	1	0
M1638	8207012	TGCAGAGTAAAGAACAGGAGGGGTTGAGGGTTTAGATGTGAAGGAAAGTACATCGAATGAAGAATTTTC	A/T	40	Chr03	7019471	1	0.913793	0.24375	0	M1638	1	1	1	-	1	1	1	1	1	1	1	-	1	1	-	1	1	1	1	1	1	1	1	1	-	1	1	1	1	1	1	1	1	1	1	1	1	-
M1639	8212688	TGCAGTGCTCATAGAACACACATCTCTCACAGCTTCTTCACTCTTTTTCACCTCTTCATTCTTTCTCTT	A/G	10	Chr03	7028351	0.985294	0.936782	0.29321	0.574713	M1639	0	0	0	-	0	0	0	0	0	0	0	0	0	0	0	0	0	0	1	0	0	0	0	0	0	0	0	0	0	0	0	0	0	0	0	0	0	-
M1640	3381939	CAGAGATATTGAAGGTCCTCCCTTCCCATTGGTTCTTCAAAAGAGCCTTCTGCCACATAGAACCCTGCA	C/T	20	Chr03	7033346	0.978723	1	0.277778	1.72414	M1640	1	1	1	1	1	1	1	1	1	1	1	1	1	1	1	1	1	1	0	1	1	1	1	2	1	1	1	1	1	1	1	1	1	1	1	1	1	0
M1641	3382958	TGCAGGCTCTTCCCAGGAATCAAACTTCAAGGTATGTTCCCGCGAAGAGAAGTAGTAGTCCCACGTAAT	C/A	6	Chr03	7139144	1	0.954023	0.293939	0.574713	M1641	0	0	0	0	-	0	0	0	0	0	0	0	0	0	0	0	0	0	1	0	0	0	0	0	0	0	0	0	0	0	0	0	0	0	0	0	0	0
M1642	8210040	TGCAGACCATTGAACTGGGATGTAAGGAGCTTAC	C/T	14	Chr03	7195435	0.989362	1	0.274566	0.574713	M1642	1	1	1	1	1	1	1	1	1	1	1	1	1	1	1	1	1	1	0	1	1	1	1	1	1	1	1	1	1	1	1	1	1	1	1	1	1	0
M1643	3381230	TTTCATGAAAATAACAATTGGAAATTTATTATATAAACATAAAATTTACACATTCCTAGATGACCTGCA	T/G	25	Chr03	7222841	1	1	0.28	0	M1643	0	0	0	0	0	0	0	0	0	0	0	0	0	0	0	0	0	0	1	0	0	0	0	0	0	0	0	0	0	0	0	0	0	0	0	0	0	0
M1644	3378232	GTCATATATGCAAGTATTACAAAAAAATTTATGATGGGGTTTCCAATTCCAAAGTTAGCATATGCTGCA	T/C	31	Chr03	7501359	1	1	0.205714	0	M1644	0	0	0	0	0	0	0	0	0	0	0	0	0	0	0	0	0	0	0	0	0	0	0	0	0	0	0	0	0	0	0	0	0	0	0	0	0	0
M1645	3378885	TGCAGGTCTTGATAAAGGCTTACAGTAGCACTTACTAGTGACAGACCAATGAAAGCCCCCCGCTATAAT	C/T	45	Chr03	7501438	1	1	0.293103	0	M1645	0	0	0	0	0	0	0	0	0	0	0	0	0	0	0	0	0	0	1	0	0	0	0	0	0	0	0	0	0	0	0	0	0	0	0	0	0	0
M1646	3380238	TGCAGCAACGTCATTTGTTAGAATATGTTGTATTTATTTTGTTTGAGGGTTGTTATCTCCTAAAATCCC	T/G	57	Chr03	7539554	1	1	0.281609	0	M1646	1	1	1	1	1	1	1	1	1	1	1	1	1	1	1	1	1	1	0	1	1	1	1	1	1	1	1	1	1	1	1	1	1	1	1	1	1	1
M1647	8206809	AATTTTACATTGAAACATGGGCATGATGCATGAGAATCACAGTCGTATTGTAAAACAAACAGGTCTGCA	T/C	23	Chr03	7556795	1	0.988506	0.273256	0	M1647	1	1	1	1	1	1	1	1	1	1	1	1	1	1	1	1	1	1	0	1	1	1	1	1	1	1	1	1	1	1	1	1	1	1	1	1	1	-
M1648	3380771	TGCAGTTGCTATGTCTTTTTGGTAATGTTTACGATTGATGATCTATTGCCGAACAAATTTCTGATTTAG	G/A	12	Chr03	7571563	0.984848	0.925287	0.301242	0.574713	M1648	0	0	0	0	0	0	0	0	0	0	0	0	0	0	0	0	0	0	1	0	0	0	0	0	0	0	0	0	0	0	0	0	0	0	2	0	0	0
M1649	3384194	TGCAGAGATTCTAAAGAATTATCAGAAGAGGTTATTGGAGAGGTACACAACTAAAGATTAGGGATTGGC	T/C	51	Chr03	7579369	1	1	0.289017	1.14943	M1649	0	0	0	0	0	0	0	0	0	0	0	0	0	0	0	0	0	0	1	0	0	0	0	0	0	0	0	0	0	0	0	0	0	0	0	0	0	0
M1650	3377203	GTAAGGATTTTCATTTCCATTTGGATCCTGCGCCGGAAATTTTTGGTGATGCTGCTTCTGCA	G/A	5	Chr03	7676631	1	1	0.270115	0	M1650	1	1	1	1	1	1	1	1	1	1	1	1	1	1	1	1	1	1	0	1	1	1	1	1	1	1	1	1	1	1	1	1	1	1	1	1	1	0
M1651	3377699	GTAAGGCCTTTGTGATGCAATGTGACATCTGCCAACGAAATAAAAGTGAGACCTTGGCTCCTGCA	G/A	36	Chr03	7751301	1	1	0.268786	0.574713	M1651	1	1	1	1	1	1	1	1	1	1	1	1	1	1	1	1	1	1	0	1	1	1	1	1	1	1	1	1	2	1	1	1	1	1	1	1	1	0
M1652	3384124	TGCAGCTAAGGTAGCTTTCCGGCACATCCTCTGACATCCAAATTAGCTTGGAGTGTGGCAATCCTTTGG	C/T	19	Chr03	7823434	1	0.948276	0.272727	0	M1652	1	1	1	1	1	1	1	1	1	1	1	1	1	1	1	1	1	1	0	1	1	1	1	1	1	1	1	1	-	1	1	1	1	1	1	1	1	0
M1653	8213602	TGCAGTGAAGCACATCACAAACATGTTTCTTCAATGCTAAACTGTCAATCATTTAC	T/C	48	Chr03	7901355	1	0.91954	0.221875	0.574713	M1653	0	-	-	0	-	-	0	0	0	0	0	-	0	-	-	0	0	0	1	0	0	0	0	0	0	0	-	0	0	0	0	0	0	0	0	-	-	-
M1654	3381467	TGCAGGATTTTGTTGATCAATACTTCCTAATCCAACTGTGGTATTAGTCATACCACTTGGGTGATTCCA	A/G	42	Chr03	7902045	1	1	0.0971429	0	M1654	1	0	0	1	0	0	1	1	1	1	1	0	1	0	0	1	1	0	1	1	1	1	1	1	1	1	0	1	1	1	1	1	1	1	1	0	0	0
M1655	3370408	TGCAGCGCTCTCAGCTCTGCTTAGGTCAAATTCATCAAATTACTTTGGGCCAAACCCTCTCCACAAACA	C/A	67	Chr03	8027597	1	1	0.0977011	0	M1655	0	1	1	0	1	1	0	0	0	0	0	1	0	1	1	0	0	1	0	0	0	0	0	0	0	0	1	0	0	0	0	0	0	0	0	1	1	1
M1656	8208034	TGCAGCTTGTGTTCGCCACTCAGCTCCTAAACGGCCTCGTATGGTTCAGGTGATAACAATACGAAACAG	C/G	61	Chr03	8185199	1	1	0.281609	0	M1656	1	1	1	1	1	1	1	1	1	1	1	1	1	1	1	1	1	1	0	1	1	1	1	1	1	1	1	1	1	1	1	1	1	1	1	1	1	1
M1657	8208267	TGCAGGCACGGCTGAGTAGATTAGCTAAACAGGATGGAATGAATTTGGTGAGATCTGCCCAAAAAAATG	A/T	7	Chr03	8271263	1	0.982759	0.283626	0.574713	M1657	0	0	0	0	0	0	0	0	0	0	0	0	0	0	0	0	0	0	1	0	0	0	0	0	0	0	0	0	0	-	0	0	0	0	0	0	0	0
M1658	3378154	TGCAGATGGAGGAGGCATATTTTACTTCTACACTCAGTAAGTTACTTTAGTTAC	T/C	41	Chr03	8437227	1	1	0.284483	0.574713	M1658	0	0	0	0	0	0	0	0	0	0	0	0	0	0	0	0	0	0	1	0	0	0	0	0	0	0	0	0	0	0	0	0	0	0	0	0	0	0
M1659	3380638	TTGTTGAGTGAAAATTTGTTTACGAAATCAAACTTAGGAATTTCAAGCTTCGAGGACTATCCTTCTGCA	T/C	59	Chr03	8524241	1	0.994253	0.287356	0	M1659	0	0	0	0	0	0	0	0	0	0	0	0	0	0	0	0	0	0	1	0	0	0	0	0	0	0	0	0	0	0	0	0	0	0	0	0	0	0
M1660	8210283	TGCAGCAACAAGAGGATGTTACTGCTACTAGATTAC	A/C	31	Chr03	8524278	1	1	0.287356	0	M1660	1	1	1	1	1	1	1	1	1	1	1	1	1	1	1	1	1	1	0	1	1	1	1	1	1	1	1	1	1	1	1	1	1	1	1	1	1	1
M1661	3380737	TGCAGTGCTTTTGGTTACCCCAATAACCAACACTATACATCGACAAACACTCATAATAACTTCTCACAA	T/C	35	Chr03	8557298	0.989362	1	0.289017	1.14943	M1661	0	0	0	0	0	0	0	0	0	0	0	0	0	0	0	0	0	0	1	0	0	0	0	0	0	0	0	0	0	0	0	2	0	0	0	0	0	0
M1662	3382501	TTTGCTGTTCCTTCTACTGCAACCTCAGCTCTAGCATACCCTTTATTGTTTGGTGCAGCTTGAACTGCA	C/T	58	Chr03	8587548	1	0.965517	0.295858	0	M1662	0	0	0	0	0	0	0	0	0	0	0	0	0	0	0	0	0	0	1	0	0	0	0	0	0	0	0	0	0	0	0	0	0	0	0	0	0	0
M1663	3379968	TGCAGGAAACGGACACTCTAGGGTCGGATCAACAATTTCAGATAGCCTATTTGATCCATACAGTCTCCA	C/A	9	Chr03	8606551	1	1	0.285714	0	M1663	0	0	0	0	0	0	0	0	0	0	0	0	0	0	0	0	0	0	1	0	0	0	0	0	0	0	0	0	0	0	0	0	0	0	0	0	0	0
M1664	3383148	TGCAGTTAGTGGTTGTTTATAACCTTGGAGTAAAGTTGAGGTTATGGCAGAGCAAAGTCTTATACTAAA	T/C	36	Chr03	8694272	1	0.971264	0.288235	0	M1664	0	0	0	0	0	0	0	0	0	0	0	0	0	0	0	0	0	0	1	-	0	0	0	0	0	0	0	0	0	0	0	0	0	0	0	0	0	0
M1665	3381485	GTAAATTGATTTCTTCACAGTGTTGTTAGACATAAAACAATCGGGTTTTTTCTGCA	T/C	26	Chr03	8717423	1	1	0.285714	0	M1665	0	0	0	0	0	0	0	0	0	0	0	0	0	0	0	0	0	0	1	0	0	0	0	0	0	0	0	0	0	0	0	0	0	0	0	0	0	0
M1666	8207222	TGCAGATGGGGGTGTCGGAGCAGAGTGATAACCGGTTGAGGAAAACACTTGTGAGGACGCTTGTTGGTC	G/A	34	Chr03	8802256	1	1	0.316092	0	M1666	1	1	1	1	1	1	1	1	1	1	1	1	1	1	1	1	1	1	1	1	1	1	1	1	1	1	1	1	1	1	1	1	1	1	1	1	1	1
M1667	3381762	AATTTAGCAAAGAAGGAGAGACAAAGTTATAGTCCAATATTGAAGAAATGGCATTCAATTGCAGCTGCA	A/G	20	Chr03	8804696	1	0.982759	0.313953	0	M1667	0	0	0	0	0	0	0	0	0	0	0	0	0	0	0	0	0	0	0	0	0	0	-	0	0	0	0	0	0	0	0	0	0	0	0	0	0	0
M1668	8198251	TCAGCTTCGCCCCCTCCCAAACCTCCATCGCCACCGCTGGATCAGCCGAAGGCTCTCTTCGACGCTGCA	A/G	2	Chr03	8871068	1	1	0.293103	0	M1668	1	1	1	1	1	1	1	1	1	1	1	1	1	1	1	1	1	1	1	1	1	1	1	1	1	1	1	1	1	1	1	1	1	1	1	1	1	1
M1669	3382392	TGCAGAGTAAAATGTACGGATTTGGTAAATATTGAAAGTATGCTATAAAATGCAAAATTTGTGAAAATT	G/A	60	Chr03	8984672	1	0.913793	0.2875	0	M1669	0	0	0	0	0	0	0	0	0	0	0	0	0	0	-	0	-	0	0	0	0	0	0	0	0	0	-	0	0	0	0	0	0	0	0	0	0	0
M1670	3383297	TGCAGCTTGAACAGCGTCATCTTCCATGGGAACAACCTCATCCCCATCTTTATTGTTGAGATTTACAGA	C/T	14	Chr03	9018060	1	0.954023	0.305389	0	M1670	0	0	0	0	0	0	0	0	0	0	0	0	0	0	0	0	0	0	0	0	0	0	0	0	0	0	0	0	0	0	0	0	0	0	0	0	0	0
M1671	8214017	TGCAGAGTTGCATTGGGGGGGATAGTGGGAGGAGATCCAGACTCTCCATAAGCCAATTCTGGGGGTATT	G/T	20	Chr03	9047617	1	1	0.293103	0	M1671	1	1	1	1	1	1	1	1	1	1	1	1	1	1	1	1	1	1	1	1	1	1	1	1	1	1	1	1	1	1	1	1	1	1	1	1	1	1
M1672	3376591	TGCAGCTTTTATGTTCTTTTTGGAGCCTAGGCATTGTTGTTTTCAGGTTTAGTAGCAGGGTGTTACAGA	C/T	5	Chr03	9084477	1	1	0.291429	0	M1672	0	0	0	0	0	0	0	0	0	0	0	0	0	0	0	0	0	0	0	0	0	0	0	0	0	0	0	0	0	0	0	0	0	0	0	0	0	0
M1673	3382417	GTAACTGAATCAAAGATTCTTTTATTCATTCAAATGTTCTTATCTGAAGTTCAAAATGGCTGCA	G/T	57	Chr03	9126233	1	0.931034	0.312883	0	M1673	0	0	0	0	0	0	0	0	0	0	0	0	0	0	0	0	0	0	0	0	0	0	0	0	0	0	0	0	0	0	0	0	0	0	0	0	0	0
M1674	8199996	TGCAGTAGTAATGGCCAGACTTGCGTCTTTGAAAATGGAGACAGAGGTATATCTCAAGTTTTTTGTTTA	G/A	22	Chr03	9426108	0.989362	1	0.465318	0.574713	M1674	0	0	0	0	0	0	0	0	0	0	0	0	0	0	0	0	0	0	0	0	0	0	0	0	0	0	0	0	0	0	0	0	0	0	0	0	0	0
M1675	3378780	AATGGCTGCTGGTTCAGACGTAATCTTCACTGACGACGTGAGCCTTCAAGTTTTCTTTGACCATCTGCA	T/C	45	Chr03	9427825	1	1	0.291429	0	M1675	0	0	0	0	0	0	0	0	0	0	0	0	0	0	0	0	0	0	0	0	0	0	0	0	0	0	0	0	0	0	0	0	0	0	0	0	0	0
M1676	3365604	TGTAAAATCTGTTGAAAGTTCATGTAAGTTGCCTGATGAGATGATAATGATAGTACTTGGGCGTCTGCA	A/T	38	Chr03	9470959	1	1	0.291429	0	M1676	0	0	0	0	0	0	0	0	0	0	0	0	0	0	0	0	0	0	0	0	0	0	0	0	0	0	0	0	0	0	0	0	0	0	0	0	0	0
M1677	8201058	TGCAGTTGTGGAGGCGATAAACGAATCTGTGGAATCTTCTACACGCTCATCTAGTGGAAGATTGTTCAC	G/A	44	Chr03	9502815	0.986486	0.982759	0.247059	1.14943	M1677	0	0	0	0	0	0	0	0	0	0	0	0	0	0	0	0	0	0	0	0	0	0	0	0	0	0	0	0	0	0	0	0	0	0	0	0	0	0
M1678	3381149	TCGAAAAGTTTAGAGGCTGAACTTGAGAGAACATCAAAGCAATTGAAGGAAGTGACTGCTGTAGCTGCA	G/A	2	Chr03	9504630	1	1	0.291429	0	M1678	0	0	0	0	0	0	0	0	0	0	0	0	0	0	0	0	0	0	0	0	0	0	0	0	0	0	0	0	0	0	0	0	0	0	0	0	0	0
M1679	3375658	TGCAGGAGAACAGGACCTTTTGAACCTTTGATTTACCCGCCCAAAGGATACACAATAGCAAGATTAGGT	A/G	65	Chr03	9681216	1	1	0.45977	0	M1679	0	0	0	0	0	0	0	0	0	0	0	0	0	0	0	0	0	0	0	0	0	0	0	0	0	0	0	0	0	0	0	0	0	0	0	0	0	0
M1680	3380862	TGCAGACATTGGATATATATTAGGTGATACACACGAGCATTGCAGGTTACTATTGTCAGCCTTTTGTTC	G/A	58	Chr03	9851993	0.989362	1	0.184211	1.72414	M1680	1	0	0	1	0	0	1	1	1	1	1	0	1	0	0	1	1	0	1	2	2	1	1	1	1	1	0	1	1	1	1	0	1	1	1	0	0	0
M1681	3377152	GTAAGGCATTTGCCTCCTGCTATGCATTCAGTCCTGATTGTAATGGCTCTCACTTGGGTAGGTACTGCA	C/T	32	Chr03	9853771	1	1	0.187861	0.574713	M1681	1	0	0	1	0	0	1	1	1	1	1	0	1	0	0	1	1	0	1	1	1	1	1	1	1	1	0	1	1	1	1	0	2	1	1	0	0	0
M1682	3378009	TGCAGACTGAGGTTTGAAATTTTCTTACAACTTCTATAAGCTTTTGTTATTTTTGCAGTACAATATTTC	T/A	50	Chr03	9863918	1	1	0.291429	0	M1682	0	0	0	0	0	0	0	0	0	0	0	0	0	0	0	0	0	0	0	0	0	0	0	0	0	0	0	0	0	0	0	0	0	0	0	0	0	0
M1683	8668166	TGCAGAAAGAAAGAAAAATATGCAGCATTAGCAAAAGAGAACAGCACATCATACATCAATTCAAATAAC	A/G	42	Chr03	9944966	0.989362	1	0.119186	1.72414	M1683	1	0	0	0	0	0	1	1	1	1	1	0	1	0	0	1	1	0	1	2	1	1	1	1	1	1	0	1	1	1	1	0	1	1	1	0	0	0
M1684	3377102	CTGTAATATATTCAGCGAACAAAACTTCAGCCCTCCTCTCATTGTAAGATGGTTTATAATGCTTCTGCA	A/C	13	Chr03	9945399	0.989362	1	0.186047	1.14943	M1684	1	0	0	0	0	0	1	1	1	1	1	0	1	0	0	1	1	0	1	2	1	1	1	1	1	1	0	1	1	1	1	0	1	1	1	0	0	0
M1685	3381912	TGTGGCTGGAGTGTTGAAGGGAAGATGGTGACACCTGAGAAAACCCCACCATTTGGAATGGATTCTGCA	T/C	0	Chr03	10010367	1	0.994253	0.106936	0.574713	M1685	1	0	0	0	0	0	1	1	1	1	1	0	1	0	0	1	1	0	1	1	1	1	1	1	1	1	0	1	1	1	1	0	1	1	1	0	0	0
M1686	8206333	TATTATTCAGTATTCTCCAAATTTTGTTCACACACGTTTCGGGCTCGGTATTCGTAGATGTTTTCTGCA	C/T	32	Chr03	10073768	0.989362	0.982759	0.185294	0.574713	M1686	1	0	0	0	0	-	1	1	1	1	1	0	1	0	0	2	1	0	1	1	1	1	1	1	1	1	0	1	1	1	1	0	1	1	1	0	0	0
M1687	3382715	TGAGAACTTTCAATACACCAGAAGTACCAACTTTATGACTTTACATAAAAAACAATTCTAGGGGCTGCA	G/A	63	Chr03	10238676	0.988889	0.954023	0.118182	0.574713	M1687	0	1	1	1	1	1	0	0	0	0	0	1	0	1	1	2	0	1	0	0	0	0	0	0	-	0	1	0	0	0	0	1	0	0	0	1	1	1
M1688	3381305	TGCAGTTTTTTCTTTACTGTAGTCATCAAAAGCATAATGACAGAATTCATTTGTGCAGCCAACAATTTC	T/C	17	Chr03	10256300	1	0.988506	0.110465	0	M1688	0	1	1	1	1	1	0	0	0	0	0	1	0	1	1	0	0	1	0	0	0	0	0	0	0	0	1	0	0	0	0	1	0	0	0	1	1	1
M1689	8204980	GTAATTTTGAGGTGCAGTTGAGAATACAACTGCA	T/A	12	Chr03	10304114	1	1	0.293103	0	M1689	1	1	1	1	1	1	1	1	1	1	1	1	1	1	1	1	1	1	1	1	1	1	1	1	1	1	1	1	1	1	1	1	1	1	1	1	1	1
M1690	8211919	GGATTTTTCTTGATAAGTTATTTCAGGGAAAAGTAGCAGTGCTGTTCATTTGTGCCTGAAAGATCTGCA	T/C	52	Chr03	10420414	1	1	0.293103	0	M1690	1	1	1	1	1	1	1	1	1	1	1	1	1	1	1	1	1	1	1	1	1	1	1	1	1	1	1	1	1	1	1	1	1	1	1	1	1	1
M1691	3369988	TGCAGTTGAAGATCTTACTGAATGCCCTTATAAGTTGCTTTTATCTTTTCATATTTTAGGTATATTTAT	G/C	10	Chr03	10420437	1	1	0.293103	0	M1691	1	1	1	1	1	1	1	1	1	1	1	1	1	1	1	1	1	1	1	1	1	1	1	1	1	1	1	1	1	1	1	1	1	1	1	1	1	1
M1692	3379153	TGCAGACATGGTAGTAACATGCTTGGTTTATTTGTATTATGCACACTTTTCATGTCTAAGACTAAAGCT	G/C	53	Chr03	10624696	1	1	0.182081	0.574713	M1692	1	0	0	0	0	0	1	1	1	1	1	0	1	0	0	2	1	0	1	1	1	1	1	1	1	1	0	1	1	1	1	0	1	1	1	0	0	0
M1693	3379681	AATTTCAATTTGCATTGATCCAAATAATTACTTCGTGAACCAAAAACTATGGCCATTCACACTACTGCA	A/T	45	Chr03	10711021	1	1	0.112717	0.574713	M1693	0	1	1	1	1	1	0	0	0	0	0	1	0	1	1	2	0	1	0	0	0	0	0	0	0	0	1	0	0	0	0	1	0	0	0	1	1	1
M1694	3377821	CATTTTGGTCTATGGTAAATCATGCAAAGAACACATAGTTCACTTGAAACAAGTCTTGACTAGGCTGCA	A/G	36	Chr03	10719025	1	1	0.112717	0.574713	M1694	0	1	1	1	1	1	0	0	0	0	0	1	0	1	1	2	0	1	0	0	0	0	0	0	0	0	1	0	0	0	0	1	0	0	0	1	1	1
M1695	8206658	TGCAGAATCTGAAGTACTCAACTGAGCTATCTCAGACTCGGAAGGCCATCTAATTTCCAAATCCAGCAG	A/G	5	Chr03	10724605	1	0.908046	0.0987261	0.574713	M1695	0	-	-	-	1	1	0	0	0	0	0	1	-	1	1	2	-	1	-	0	0	0	0	0	0	0	1	-	0	0	-	1	0	0	0	1	1	1
M1696	3366840	GTAAGAGAAGAATACCGAATGTTGCATAATCATCCACTCAGAATTTCACAATCTGCA	G/C	23	Chr03	10765696	0.989362	1	0.116279	1.14943	M1696	0	1	1	1	1	1	0	0	0	0	0	1	0	1	1	2	0	1	0	0	0	0	0	0	0	0	1	0	0	0	0	1	0	0	0	1	1	1
M1697	8212115	CAAGAGATCACTCCAAAAGAACCACCTTCATTTGCTAGCCTATAAAAACATGGATCCTCAGCTGCTGCA	A/T	59	Chr03	10775346	1	1	0.112717	0.574713	M1697	0	1	1	1	1	1	0	0	0	0	0	1	0	1	1	2	0	1	0	0	0	0	0	0	0	0	1	0	0	0	0	1	0	0	0	1	1	1
M1698	8212782	TGCAGTTCAGACGGGTGGCTAATCTCTATTTTCTTACAATCTCAATTTTGTCAACTACACCTATTAGGT	A/G	10	Chr03	10894654	1	0.965517	0.114458	1.14943	M1698	0	1	1	-	1	1	0	0	2	0	0	1	0	1	1	2	0	1	0	0	0	0	0	0	0	0	1	0	0	0	0	1	0	0	0	1	1	1
M1699	3381076	TGCAGATCTGCTTTTCTTGGCAAGCACTAATTCAGATGGTGTCTGCTACATTGAGGTTTATTATTTATA	T/A	31	Chr03	10904613	1	0.994253	0.113372	0.574713	M1699	0	1	1	1	1	1	0	0	0	0	0	1	0	1	1	2	0	1	0	0	0	0	0	0	0	0	1	0	0	0	0	1	0	0	0	1	1	1
M1701	3381511	TGTTGTTTTGGTAATTCACTGTTTTTTGTTCTAATATCCGTGTGTGAGTATCTGGAAAATATATCTGCA	G/T	54	Chr03	11126033	0.988372	0.971264	0.11976	1.14943	M1701	0	1	1	1	1	1	0	0	0	0	0	1	0	1	1	2	0	1	0	2	0	0	0	0	0	0	1	0	0	0	0	1	0	0	0	1	1	1
M1702	3379211	TGCAGATCCAGGAACATCACTTGCAGGTCATCCACACGGTTCTTTGCCTTGTCCTTAC	C/T	14	Chr03	11336941	1	1	0.110465	1.14943	M1702	0	1	1	1	1	1	0	0	0	0	0	1	0	1	1	2	0	1	0	2	0	0	0	0	0	0	1	0	0	0	0	1	0	0	0	1	1	1
M1703	3381369	AGCTGGTGCTAAGGTTCAAAAGTTTACTGAATGGGCTTTGAAATGTATAGGAATACATTCACGACTGCA	T/C	6	Chr03	11485809	1	0.994253	0.112426	2.29885	M1703	0	2	1	1	1	1	0	0	0	0	0	1	0	1	1	2	0	1	0	2	0	0	0	0	0	0	1	0	0	0	0	1	0	0	0	1	1	1
M1704	8214864	GTAATGTGATGATAAAAGTGACGGAGAAGCACTGCA	C/T	21	Chr03	11501398	1	1	0.108187	1.72414	M1704	0	2	1	1	1	1	0	0	0	0	0	1	0	1	1	2	0	1	0	2	0	0	0	0	0	0	1	0	0	0	0	1	0	0	0	1	1	1
M1705	3381945	CCAGTGACAACATACTTTCTTGAGGATATATATGATAAGATTGATTATCGACTCACTTCAGATTCTGCA	A/C	8	Chr03	11574023	1	1	0.285714	0	M1705	0	0	0	0	0	0	0	0	0	0	0	0	0	0	0	0	0	0	0	0	0	0	0	0	0	0	0	0	0	0	0	0	0	0	0	0	0	0
M1706	3366786	TGCAGAAAAGCACCTCAACATCAGAATAAACAATCCCCATACTCAGATATATCGAATCCATGATGAGAA	A/T	50	Chr03	11626532	1	0.902299	0.210191	0	M1706	1	1	-	-	-	-	1	1	1	1	1	-	1	-	-	1	1	-	1	1	1	1	1	1	1	1	-	1	1	1	1	-	1	1	1	-	-	-
M1707	8214909	GTAATCTCTCTTTATTTGCTCACTAATCCGTTGGAAACTGCA	T/C	19	Chr03	11688446	0.978723	1	0.298817	2.87356	M1707	1	1	1	1	1	2	1	1	1	1	1	1	1	1	1	1	1	1	1	1	1	1	1	1	1	1	1	1	2	1	1	1	1	1	1	1	1	1
M1708	3366056	AAATGACGTGAATGCACATTGATCTGATAGTTTTGTAGTCACATATATCTTACGATCACTTTATCTGCA	C/G	56	Chr03	11731755	1	1	0.284483	0.574713	M1708	0	0	0	0	0	0	0	0	0	0	0	0	0	0	2	0	0	0	0	0	0	0	0	0	0	0	0	0	0	0	0	0	0	0	0	0	0	0
M1709	3378734	TGCAGTCCACTGATTCCACTTATCAATAAAGAGACTAACCAAGAGCCTGTGGGTTATGATCTTAGCTGA	T/C	61	Chr03	11754158	1	1	0.184211	1.72414	M1709	1	2	0	0	0	0	1	1	1	1	1	0	1	0	0	2	1	0	1	2	1	1	1	1	1	1	0	1	1	1	1	0	1	1	1	0	0	0
M1710	3384457	CAACTCAATACATGTAAGTGACCAGCACCACCCAACAATAATTTATTTCCTCTTCAGAATTGGACTGCA	C/G	51	Chr03	11758815	1	1	0.186047	1.14943	M1710	1	2	0	0	0	0	1	1	1	1	1	0	1	0	0	2	1	0	1	1	1	1	1	1	1	1	0	1	1	1	1	0	1	1	1	0	0	0
M1711	8216101	GTAAAGGATTTCGTGAGATGGCTGTCCATGGTCCTCCCTTGTTGGACTGAGAATGTCTGCA	T/C	31	Chr03	11783147	1	1	0.106509	3.44828	M1711	1	2	0	0	0	0	1	1	2	1	1	0	1	0	0	2	1	0	1	2	1	1	1	1	1	1	0	1	1	1	1	0	1	1	1	0	2	2
M1712	3378469	TGCAGACGAGAAGACTATATTATGACACAATGTCACTTAGAAAATACTAAATAAGTAGTTCATGATTAT	T/C	44	Chr03	11868262	1	1	0.187861	0.574713	M1712	1	1	0	0	0	0	1	1	1	1	1	0	1	0	0	2	1	0	1	1	1	1	1	1	1	1	0	1	1	1	1	0	1	1	1	0	0	0
M1713	3382157	TGCAGTTGATATTTATCGAAACAAATATCAGGTAATTTGATTGGAACATCGCAGTAATCCTTATGAAAA	G/A	42	Chr03	11957479	0.986486	0.931034	0.203125	1.72414	M1713	0	0	1	1	1	1	2	0	0	2	0	1	0	1	1	2	0	1	0	0	0	0	0	0	0	0	1	0	0	0	0	1	0	0	0	1	1	1
M1714	8196505	TTTCAGTTTGTGATGCCAAAATTAGGTTTTTCATCTTGGGGTTCAGCATGATTTCAAGTTCTCTCTGCA	A/T	47	Chr03	12146682	1	1	0.18314	1.72414	M1714	0	2	1	1	1	1	0	0	0	0	0	1	0	1	1	2	0	1	0	2	0	0	0	0	0	0	1	0	0	0	0	1	0	0	0	1	1	1
M1715	3380203	TGCAGCTCCTCTATTTCTGATGCTGGTATTGCTATTGTTCTTTCTTTTGTTGCTTTCAGATATAAACTG	T/C	42	Chr03	12146742	1	0.994253	0.189349	2.29885	M1715	1	2	0	0	0	0	1	1	1	1	1	0	1	0	0	2	1	0	1	1	1	1	1	1	1	1	0	1	1	1	1	0	1	1	1	0	0	0
M1716	3383871	TGCAGGTCTGTAGAGAGGATGAAAGAAGTTCACCTGCGTTGTGGGGAGGATGAAAACGCTTTGTGGAAT	A/G	67	Chr03	12430742	1	1	0.18314	1.72414	M1716	0	2	1	1	1	1	0	0	0	0	0	1	0	1	1	2	0	1	0	2	0	0	0	0	0	0	1	0	0	0	0	1	0	0	0	1	1	1
M1717	3381568	TGCATAAAGCTATTATTCGTGCATTAGTGGATTCTCACTTGGTTCTGTTTCTCTTGTTGTGATGCTGCA	G/A	20	Chr03	12445644	0.988636	0.982759	0.189349	1.14943	M1717	1	2	0	0	-	-	1	1	1	1	1	0	1	0	0	2	1	0	1	1	1	1	1	1	1	1	0	1	1	1	1	0	1	1	1	0	0	0
M1718	3377069	TGCAGGTAATTTCACTTGCTCTTCTACGTTGACATCTGCTGAACACACTTTTAC	C/A	14	Chr03	12807303	1	1	0.184211	1.72414	M1718	1	2	0	0	0	0	1	1	1	1	1	0	1	0	0	2	1	0	1	2	1	1	1	1	1	1	0	1	1	1	1	0	1	1	1	0	0	0
M1721	8213553	GTAACCTGTTGGGGTTTGAGAGGTGGAGGTGTGCTTTTGGTACTGCA	G/A	27	Chr03	13164178	0.989362	1	0.294118	2.29885	M1721	1	1	1	1	1	1	1	1	1	1	2	1	1	1	1	2	1	1	1	1	1	1	1	1	1	1	1	1	1	1	1	1	1	1	1	1	1	1
M1722	3380633	TGCAGCCTAATCCACAAACCTATCAGATACTGAACATAAGTGAGTGAAACATATATCATTGCTGTATGG	C/G	61	Chr03	13193830	1	1	0.187861	0.574713	M1722	1	1	0	0	0	0	1	1	1	1	1	0	1	0	0	2	1	0	1	1	1	1	1	1	1	1	0	1	1	1	1	0	1	1	1	0	0	0
M1723	3380114	TGCAGAAAGAAAAACCCCAAATGAAAACGTACTTTGAAGTTAGAACTCCTTGAACTTTTTATAAACATA	C/T	15	Chr03	13200128	0.967391	1	0.241279	1.72414	M1723	0	0	0	0	0	0	0	0	0	0	0	0	0	0	0	0	0	0	0	0	0	0	0	0	0	0	0	0	0	0	0	0	0	0	0	0	0	0
M1724	3377819	GTAATGAGAAACATTCAGTTGGGATAATTATTTGCTCCTGCATATCAATGTCAAATAGCCCTGCA	A/C	52	Chr03	14237844	0.989362	1	0.289017	1.14943	M1724	0	0	0	0	0	0	0	0	0	0	0	0	0	0	0	2	0	0	0	0	0	0	0	0	0	0	0	0	0	0	0	0	0	0	0	0	0	0
M1725	3382404	TTTGGCTTGCGGTTGATCTTCCTTGATGTGTTATACAATGTGTATCTGTTTGTACTTCTATTTGCTGCA	C/T	45	Chr03	14295588	0.987805	0.965517	0.293413	1.14943	M1725	0	0	0	0	0	0	0	0	0	0	0	0	0	0	0	2	0	0	0	0	0	0	0	0	0	0	0	0	2	0	0	0	0	0	0	0	0	0
M1726	3377243	GTAATGGTTTTGAATGAAGAATAAGTTGAAAGATTGGGGAAGAAGACATTTTACCTGTAACTGCA	A/C	58	Chr03	14349536	1	1	0.284483	0.574713	M1726	0	0	0	0	0	0	0	0	0	0	0	0	0	0	0	2	0	0	0	0	0	0	0	0	0	0	0	0	0	0	0	0	0	0	0	0	0	0
M1727	100027083	TGCAGAAGTGACAAGTGGCAACTTCTATGCCTCATACAAATCACCTTACACAACAATCGTTGGTTGCTT	C/T	36	Chr03	14386326	0.988372	0.936782	0.246875	1.72414	M1727	1	-	1	-	1	1	1	1	1	1	1	1	-	1	1	2	1	1	1	1	1	1	1	1	-	1	1	1	1	1	1	1	1	1	1	-	1	1
M1728	3378530	TGCAGAAAATGTGTTGAAGAAAGGAATGTGGGCATCCAGAAGTAAAGTTGCTGATAATGCTGAAAAGGA	G/T	29	Chr03	14646907	1	1	0.284483	0.574713	M1728	0	0	0	0	0	0	0	0	0	0	0	0	0	0	0	2	0	0	0	0	0	0	0	0	0	0	0	0	0	0	0	0	0	0	0	0	0	0
M1730	3378188	TGCAGGATCCAACTGAAAACAAGACAAAACAAAGAGAAAGCAGTGAGAAGTTATGTTAC	G/A	22	Chr03	18168717	0.989362	1	0.289017	1.14943	M1730	0	0	0	0	0	0	0	0	0	0	0	0	0	0	0	2	0	0	0	0	0	0	0	0	0	0	0	0	0	0	0	0	0	0	0	0	0	0
M1731	3383071	TTCAACACCACAATAGCCAACAATTACATGTCAAACACAACATTCAAAGCCAGGCCAAAAAGTACTGCA	G/A	52	Chr03	18412009	1	1	0.287791	1.72414	M1731	0	0	0	2	0	0	0	0	0	0	0	0	0	0	0	2	0	0	0	0	0	0	0	0	0	0	0	0	0	0	0	0	0	0	0	0	0	0
M1732	3380852	TGCAGTAAACAATATAGGACGCAGAACCAACATAGAAATTCGTTTGCTTCATTACCTGCTCCTTAGCTT	T/A	32	Chr03	18412054	1	1	0.284483	0.574713	M1732	0	0	0	0	0	0	0	0	0	0	0	0	0	0	0	2	0	0	0	0	0	0	0	0	0	0	0	0	0	0	0	0	0	0	0	0	0	0
M1733	8211704	TGCAGAAGTTGCCAGCTCAATTCCAGCACCCAACTCCATCAGAAGATCACCTGCAAACCGCAGCTGTAA	C/G	39	Chr03	18414385	1	1	0.286127	0.574713	M1733	1	1	1	1	1	1	1	1	1	1	1	1	1	1	1	2	1	1	1	1	1	1	1	1	1	1	1	1	1	1	1	1	1	1	1	1	1	1
M1734	8211945	TGCAGATGGATGAACGGGCACGCTTTCCTCCAGGAATGATTACATTGGGATCATTTGGTTACACTACTG	C/T	20	Chr03	18561311	1	0.994253	0.28655	1.14943	M1734	1	1	1	1	1	-	1	1	1	1	1	1	1	1	1	2	1	1	1	1	1	1	1	1	1	1	1	1	1	1	1	1	1	1	1	1	1	1
M1736	8207024	CCACCTCATCGCTCACTCTCACCATGGAGTTCCTCCCATGAATGCTCCACTTCACCATCTCACTCTGCA	A/G	7	Chr03	18641034	1	0.988506	0.236994	0	M1736	0	0	0	0	0	0	0	0	0	0	0	0	0	0	0	0	0	0	0	0	0	-	0	0	0	0	0	0	0	0	0	0	0	0	0	0	0	0
M1737	8204399	GTAAAAGGAAGACAAGGTAGATAAGTGCTGTAAACCTGCA	A/G	5	Chr03	19184189	1	1	0.283237	1.14943	M1737	0	0	0	0	0	0	0	0	0	0	0	0	0	0	0	2	0	0	0	0	0	0	0	0	0	0	0	0	0	0	0	0	2	0	0	0	0	0
M1739	8668188	TGCAGAACAAAATGCCTATATGAAATGACAAATGAAGGGCCAGGAAGAAATTTGGTTCGTGGAAGTGAA	G/C	54	Chr03	21783462	1	1	0.066474	0.574713	M1739	0	2	0	0	0	0	0	0	1	0	0	0	0	0	0	0	0	0	0	0	1	0	0	0	1	0	0	1	1	0	0	0	1	0	0	0	0	0
M1740	3383788	TGCAGAATATCACTTGTTCAACTTTTCTAGCAAGTTTGTTGTTGAGTAAATTAGAGTGTTTTGATTGAT	T/G	46	Chr03	22247252	0.985294	0.902299	0.483974	0.574713	M1740	0	0	0	-	0	0	-	0	0	0	0	0	0	0	0	2	0	0	0	0	0	0	0	0	0	0	0	0	0	0	0	0	0	0	0	0	0	0
M1741	3382496	TGCAGCACCAAATCAAACCAGCATATACACCAGAAATTAC	G/A	20	Chr03	22430478	1	0.91954	0.25	0	M1741	0	0	0	0	0	-	0	0	0	0	0	0	0	0	0	0	0	0	1	0	0	0	0	0	-	0	0	0	0	0	0	0	0	0	0	0	0	0
M1742	8199325	TGCAGGGAGCAAATCTTAGACCAGATTTGTTGAGGGTGGTCTGTTGGAGTGGAGACAAGTCAACTGGAG	A/G	62	Chr03	23418855	1	0.936782	0.229814	1.14943	M1742	1	1	-	-	-	-	1	1	1	1	1	-	1	1	-	1	1	-	1	1	1	1	1	1	1	1	-	1	1	1	1	0	1	1	1	-	-	1
M1743	3383513	TGCAGTTGCATGCAGCTCAAACTGTTTCACAAACATACCACTAGTATTGTATTAGTTTGTGTTTTTTGT	A/G	42	Chr03	23719363	1	0.902299	0.196203	0	M1743	0	-	1	1	1	-	0	0	0	0	0	1	0	0	1	-	-	1	0	0	0	0	0	0	0	-	1	0	0	0	0	1	0	0	0	1	1	0
M1746	8204159	GTAACTTCATGAATTTCGAATCCATGTCTGCA	T/C	26	Chr03	23976570	1	1	0.210983	0.574713	M1746	1	2	0	0	0	0	1	1	1	1	1	0	1	1	0	1	1	0	1	1	1	1	1	1	1	1	0	1	1	1	1	0	1	1	1	0	0	1
M1747	8204727	TGCAGTGCGTGTATGGCACAGCCACTTAC	G/T	15	Chr03	23979712	1	1	0.210983	0.574713	M1747	1	2	0	0	0	0	1	1	1	1	1	0	1	1	0	1	1	0	1	1	1	1	1	1	1	1	0	1	1	1	1	0	1	1	1	0	0	1
M1748	3379075	TGCAGCCTCCTGCTGTTGTCATTCCCTGCTTCAAGAGAACAATAATACTTAC	A/C	46	Chr03	24098303	1	1	0.20977	0.574713	M1748	0	2	1	1	1	1	0	0	0	0	0	1	0	0	1	0	0	1	0	0	0	0	0	0	0	0	1	0	0	0	0	1	0	0	0	1	1	0
M1749	3381933	ATATCCTTTACCGCGCAGAATACAGAAACCCAGTAGTGCAGTGATAGTATACGACAGAAAGAGACTGCA	C/T	10	Chr03	24124860	1	0.988506	0.242775	0	M1749	0	0	0	0	0	0	0	0	0	0	0	0	0	0	0	0	0	0	0	0	0	0	0	0	0	0	0	0	0	0	0	0	0	0	0	0	0	0
M1752	3368099	TGCAGTAAGAATCAGCTTAGATTAGTTTATTAGCTTCTTTTTTTCTTCCTTCTATTAC	T/C	49	Chr03	24610192	0.978723	0.988506	0.208333	2.29885	M1752	1	2	0	0	0	0	1	1	1	1	1	0	1	1	0	2	1	0	1	1	1	1	1	1	1	1	0	1	1	1	1	0	1	1	1	0	0	-
M1753	3380002	AATATCACAGTTACAAGCATTTGGATATATCGATAAAGACAATGCCGAAGAGCAATTTCTATCACTGCA	C/A	44	Chr03	25059307	1	1	0.20977	0.574713	M1753	0	0	1	1	1	1	0	0	0	0	0	1	0	0	1	2	0	1	0	0	0	0	0	0	0	0	1	0	0	0	0	1	0	0	0	1	1	0
M1754	3382451	TGCAGCAATTTTCTCTTCCTTTTTGCATGCTACTGGTTGAAATTAC	A/G	7	Chr03	25156063	1	1	0.286127	0.574713	M1754	1	1	1	1	1	1	1	1	1	1	1	1	1	1	1	2	1	1	1	1	1	1	1	1	1	1	1	1	1	1	1	1	1	1	1	1	1	1
M1755	3380831	ATAAATTTCATCAATAACCAGCTTTCAGTGGATGAACCTACTGCTTCATCCACAACTTTTGTGCCTGCA	T/C	32	Chr03	25289158	0.989362	1	0.216374	2.29885	M1755	0	2	1	1	1	1	0	0	0	0	0	1	0	0	1	2	0	1	0	0	0	0	0	0	0	0	1	0	0	0	0	1	0	0	0	1	1	0
M1756	3381883	TGCAGGGGTTGACAAATCAGAAAAAGATGATGCTAGAAAAGGAGGTTTATCAATAAAAAAATTAGATAG	A/T	60	Chr03	25383321	0.989362	1	0.206395	1.72414	M1756	0	2	1	1	1	1	0	0	0	0	0	1	0	0	1	2	0	1	0	0	0	0	0	2	0	0	1	0	0	0	0	1	0	0	0	1	1	0
M1757	8204005	GTAATAAAACTATTTTTTATCACCTGCTCCTGCA	C/T	26	Chr03	25402600	1	1	0.197674	1.14943	M1757	1	2	0	0	0	0	1	1	1	1	1	0	1	1	0	2	1	0	1	1	1	1	1	1	1	1	0	1	1	1	1	0	1	1	1	0	0	0
M1758	3384130	GTAATCTGGTTTTACCCAGAGAAAGCGTCTAAGAAGCTAAACATCCTGCA	T/G	11	Chr03	25492317	0.9875	0.948276	0.223926	1.72414	M1758	0	2	1	1	1	1	0	0	0	0	0	1	0	0	1	2	0	1	0	0	0	0	0	0	0	0	1	0	0	0	0	1	0	0	0	-	1	0
M1761	3380889	AGCCAGATATAGGCAAAGATAAATGTGACAGCATTATAACATAACATGTAACAATAGGCAGTAACTGCA	C/T	3	Chr03	26121658	1	0.977011	0.233918	0	M1761	0	0	0	-	0	0	0	0	0	0	0	0	0	0	0	0	0	0	0	0	0	0	0	0	0	0	0	0	0	0	0	0	0	0	0	0	0	0
M1762	3378177	TGTAATGTATAAACATATGAAGACCATCTCAACCACACAACCGAACACAAGTATGCATCTTTATCTGCA	C/T	58	Chr03	26123537	0.989362	1	0.212209	1.72414	M1762	0	2	1	1	1	1	0	0	0	0	0	1	0	0	1	2	0	1	0	0	0	0	0	0	0	0	1	0	0	0	0	1	0	0	0	1	1	0
M1763	3377722	GTAACAAAGAACTTTGAAACCAGCCTCGATGCTGATCTGTTCCTTCAAGATACAAGTCTGCA	A/T	7	Chr03	26123865	0.989362	1	0.482558	1.14943	M1763	0	0	0	0	0	0	0	0	0	0	0	0	0	0	0	2	0	0	0	0	0	0	0	0	0	0	0	0	0	0	0	0	0	0	0	0	0	0
M1764	3381805	CATAGACACAGTCTAATGAATTATTCATTCTAACATATATATTTCTGTTCTTCTTCTGCTGTGGCTGCA	T/G	43	Chr03	26348362	1	0.994253	0.473988	0	M1764	0	0	0	0	0	0	0	0	0	0	0	0	0	0	0	0	0	0	0	0	0	0	0	0	0	0	0	0	0	0	0	0	0	0	0	0	0	0
M1765	8195379	CTCATCTACTTAGATAACGAGCCATATTCTTCCACTGTACTTTTCTTTATGCAGTTGCCAAAGACTGCA	A/G	48	Chr03	26625351	1	1	0.210983	0.574713	M1765	1	2	0	0	0	0	1	1	1	1	1	0	1	1	0	1	1	0	1	1	1	1	1	1	1	1	0	1	1	1	1	0	1	1	1	0	0	1
M1766	3379858	TGCAGCACCAAATCAAACAACATATGCAACAGAAATTTAC	G/T	31	Chr03	26848323	0.989362	1	0.206395	1.72414	M1766	0	0	0	0	0	0	0	0	0	0	0	0	0	0	0	0	0	0	0	0	0	0	0	0	0	0	0	0	0	0	0	0	0	0	0	0	0	0
M1767	3373906	TGCAGACAAACCCTTTTGTGCAAATGTACTCACCAGTTCATCCACATTCGAGGTTGGTGCACGTAGATT	C/G	61	Chr03	26868017	1	0.988506	0.27907	0	M1767	1	1	1	1	1	1	1	1	1	1	1	1	1	1	1	1	1	1	1	1	1	1	1	1	1	1	1	1	1	1	1	1	1	1	1	1	1	-
M1768	3369673	TGCAGTATGTTATTCAAATGTTACATTTTAGTAACTCTTTTTTTGGCTAGATTTATTCGTAACGTATAT	C/T	36	Chr03	26903194	1	1	0.285714	0	M1768	0	0	0	0	0	0	0	0	0	0	0	0	0	0	0	0	0	0	0	0	0	0	0	0	0	0	0	0	0	0	0	0	0	0	0	0	0	0
M1769	3381826	TGCAGGTAAATAGCAGGATCCTTCTATAAGATAAAATATACACATGGAAAAAGGCCCACGCAAAGGAGG	A/G	25	Chr03	26907597	1	0.994253	0.286127	0.574713	M1769	0	0	0	0	0	0	0	0	0	0	0	0	0	0	0	0	0	0	0	0	0	0	0	0	0	0	0	0	0	0	0	0	0	0	0	0	0	0
M1770	3378716	ATCATGTGGTTGTTTCAAATCTTACATTCTTGAATGCCCCTGCATATAGCATCCACCCAGTTTACTGCA	A/C	43	Chr03	26964216	1	1	0.234286	0	M1770	0	0	0	0	0	0	0	0	0	0	0	0	0	0	0	0	0	0	0	0	0	0	0	0	0	0	0	0	0	0	0	0	0	0	0	0	0	0
M1771	3381319	ATGTTACTTCCTGGATTTTATGGGTTTTAGTTCCTAATTTCTCTTTCTAATTTGTTCAACTCAACTGCA	G/A	22	Chr03	26969936	1	1	0.285714	0	M1771	0	0	0	0	0	0	0	0	0	0	0	0	0	0	0	0	0	0	0	0	0	0	0	0	0	0	0	0	0	0	0	0	0	0	0	0	0	0
M1772	3378283	TGCAGGTATCATACTGTTATACTGTCTGTAATTTGGGAAGAAGTTGGATTAC	A/G	47	Chr03	27716980	0.989362	1	0.300578	1.14943	M1772	0	0	0	0	0	0	0	0	0	0	0	0	0	0	0	0	0	0	0	0	0	0	0	0	0	0	0	0	0	0	0	0	0	0	0	0	0	0
M1773	8213589	TGCAGTCACACCACCGAAATGGCACTTGGCGGCAAGAACAATTTAC	C/T	14	Chr03	27720339	0.978723	1	0.303571	3.44828	M1773	1	1	1	1	1	1	1	1	1	1	1	1	1	1	1	1	1	1	1	1	1	1	1	1	1	1	1	1	2	1	1	1	1	1	1	1	1	1
M1774	8211877	TATTTCGTGATGTAGATGTAAAATAATGCAATACCTTGTTTTTAGTTTCAATGTTACACTTTATCTGCA	A/T	57	Chr03	27915976	0.987179	0.965517	0.284431	0.574713	M1774	-	1	1	1	1	-	1	1	1	1	1	1	1	1	1	1	1	1	1	1	1	-	1	1	1	1	1	1	1	1	1	1	1	1	1	1	1	1
M1775	3381534	TGCAGTAGTGCCGAATTATGGCAGAAAGAAAGGTTCATGTAAAGTTGACCGTTCCAAAAGCGACCTACT	C/G	64	Chr03	28178582	1	1	0.45977	0	M1775	1	1	1	1	1	1	1	1	1	1	1	1	1	1	1	1	1	1	1	1	1	1	1	1	1	1	1	1	1	1	1	1	1	1	1	1	1	1
M1776	3381487	TGCAGGTACAAGTTACCAAAAATATTTGATTACTTTGTCAGAGAAAAACTCCTAATACCAAAAATACAT	C/T	57	Chr03	28225995	1	0.982759	0.290698	0	M1776	0	0	0	0	0	-	0	0	0	0	0	0	0	0	0	0	0	0	0	0	0	0	0	0	0	0	0	0	0	0	0	0	0	0	0	0	0	0
M1777	3382370	AGTTTATATCTCAAATTTGAGGACATATAGAACATGTCAAGTAAGAAGGAAGAGAAATCTCAGGCTGCA	G/A	29	Chr03	28270255	1	0.908046	0.265823	0	M1777	0	0	0	-	-	0	0	0	0	0	0	0	0	-	0	0	0	0	-	0	0	0	0	0	0	0	0	-	0	0	0	0	-	-	0	0	0	0
M1778	3379100	TGCAGTGAGGGTAACTGTGTTTGGACAGCAGTGGTTAC	T/A	31	Chr03	28318723	1	1	0.291429	0	M1778	0	0	0	0	0	0	0	0	0	0	0	0	0	0	0	0	0	0	0	0	0	0	0	0	0	0	0	0	0	0	0	0	0	0	0	0	0	0
M1779	3377354	GTAAATCATGCAAGAGACAAAATTTTTCCTTGTCTGAGAATGTCGGTGAGTGACTCACTCTGCA	T/C	26	Chr03	28539326	0.989362	1	0.289017	1.14943	M1779	0	0	0	0	0	0	0	0	0	0	0	0	0	0	0	0	0	0	0	0	0	0	0	0	0	0	0	0	0	0	0	0	0	0	0	0	2	0
M1780	8206891	TGCAGAGAGAGAGCCGCGGCGGCGGGGATCCTCAAATTCACGGCGGCGGCGGAGGAGGAGGAGGAGGAG	A/C	52	Chr03	28605575	1	1	0.285714	0	M1780	0	0	0	0	0	0	0	0	0	0	0	0	0	0	0	0	0	0	0	0	0	0	0	0	0	0	0	0	0	0	0	0	0	0	0	0	0	0
M1781	3374459	GTAAATAACTTTATCACAGTTTGGTGTTATTTTGTTGCCGAGGGACTGCA	C/T	16	Chr03	28867933	1	1	0.291908	0.574713	M1781	1	1	1	1	1	1	1	1	1	1	1	1	1	1	1	1	1	1	1	1	1	1	1	1	1	1	1	1	1	1	1	1	1	1	1	1	1	1
M1782	3380477	TGCAGGCTTCAGCAATAGAAATGAAACCTCTTGCTAAGCAAAGGAATCTTAC	G/A	11	Chr03	28990659	0.978723	1	0.244186	1.14943	M1782	0	0	0	0	0	0	0	0	0	0	0	0	0	0	0	0	0	0	0	0	0	0	0	0	0	0	0	0	0	0	0	0	0	0	0	0	0	0
M1783	3369890	TGCAGTGTTTCAAAATTGATAGTGCAGACATGTTACAATAAAGAAAGTTCAAAAATCAAATATGATTGC	T/C	22	Chr03	28995706	0.989362	0.994253	0.293605	0.574713	M1783	1	1	1	1	1	1	1	1	1	1	1	1	1	1	1	1	1	1	1	-	1	1	1	1	1	1	1	1	1	1	1	1	1	1	1	1	1	1
M1784	3384589	GCACAACTCACTCCAGGAAGAGTATGTTGATTATGCAGTGCTCTAATTGCCTGATCAGCTTCTTCTGCA	A/G	44	Chr03	29064515	1	1	0.293103	0	M1784	1	1	1	1	1	1	1	1	1	1	1	1	1	1	1	1	1	1	1	1	1	1	1	1	1	1	1	1	1	1	1	1	1	1	1	1	1	1
M1785	8670830	TGCAGTTTCATTACCTTGAGTAATTGAATTAC	C/T	14	Chr03	29140785	0.989362	1	0.296512	1.14943	M1785	1	1	1	1	1	1	1	1	1	1	1	1	1	1	1	1	1	1	1	1	1	1	1	1	1	1	1	1	1	1	1	1	1	1	1	1	1	1
M1786	3383162	CACAATAGGTAGCCTCATTAGGAGCATCATTAGCCCCATCTTCAGCAAACTTGGGGTCCCCTGCCTGCA	G/C	21	Chr03	29228161	1	0.994253	0.287356	0	M1786	0	0	0	0	0	0	0	0	0	0	0	0	0	0	0	0	0	0	0	-	0	0	0	0	0	0	0	0	0	0	0	0	0	0	0	0	0	0
M1787	3381179	TCTGTAAATCTAAGGGGAGGGTTTTGCGGACCCGAAAAACAAATGGAAGTTGGAATGTTTTTCGCTGCA	C/T	32	Chr03	29425905	0.989362	0.994253	0.302326	1.14943	M1787	0	0	0	0	0	0	0	0	0	0	0	0	0	0	0	0	0	0	0	0	0	0	0	0	0	0	0	0	0	0	0	0	0	0	0	0	0	0
M1788	8207226	AAATTTCCAATCAACATTCCCTTTGTTCTTGTATCAGGAGGACTAGACCATAAGAAAGAACCATCTGCA	C/A	61	Chr03	29464049	1	1	0.215517	0.574713	M1788	0	2	1	1	1	1	0	0	0	0	0	0	0	0	1	0	0	1	0	0	0	0	0	0	0	0	1	0	0	0	0	0	0	0	0	1	1	1
M1789	3378920	TGAGATGTTGCTCTAGGAACAACATGTTTTCAACGTTCCAAAAATTGTCAGACGAGTCCCCATTCTGCA	C/A	58	Chr03	29505275	1	1	0.0833333	0.574713	M1789	1	2	0	0	0	0	1	1	1	1	1	1	1	1	0	1	1	0	1	1	1	1	1	1	1	1	0	1	1	1	1	0	1	1	1	0	0	0
M1790	3366115	TAAGGCATTTGGTTGATTTTATCCTTTAGTCTTGCAATTTGGTTGCATTATCATTGTTTCTATACTGCA	G/T	3	Chr03	29565479	1	1	0.275862	0	M1790	1	1	1	1	1	1	1	1	1	1	1	1	1	1	1	1	1	1	1	1	1	1	1	1	1	1	1	1	1	1	1	1	1	1	1	0	0	1
M1791	3379842	TGCAGTATACCATCTGCTATAACTTGCCTCATTCATCTCCCTTTTTGACTTATCTATGTCAGAGATTGA	C/G	27	Chr03	29574757	1	0.908046	0.283019	0	M1791	0	0	0	0	0	0	0	0	0	0	0	0	0	0	0	0	-	0	0	0	0	0	0	0	0	-	0	0	0	0	0	0	0	0	0	1	1	0
M1792	3367153	TGCAGGATCTCACTCTGTCGTGATCATGCATGCGATCTGAAATGGAGTTGTGCGAAATTGTGGAATTGG	T/A	9	Chr03	29585781	0.989362	1	0.280347	0.574713	M1792	1	1	1	1	1	1	1	1	1	1	1	1	1	1	1	1	1	1	1	1	1	1	1	1	1	1	1	1	1	1	1	1	1	1	1	0	0	1
M1793	8207797	GCCACTGCCGCCGCCTCGCCGGATCCTCCGTCGGAATCTTGCCGAAGCCGCTGCAAGAATCTCGCTGCA	T/G	26	Chr03	29654173	0.989362	0.994253	0.304094	1.14943	M1793	1	1	1	1	1	1	1	1	1	1	1	1	1	1	1	1	1	1	1	1	1	1	1	1	1	1	1	1	1	1	1	1	1	1	1	1	1	1
M1794	3382561	AAACAATTCAAATGATACAAGAAGAAATATGTTGCATTGAACACCTTCACATCCAAAATTCTAACTGCA	A/C	54	Chr03	29734412	1	1	0.066474	0.574713	M1794	0	2	1	1	1	1	0	0	0	0	0	0	0	0	1	0	0	1	0	0	0	0	0	0	0	0	1	0	0	0	0	1	0	0	0	0	0	1
M1795	100017346	TGCAGGAGCCTAAAAGACCATTGGTATTACTTAC	G/C	7	Chr03	29734430	1	1	0.267241	0.574713	M1795	0	0	0	0	0	0	0	0	0	0	0	0	0	0	0	0	0	0	0	0	0	0	0	0	0	0	0	0	0	0	0	0	0	0	0	0	0	0
M1796	3380425	TGCAGTTGCAGATTCAACAATTGAAGGTATTTGATTAC	T/G	6	Chr03	29849540	1	1	0.083815	0.574713	M1796	0	2	1	1	1	1	0	0	0	0	0	0	0	0	1	0	0	1	0	0	0	0	0	0	0	0	1	0	0	0	0	1	0	0	0	1	1	1
M1797	8210897	TGCAGTAAATGATGATCCCTAACATAAAAATTAC	C/T	16	Chr03	30034360	1	1	0.0689655	0	M1797	0	0	1	1	1	1	0	0	0	0	0	0	0	0	1	0	0	1	0	0	0	0	0	0	0	0	1	0	0	0	0	1	0	0	0	1	1	0
M1798	3366121	TGCAGAAGATGGAGTACCATGATCATCAGTAGTAGCATGAGCAGCTCAATTATCCTTAGTGAAAAACAA	C/G	16	Chr03	30123979	1	1	0.0722543	0.574713	M1798	0	2	1	1	1	1	0	0	0	0	0	0	0	0	1	0	0	1	0	0	0	0	0	0	0	0	1	0	0	0	0	1	0	0	0	1	1	0
M1799	3378176	ATGAATCAAGGTATAGTCCATGTCATATCCAATGGCACTGATGGACCGCAGATTCAATGTTCGGCTGCA	T/A	60	Chr03	30127404	1	1	0.0722543	0.574713	M1799	0	2	1	1	1	1	0	0	0	0	0	0	0	0	1	0	0	1	0	0	0	0	0	0	0	0	1	0	0	0	0	1	0	0	0	1	1	0
M1800	3381570	TGCAGCAGAATTGGCAAACGCCCATAAGTTCATAAGTAGTTTGCAGAAGGTAAATTATTGACTCTCTCT	C/G	21	Chr03	30161079	1	1	0.202312	1.14943	M1800	1	2	1	1	1	1	1	1	0	1	0	0	0	0	1	2	1	1	0	0	0	0	0	0	0	0	1	0	0	0	0	1	0	0	0	1	1	0
M1801	3377147	GTAAAGAGAATATTGCCTATGGCAAGGATGGTGCGAGTGATGAGGAAATCAGAGCTGCA	G/C	36	Chr03	30167366	1	1	0.0697674	1.14943	M1801	0	2	1	1	1	1	0	0	0	0	0	0	0	0	1	0	0	1	0	0	0	0	0	0	0	0	1	0	0	0	0	1	0	0	0	1	1	0
M1802	8214743	GTAAACAAGCCAGAGATTCTAGTTTTACTGGCAGGGACTCTAGCTGCA	T/C	23	Chr03	30168344	1	1	0.0722543	0.574713	M1802	0	2	1	1	1	1	0	0	0	0	0	0	0	0	1	0	0	1	0	0	0	0	0	0	0	0	1	0	0	0	0	1	0	0	0	1	1	0
M1803	3376785	ACAATGCTAAAGTAGTTGAAATTATAGATAATGGCTAACCATGCTATCTCAAATAAGTGGGATGCTGCA	C/T	43	Chr03	30179894	0.988372	0.931034	0.219136	0.574713	M1803	1	0	-	-	-	-	1	1	0	1	0	0	0	0	-	2	1	-	0	0	0	0	0	0	0	0	-	0	0	0	0	-	0	0	0	-	-	0
M1804	8199227	ACAGGGGCAATACTACCCACCGTGGGGCTCCTTCTTTCCCACATGATAAATACTTTCTATGAGCCTGCA	C/A	20	Chr03	30186627	1	1	0.274566	0.574713	M1804	0	1	1	1	1	1	0	0	1	0	1	1	1	1	1	2	0	1	1	1	1	1	1	1	1	1	1	1	1	1	1	1	1	1	1	1	1	1
M1805	8213367	GTAAAGAAAATATTGGCTATGGTAAGGATTGGGCAACAGATGAAGAAGTCAGAGCTGCA	G/A	47	Chr03	30199948	0.989362	1	0.282353	2.29885	M1805	0	1	1	1	1	1	0	0	1	0	1	1	1	1	2	2	0	1	1	1	1	1	1	1	1	1	1	1	1	1	1	1	1	1	1	1	1	1
M1806	3384459	AACCCCGAGTTTTTCCATTTATGAAACTATAAGTATAGGAAGAAAATCTCCACCCAATTCATGCCTGCA	A/C	51	Chr03	30235817	1	1	0.247126	0	M1806	0	0	0	0	0	0	0	0	0	0	0	0	0	0	0	0	0	0	0	0	0	0	0	0	0	0	0	0	0	0	0	0	0	0	0	0	0	0
M1807	3381269	TTCTCTTCTGCTTCAGGGTGTGCATTTTGCATACAGAGCTCATCAGGTAATTGTGAGCATCTTTCTGCA	A/T	30	Chr03	30238407	1	0.994253	0.204678	1.14943	M1807	0	2	0	0	0	0	0	0	1	0	1	1	1	1	0	2	0	0	1	1	1	1	1	1	1	1	0	1	1	1	1	0	1	1	1	0	0	1
M1808	3383858	TGGCGTGCCTCCTCGTGTTGCGGTGAGAATGGGAACGGGTTCTGGCTTCTGTGACGAGGGGCATCTGCA	G/A	38	Chr03	30242086	1	1	0.203488	1.14943	M1808	0	2	0	0	0	0	0	0	1	0	1	1	1	1	0	2	0	0	1	1	1	1	1	1	1	1	0	1	1	1	1	0	1	1	1	0	0	1
M1809	3382632	AACCAAGAAAAGTGAGAACAAATTGATAATGAAAGTATTCAGTATATACCTTGAAGATCTGGAACTGCA	T/A	12	Chr03	30252293	0.987805	0.91954	0.210692	0.574713	M1809	0	1	0	0	0	0	0	0	1	0	1	1	1	1	0	2	0	0	1	1	1	1	1	1	1	1	0	1	1	1	1	0	1	1	1	0	0	1
M1810	3378028	GTAATCTACCAAACATCTTTTAGTCCTGTTTTGTTTTTCCTGCA	C/A	16	Chr03	30381533	1	1	0.0722543	0.574713	M1810	0	2	1	1	1	1	0	0	0	0	0	0	0	0	1	0	0	1	0	0	0	0	0	0	0	0	1	0	0	0	0	1	0	0	0	1	1	0
M1811	3377491	GTAAACTTTATGATAATTTGACACTTAGGAGGTCCGTTTACTGCA	C/G	21	Chr03	30523368	1	1	0.066474	0.574713	M1811	0	2	1	1	1	1	0	0	0	0	0	0	0	0	1	0	0	1	0	0	0	0	0	0	0	0	1	0	0	0	0	0	0	0	0	1	1	0
M1812	3377377	GTAATGCAAATGTTGATTCAAAATCCATAGCAACTGCA	A/T	7	Chr03	30735328	1	0.988506	0.276163	0.574713	M1812	1	0	0	0	0	0	1	1	0	1	0	0	0	0	0	2	1	0	0	0	0	0	0	0	0	0	0	0	0	0	0	0	0	0	0	0	0	0
M1813	8207027	ACAGAGAGTGCATAGACAGATGGTTGGAGCATGAGCACGAGAATCACAACCCCACCTGTCCACTCTGCA	C/T	55	Chr03	30743851	1	1	0.274566	0.574713	M1813	0	1	1	1	1	1	0	0	1	0	1	1	1	1	1	2	0	1	1	1	1	1	1	1	1	1	1	1	1	1	1	1	1	1	1	1	1	1
M1814	8210260	TGCAGATTTTGCAGAAGCTTCTCAGCAGGGAAATAATGTTAC	G/A	24	Chr03	30763002	1	1	0.270588	2.29885	M1814	0	1	1	1	1	1	0	0	1	0	2	1	1	1	1	2	0	1	1	1	1	1	1	1	1	1	1	1	1	1	1	1	1	1	1	1	1	1
M1815	3373176	TGTTGGTAGCCAAAGGAGAGCAGTTTTACGTTGTCCATCGGATGTCAACTGTGGCTATTCCAATCTGCA	G/C	40	Chr03	30773561	1	1	0.272989	0.574713	M1815	1	0	0	0	0	0	1	1	0	1	0	0	0	0	0	2	1	0	0	0	0	0	0	0	0	0	0	0	0	0	0	0	0	0	0	0	0	0
M1816	8208403	TCAATATGTACAGTTTCACCACCCCATTTGTAAGTGGCAGGATTGCGCCCAGCTCGGATGGCCCCTGCA	G/A	12	Chr03	30810330	1	1	0.274566	0.574713	M1816	0	1	1	1	1	1	0	0	1	0	1	1	1	1	1	2	0	1	1	1	1	1	1	1	1	1	1	1	1	1	1	1	1	1	1	1	1	1
M1817	3380110	TGCAGGATTCCAACTGAAATAATGGATAACCAATGAGTTCTTCTAGCTACAATCATAAAGTTTACTGGA	G/A	67	Chr03	30810450	0.989362	1	0.28655	2.29885	M1817	1	0	0	0	0	0	1	1	0	1	0	0	0	0	0	2	1	0	0	0	0	0	0	0	0	0	0	0	0	0	0	0	0	0	0	0	0	0
M1818	8200092	CCACCAATCATTACAAGAGGAAAAAAAACCCACCTACTATCATTCCAAGGAAATCAAATAAATACTGCA	T/A	34	Chr03	30824500	0.989362	1	0.27907	1.14943	M1818	0	1	1	1	1	1	0	0	1	0	1	1	1	1	1	2	0	1	1	1	1	1	1	1	1	1	1	1	1	1	1	1	1	1	1	1	1	1
M1819	3382611	TGCAGCCAACAGAGAGGTGTAACTGTGAACCTGCTTAGAAACGTAAACAGGAATACAGTTCTTGAAGAC	A/G	7	Chr03	30918357	0.9875	0.925287	0.251553	0.574713	M1819	1	0	0	0	0	0	-	1	0	1	0	0	0	0	0	2	1	0	0	-	0	0	-	0	-	0	0	0	0	0	0	0	0	0	0	0	0	0
M1820	8207594	TTCTGCTGTAAGTTTGTTCACCTTCTTGGCTAGATATTCCCTTTCTTGCCTCAGAGCTCTGATGCTGCA	T/G	59	Chr03	30967256	1	0.954023	0.25	0.574713	M1820	-	0	0	0	0	0	1	1	0	1	0	0	0	0	0	2	1	0	0	0	0	0	-	0	0	0	0	-	0	0	0	0	0	0	0	-	0	0
M1821	3381415	CATCTATATCTGTCAGAAGAGGATGACGGCCCTTCAAGAGTCCCAGCTCTACTGCTGTGAGCCACTGCA	C/T	54	Chr03	31036504	0.989362	1	0.244186	1.14943	M1821	0	1	1	1	1	1	0	0	1	0	1	1	1	1	1	2	0	1	1	1	1	1	1	1	1	1	1	1	1	1	1	1	1	1	1	0	0	1
M1822	3379663	TGCAGTTCCAATGCTACTGCACGGATTACCCACCAATCTTGTCAATAATTAC	C/T	13	Chr03	31526193	0.989362	1	0.260116	1.14943	M1822	1	0	0	0	0	0	1	1	0	1	0	0	0	0	0	2	1	0	0	0	0	0	0	0	0	0	0	0	0	0	0	0	0	0	0	0	0	0
M1823	3383703	TGCAGGGACACAAGTGGATCATTTTTTCGAAGAAAAATTCATAATATTAC	T/A	37	Chr03	31527794	1	1	0.257225	0.574713	M1823	0	1	1	1	1	1	0	0	1	0	1	1	1	1	1	2	0	1	1	1	1	1	1	1	1	1	1	1	1	1	1	1	1	1	1	1	1	1
M1824	3379108	TGCAGCCGAAAAAAGCTCTTGAAGAAGGGGTTCTGTAACCTGAGGATGAATGTTGCCGACATAACTGCA	A/G	42	Chr03	31695644	1	1	0.255747	0.574713	M1824	1	0	0	0	0	0	1	1	0	1	0	0	0	0	0	2	1	0	0	0	0	0	0	0	0	0	0	0	0	0	0	0	0	0	0	0	0	0
M1825	3379417	TGCAGCCACAATAGCCAAAGTGCAAGCTACAACCACCAAGCCTTGAAAAAAATATATAATTGGACAGCA	A/G	9	Chr03	31723231	1	1	0.505848	1.72414	M1825	1	0	0	0	0	0	1	1	0	1	0	0	0	0	0	2	1	0	0	0	0	0	0	0	0	0	0	0	0	0	0	0	0	0	0	2	0	0
M1826	3378738	GATTTGTAGCCCTACCAAACAGCATAAGAGGATCTTCTCACTTGAAAAGTCTTGATGTGAGTTTCTGCA	G/T	5	Chr03	31826502	0.976744	0.982759	0.175595	1.72414	M1826	0	2	1	0	0	0	0	0	1	0	1	1	1	0	0	2	0	0	2	1	1	1	1	1	1	1	0	1	1	1	1	1	1	1	1	0	0	0
M1827	3377647	TGATAATTAGCTCAACACTAGTTGTTACGTGAGATTGACAGCTTTCCTAATCCGAGTATAGTTTCTGCA	A/G	48	Chr03	32061024	1	1	0.252907	1.72414	M1827	1	0	0	0	0	0	1	1	0	1	0	0	0	0	0	2	1	0	0	0	0	0	0	0	0	0	0	0	2	0	0	0	0	0	0	0	0	0
M1828	3380608	TGCAGTGTGTAAGTCCAATTTTGAAATATGCCCTACCTGCATACAAGTCTCAAAAGTGGAGTCAAGATG	C/A	31	Chr03	32061072	1	1	0.25	0.574713	M1828	1	0	0	0	0	0	1	1	0	1	0	0	0	0	0	2	1	0	0	0	0	0	0	0	0	0	0	0	0	0	0	0	0	0	0	0	0	0
M1829	8209029	TGCAGTGGCATTGTACCAAAAGTTGGGGTTTGAGGTAATGCGACTATTTGTTCATGTTTTTAC	G/A	41	Chr03	32070805	1	1	0.25	1.14943	M1829	0	1	1	1	1	1	0	0	2	0	1	1	1	1	1	2	0	1	1	1	1	1	1	1	1	1	1	1	1	1	1	1	1	1	1	1	1	1
M1830	3370813	TGCAGTCCTGTAACTTTCCATGTGAACGGATGGCAAGCAAATTTTTCTTTACTCCAAAGTGTTGTCAAC	C/T	26	Chr03	32163570	1	1	0.226744	1.14943	M1830	0	1	1	1	1	1	0	0	1	0	1	1	1	1	1	2	0	1	1	1	1	1	1	1	1	1	1	1	1	1	1	1	1	1	1	0	2	0
M1831	3379283	AACTAGGGCAGAATATGCCCAAATACACATGCACACATACTCATACACATCTTGAAATGGTTTGCTGCA	C/A	18	Chr03	32165223	0.989362	1	0.223837	1.72414	M1831	1	0	0	0	0	0	1	1	0	1	0	0	0	0	0	2	1	0	0	0	0	0	2	0	0	0	0	0	0	0	0	0	0	0	0	1	1	1
M1832	8198734	TGCAGGAAAAAAAAAACAAAAAAAAGTCTGCTTCATTCATACCCAAAGATTAGGTGAAACAAATAATGT	G/A	25	Chr03	32165295	0.977778	0.994253	0.222222	1.14943	M1832	0	1	1	1	1	-	0	0	1	0	1	1	1	1	1	2	0	1	1	1	1	1	1	1	1	1	1	1	1	1	1	1	1	1	1	0	0	0
M1833	8203219	GTAATTGTTTGTGTCCCTTCTGCACTCTGCA	C/T	22	Chr03	32169194	1	1	0.229412	2.29885	M1833	0	1	1	1	1	1	0	0	1	0	1	1	1	1	1	2	0	1	1	1	1	1	1	1	1	1	1	1	2	1	1	1	1	1	1	0	0	0
M1834	3382156	CGTTTTTGCTGAACTCATCTTGATGGAAGATCTGAAGGGGCGCACTTGAACCTTACGGAGCTGTCTGCA	A/G	43	Chr03	32257716	1	1	0.15407	1.72414	M1834	1	0	0	1	1	1	1	1	0	1	0	0	0	1	1	2	1	1	0	1	0	1	0	0	0	1	1	0	2	1	1	1	0	1	1	0	0	0
M1835	3382162	TGCAGGCCGAGAACGTCAGAGAAAACTGATTTGACAACGGAGTTCCCAAACGCAGCATCGTAAGCACAT	A/C	40	Chr03	32257778	0.989362	1	0.160819	1.72414	M1835	0	2	1	0	0	0	0	0	1	0	1	1	1	0	0	2	0	0	1	0	1	0	1	1	1	0	0	1	1	0	0	0	1	0	0	1	1	1
M1836	3380829	CTCCTATTTATCTATAGATAATAGTGGAAACAGACCTATAAAACAATTTATGCAAATAAATCCTCTGCA	G/A	23	Chr03	32289371	1	0.982759	0.144118	0.574713	M1836	0	-	-	0	0	0	0	0	1	0	1	1	1	0	0	2	0	0	1	0	1	0	1	1	1	0	0	1	1	0	0	0	1	0	0	1	1	1
M1837	8207669	TGCAGCCAAGACATTGACTCTTACGGGCAGTGAGGCGATATGATAGGGAAGGAGGGGCTCGGGTGGTTA	C/G	23	Chr03	32433573	1	1	0.199422	0.574713	M1837	0	1	1	1	1	1	0	0	1	0	1	1	1	1	1	2	0	1	1	0	1	0	1	1	1	0	1	1	1	0	0	0	1	0	0	1	1	1
M1838	3384487	TTTCTGAGACAAGGGCATCTCCAACTTGATTCTCCTTTACCTCCGCAGATACCGTAATCTGGTGCTGCA	C/G	9	Chr03	32507170	0.9875	0.95977	0.194611	0.574713	M1838	1	0	0	0	0	0	-	1	0	1	0	0	0	0	0	2	1	0	0	1	-	1	0	0	0	1	0	-	0	1	1	1	0	1	1	0	0	0
M1839	3381394	AAAAAGTTGGTGCCGGCGCGGCCATGGTGCAACAAATAATGCGCTATCTGATCCCTGGCCTGCTCTGCA	G/T	61	Chr03	32535578	1	0.948276	0.275758	0.574713	M1839	0	0	0	-	-	-	0	0	0	0	0	0	0	-	-	0	-	-	0	0	0	0	0	0	0	2	-	0	0	0	0	0	0	0	0	0	0	0
M1840	3379225	TCTCTTTGCCAATCCATTTTGGTTGCAGTTGAATCATGTTAGCCTTTATCCCACAACTACAAACCTGCA	A/C	47	Chr03	32564142	1	1	0.198276	0.574713	M1840	1	0	0	0	0	0	1	1	0	1	0	0	0	0	0	2	1	0	0	1	0	1	0	0	0	1	0	0	0	1	1	1	0	1	1	0	0	0
M1841	8209537	TGCAGTCCAAATTTGATCATGCTGGTGTCAGAAATGGGAGATGGCATATTCCTAGCATGGCTATAAAAG	G/T	14	Chr03	32564174	0.987805	0.931034	0.201863	0.574713	M1841	0	1	1	1	1	-	0	0	1	0	-	1	1	1	1	2	-	1	1	0	1	-	1	1	1	0	1	1	1	0	0	0	1	0	0	1	1	1
M1842	3379660	ACTTGATGTTATTCAACAGGCTCAGTCTGGAACTGGGAAGACAGCTACTTTCTGTTCCGGTATTCTGCA	C/T	57	Chr03	32614569	0.989362	1	0.154971	1.72414	M1842	0	2	1	0	0	0	0	0	1	0	1	1	1	0	0	2	0	0	1	0	1	0	1	1	1	0	0	1	1	0	0	0	1	0	0	1	1	1
M1843	3380357	TGCAGCAACTTGACTATAGCTTGACGCAATGCCAGGCCTTGGTTTTAGCACCAACTCGTGAGCTTGCTC	A/G	52	Chr03	32614629	0.989362	1	0.166667	3.44828	M1843	0	2	1	0	0	0	0	0	1	0	1	1	1	0	0	2	0	0	1	0	1	0	1	1	1	0	0	1	1	0	0	0	1	0	0	1	1	1
M1844	3382332	TTGGTTGATAAGTTGGTGTGATGATGACTCTGTAGTTTTATTTGTTTACTAATTATTCCATCAGCTGCA	C/A	58	Chr03	32620829	1	0.965517	0.152695	0.574713	M1844	0	1	1	0	0	-	0	0	1	0	1	1	1	0	0	2	0	0	1	0	1	0	1	1	1	0	0	1	1	0	0	0	1	0	0	1	1	1
M1846	3378411	TGCAGCAAAGTAGATGTTGGTGTTTAGTATGAAGTTAC	A/G	25	Chr03	32712660	1	1	0.0606936	0.574713	M1846	0	2	0	1	1	1	0	0	0	0	0	0	0	1	1	0	0	1	0	0	0	0	0	0	0	0	1	0	0	0	0	0	0	0	0	0	0	1
M1847	3382093	TGCAGCAGAAAGTCATAATACAAAACAAGTATGGCTATAAACTAGCAGGTATCTTACATGAATCTGGAA	T/A	58	Chr03	32750129	1	0.977011	0.139053	0.574713	M1847	0	-	1	0	0	0	0	0	1	0	1	1	1	0	0	2	0	0	1	0	1	0	1	1	1	0	0	1	1	-	0	0	1	0	0	1	1	0
M1848	3379337	TGCAGGTCCCTGATGGACATGCTTCAAGATGCAATCTTGCAATTTGCAGCGTGGTACATTTGAGAACTC	A/T	26	Chr03	32774858	0.989362	1	0.205202	0.574713	M1848	0	1	1	1	1	1	0	0	1	0	1	1	1	1	1	2	1	1	1	0	1	0	1	1	1	0	1	1	1	0	0	0	1	0	0	1	1	1
M1849	3378129	TGCAGAAAAAGCAGAGAAATTGTTGTAAAGCAAACGGAGCCACTTCACCTGCAAGAGATTAGGCAAATG	G/A	56	Chr03	32821976	1	1	0.204023	0.574713	M1849	1	0	0	0	0	0	1	1	0	1	0	0	0	0	0	2	0	0	0	1	0	1	0	0	0	1	0	0	0	1	1	1	0	1	1	0	0	0
M1850	3379399	ATTCTTCGTTGTTCCCTCTAACTTTTAGGCATTTAGTCATTGACAAATCTATCCTGAAATATGACTGCA	T/C	49	Chr03	32866270	1	1	0.066474	0.574713	M1850	0	2	0	1	1	1	0	0	0	0	0	0	0	1	1	0	1	1	0	0	0	0	0	0	0	0	1	0	0	0	0	0	0	0	0	0	0	1
M1851	3373461	TGCAGTGCCTGGACCATCTTGATCTTACGTACTAATTGTCATGTAGCAGTAATTCAAGTATCAAAGCCT	G/C	65	Chr03	32942832	1	0.988506	0.0668605	0.574713	M1851	1	2	1	0	0	0	1	1	1	1	1	1	1	0	0	1	0	0	1	1	1	1	1	1	1	1	0	1	1	1	1	1	1	1	1	1	1	0
M1852	3377742	TGCAGCATACAAGTGGAAGCTAAACTACAATTCAATTTGTGGGAGTTAGCATTGTCTAAACAAAATAAT	T/C	31	Chr03	32966384	1	1	0.066092	0.574713	M1852	1	2	1	0	0	0	1	1	1	1	1	1	1	0	0	1	0	0	1	1	1	1	1	1	1	1	0	1	1	1	1	1	1	1	1	1	1	0
M1853	3380019	TGCAGATAGCACAGTGTTAGTCTTCTTCTTTGCTCCATCAAAAAAGTTGCTAACAAAAACTGTCTTTCT	C/T	11	Chr03	33013184	1	1	0.204023	0.574713	M1853	1	0	0	0	0	0	1	1	0	1	0	0	0	0	0	2	0	0	0	1	0	1	0	0	0	1	0	0	0	1	1	1	0	1	1	0	0	0
M1854	3382182	AATTCATCAAAACTTTCTTATACAAAATGAAATTATACAAGTCAAAGTTTTTAGTTTATAAAATCTGCA	A/G	24	Chr03	33037498	1	0.908046	0.0605096	0.574713	M1854	0	2	0	1	1	-	0	0	0	0	0	0	-	1	1	0	1	1	0	0	0	0	0	0	0	0	1	0	-	0	0	0	0	0	0	0	-	-
M1855	3377424	TGCAGCAAAATGGGATGATAATCCGAGTTGTTTCTGCCCATGGTTTCACAACCAATCTTATCAAACATG	A/G	17	Chr03	33086409	1	1	0.162791	1.14943	M1855	0	2	1	0	0	0	0	0	1	0	1	1	0	0	0	2	0	0	1	0	1	0	1	1	1	0	0	1	1	0	0	0	1	0	0	1	1	0
M1856	3380657	TGGTCCATGAAATCTTGGATATTGCCTTGCTTTTGCACTTATGTTTCTAGAACTCCCACTTCCTCTGCA	A/T	10	Chr03	33087263	1	1	0.232759	0.574713	M1856	1	0	0	0	0	0	1	1	0	1	0	0	0	0	0	2	0	0	0	1	0	1	0	0	0	1	0	0	0	1	1	1	0	1	1	0	0	0
M1857	3380374	TGCAGTTCTTTGAGAACGGGACAGGATTGTCATCCACAGTGCTTATAGTCTCTTCAATCATTTCCAAGT	A/C	65	Chr03	33098322	1	1	0.209302	1.14943	M1857	0	2	1	0	0	0	0	0	1	0	1	1	0	0	0	2	0	0	1	1	1	1	1	1	1	1	0	1	1	1	1	1	1	1	1	1	1	0
M1858	3383194	TGCAGCAGGGGTAAAGGCAGACCAAGACAAAGTAGAGGCCCCACCATAAACATCAGCTAGTCAAATATT	C/A	27	Chr03	33103225	1	1	0.20977	0.574713	M1858	1	0	0	1	1	1	1	1	0	1	0	0	1	1	1	2	1	1	0	0	0	0	0	0	0	0	1	0	0	0	0	0	0	0	0	0	0	1
M1859	3369236	GACATGCACCAATTTGGGAAAATGGATTGCTAATTTTCACTGATCTAGGCACTTTATTTTGCTTCTGCA	A/G	3	Chr03	33167528	1	1	0.0632184	0	M1859	0	0	0	1	1	1	0	0	0	0	0	0	0	1	1	0	1	1	0	0	0	0	0	0	0	0	1	0	0	0	0	0	0	0	0	0	0	1
M1860	8665407	GTAACTTGATTGAGAACTCTACGGCTATGAAGTGAACGGGGCCTGCA	T/C	10	Chr03	33193401	1	1	0.0549133	0.574713	M1860	0	2	0	1	1	1	0	0	0	0	0	0	0	1	1	0	1	1	0	0	0	0	0	0	0	0	1	0	0	0	0	0	0	0	0	0	0	0
M1861	3381167	AGTAAACAAACCATTTTGTTCATGAAGATAATACTAATTGCTACTACAAAATTGAAGACAAGTGCTGCA	A/C	57	Chr03	33236661	0.98913	1	0.270349	1.72414	M1861	1	0	1	0	0	0	1	1	0	1	0	0	1	0	0	2	0	0	0	0	0	0	0	0	0	0	0	0	0	0	0	0	0	0	0	0	0	0
M1862	3380711	TGCAGAGATACTATGGGATGGTGGTTGGCTTTTGCGCCAGTTGCTTCCTTACAGTGTGTCAGAATTCAA	T/C	21	Chr03	33353656	0.989362	1	0.271676	1.14943	M1862	1	0	1	0	0	0	1	1	0	1	0	0	1	0	0	2	0	0	0	0	0	0	0	0	0	0	0	0	0	0	0	0	0	0	0	0	0	0
M1863	8203121	GTAAGTGATCCTTCTGATTCTTGTCACTGCA	A/T	25	Chr03	33355309	1	1	0.268786	0.574713	M1863	0	1	0	1	1	1	0	0	1	0	1	1	0	1	1	2	1	1	1	1	1	1	1	1	1	1	1	1	1	1	1	1	1	1	1	1	1	1
M1864	3381761	TGTGCATACGTACACATAACCAAGTAATCCGACCAATAATTCCGATCCAATTGCTTGTTTTTTCCTGCA	C/G	63	Chr03	33396230	1	1	0.267241	0.574713	M1864	1	0	1	0	0	0	1	1	0	1	0	0	1	0	0	2	0	0	0	0	0	0	0	0	0	0	0	0	0	0	0	0	0	0	0	0	0	0
M1865	8209466	AAATATGCAGTATTATCAGACCCTCTTCTTCCAATTCTGCTGCATAAACGTTTCCACGAAAAATCTGCA	A/C	59	Chr03	33452424	1	0.982759	0.236686	1.14943	M1865	0	2	0	1	1	1	0	0	1	0	1	1	0	1	1	2	1	1	1	1	1	1	1	1	1	1	-	1	1	1	1	1	1	1	1	1	1	1
M1866	3379277	CAAACAATTGAACAATCCGCTTACAACAACAAAGAATACAAGGAAAAATGTTATCAAATGTTCACTGCA	G/A	18	Chr03	33518056	1	0.988506	0.239766	1.14943	M1866	1	0	1	0	0	0	1	1	0	1	0	0	1	0	0	2	0	0	0	0	0	0	0	0	0	0	0	0	0	0	0	0	0	0	0	0	0	0
M1867	3379838	TGCAGTATATGTATTATTATACAATTTCACAATATTTATACTGATAACTTTATTTTTCCCACAATAGCT	C/T	59	Chr03	33980185	0.989362	1	0.242775	1.14943	M1867	1	0	1	0	0	0	1	1	0	1	0	0	1	0	0	2	0	0	0	0	0	0	0	0	0	0	0	0	0	0	0	0	0	0	0	0	0	0
M1868	3378267	GTAAGTTGATTATACAACTAACTGATTTTTATGATGTGGATACATCATGCCTCTGCA	T/C	12	Chr03	34080039	1	1	0.244253	0.574713	M1868	1	0	1	0	0	0	1	1	0	1	0	0	0	0	0	2	0	0	0	0	0	0	0	0	0	0	0	0	0	0	0	0	0	0	0	0	0	0
M1869	8216200	GTAAAGATATTTGTACGTGCCCTTCAAGACTGGTTCAAGCACTACCTTCTACCCACTGCA	C/T	15	Chr03	34083691	0.989362	1	0.252941	2.29885	M1869	0	1	0	1	1	1	0	0	1	0	1	1	1	1	1	2	1	1	1	1	1	1	1	1	1	1	1	1	1	1	1	1	1	1	1	1	1	1
M1870	3378921	TTGTGATCATAGCTGTTATTCATGTTGTTTGATGGAGTGTGTCATTCTTGGTGTGTTATACATTCTGCA	C/G	7	Chr03	34110698	0.989362	1	0.242775	1.14943	M1870	1	0	1	0	0	0	1	1	0	1	0	0	0	0	0	2	0	0	0	0	0	0	0	2	0	0	0	0	0	0	0	0	0	0	0	0	0	0
M1871	3378540	TGCAGTTTAGTGCTTATGCTTAGCGTGAGGTTAGCTCAATTTTGTTGTGGTTGCATAGCTCACTTGTGA	G/T	46	Chr03	34110802	1	1	0.244253	0.574713	M1871	1	0	1	0	0	0	1	1	0	1	0	0	0	0	0	2	0	0	0	0	0	0	0	0	0	0	0	0	0	0	0	0	0	0	0	0	0	0
M1872	3379601	GGAGTGTGGGAGCATCAAGGCAGGGGTTTTCTGTATGAACCAGAAAACTGTTCTGTTAGGACCCCTGCA	T/C	56	Chr03	34202903	1	0.971264	0.143713	1.14943	M1872	0	1	1	2	0	0	1	0	1	1	1	1	1	0	1	2	0	1	0	1	0	1	1	1	0	1	0	0	0	1	1	1	0	1	1	-	-	-
M1873	8214472	AAAATATTTGATGGCTCAGTAACTTCAGACAAAGAGCTTTTCTGACTGCTACCTTTTGATAAAACTGCA	A/G	60	Chr03	34211002	0.989362	0.971264	0.263314	0.574713	M1873	0	0	0	0	0	0	0	0	0	0	0	0	0	0	0	0	0	0	0	0	0	0	0	0	0	0	0	0	0	0	0	0	0	0	0	-	-	-
M1874	8207949	GAAATGTCTCGGGAACATTTAGAATTGCAAGATGATAAGGCAAACACTGCATTCTGCTTTGCAGCTGCA	C/G	40	Chr03	34217894	1	0.931034	0.246914	0	M1874	1	1	1	-	-	1	1	1	1	1	1	1	1	1	1	1	1	1	1	1	1	1	1	1	1	1	1	1	1	1	1	1	1	1	1	-	-	-
M1875	3378115	TGCAGAAGTGGGAAATTTTGAGTTTCTATCTGTGATTATGAGCACTTATCCCGATTTATTATGGGAGTT	G/C	33	Chr03	34219370	1	1	0.119883	1.72414	M1875	1	2	0	2	1	1	0	1	0	0	0	0	0	1	0	2	1	0	1	0	1	0	0	0	1	0	1	1	1	0	0	0	1	0	0	0	0	0
M1876	3377736	TGCAGAAAATTACATTATCATGTACTTGGTCAGTGAAAGAAATTCCTTTCATTACTATTTTAC	A/G	56	Chr03	34316026	1	1	0.254335	1.14943	M1876	1	0	1	0	0	0	1	1	0	0	0	0	0	0	0	2	0	0	0	0	0	0	0	0	0	0	0	0	0	0	0	0	0	0	0	0	0	0
M1877	3373798	TGCAGAGGAATTCAATAAGAATCAACAAGATTTGAATACTATGAGAGAGAGAGAGACAGAGAGAAAGAG	C/G	56	Chr03	34322591	0.989362	1	0.251445	0.574713	M1877	0	1	0	1	1	1	0	0	1	1	1	1	1	1	1	2	1	1	1	1	1	1	1	1	1	1	1	1	1	1	1	1	1	1	1	1	1	1
M1878	3382418	GAAGAGGATAGGGTTTTTTGAGGTACTAAACTAACCCGGATGCTAAGGCAGATTGAGAAGGTTGCTGCA	G/A	46	Chr03	34364983	1	0.954023	0.254545	1.14943	M1878	1	0	1	0	0	0	1	1	0	0	0	0	0	0	0	1	0	0	0	-	0	0	0	0	0	0	0	0	0	0	0	0	0	-	0	0	0	0
M1879	3383595	TGCAGCCAAGATTTTATTCAATCTCCTCATCTCCAAGGTAAATTTATTTTCATTGCTTTGCATTACTGT	T/G	58	Chr03	34400362	0.989362	1	0.25	0.574713	M1879	1	0	1	0	0	0	1	1	0	0	0	0	0	0	0	2	0	0	0	0	0	0	0	0	0	0	0	0	0	0	0	0	0	0	0	0	0	0
M1880	3382740	CCTAGCAGAAGACCATCCATGTTGAAAATGACGTGGGTGATTGGTTTTCTAAAGGAGACGAAGCCTGCA	T/C	22	Chr03	34448072	0.989362	1	0.25	1.14943	M1880	0	1	0	1	1	1	0	0	1	1	1	1	1	1	1	2	1	1	1	1	1	1	1	2	1	1	1	1	1	1	1	1	1	1	1	1	1	1
M1881	3382839	TACCATTATATGAGATGGGTAATACCGGACAAAGGAAGACTAGAAAAGCACAAAATCATTTTTTCTGCA	C/A	25	Chr03	34485246	1	0.913793	0.265823	1.14943	M1881	1	0	-	0	0	0	1	1	0	0	0	0	0	0	0	2	-	0	0	0	0	0	0	0	0	0	0	-	0	0	0	0	0	0	0	0	0	0
M1882	3371282	GTAATTATGTTTTTATTTATTTTCTTTCTTCTGTGTCCGACGCCCTATAAAGATTATCCTGCA	A/C	55	Chr03	34579324	1	1	0.255814	1.14943	M1882	0	1	0	1	1	1	0	0	1	1	1	1	1	1	1	2	1	1	1	1	1	1	1	1	1	1	1	1	1	1	1	1	1	1	1	1	1	1
M1883	3380195	TGTTGCAATACTGCATATATAGATAGACTTTCCTTGAGATTTTATGCAGCAACAACAAACTTTCCTGCA	C/G	27	Chr03	34663904	1	1	0.25	0.574713	M1883	1	0	1	0	0	0	1	1	0	0	0	0	0	0	0	2	0	0	0	0	0	0	0	0	0	0	0	0	0	0	0	0	0	0	0	0	0	0
M1884	3382547	TGCAGCCAACTTCTATCAAGATTTTGATATAACCTGGGGAGATGGTCGCGCCAAGATACTAAACAATGG	C/T	9	Chr03	34738461	0.97619	0.95977	0.246988	1.14943	M1884	1	0	1	0	0	0	1	1	0	0	-	0	0	0	0	2	0	0	0	0	0	0	0	0	0	0	-	0	0	0	0	0	0	0	0	-	0	0
M1885	3367796	GTAAGAAATCGAACAAACATAATAAGCAGTGACAGTGCCTGCA	A/T	15	Chr03	34746908	1	1	0.251445	0.574713	M1885	0	1	0	1	1	1	0	0	1	1	1	1	1	1	1	2	1	1	1	1	1	1	1	1	1	1	1	1	1	1	1	1	1	1	1	1	1	1
M1886	3384551	ATAATTCCACCAGTCAACAGCTTCCCAAAGCAAGCTATATCTGGTACACAATGGATTAGCTCCGCTGCA	T/A	56	Chr03	34763571	0.985714	0.942529	0.246951	0.574713	M1886	-	0	1	0	0	0	-	1	0	0	0	0	0	0	0	2	0	0	0	0	0	0	0	0	0	0	0	0	0	0	0	0	0	-	0	0	0	0
M1887	3378768	TGCAGCAGCAAAGGCAAGAACTTATGTATTGAATATTGTTTATTAC	T/A	35	Chr03	34786124	1	1	0.25	0.574713	M1887	1	0	1	0	0	0	1	1	0	0	0	0	0	0	0	2	0	0	0	0	0	0	0	0	0	0	0	0	0	0	0	0	0	0	0	0	0	0
M1888	8206434	AATTTTGTGTATGCTTGTGGAGGGAGTTTTTGAGATGAGACACATGGGAAGCAAGGAATTATTTCTGCA	G/A	8	Chr03	34816794	1	1	0.251445	0.574713	M1888	0	1	0	1	1	1	0	0	1	1	1	1	1	1	1	2	1	1	1	1	1	1	1	1	1	1	1	1	1	1	1	1	1	1	1	1	1	1
M1889	3377348	TGCAGTCTTAGTTGTAAGGTCATCATCAACCACGAATGACTAATTTTTGTTTAC	T/C	40	Chr03	34816891	0.989362	1	0.25731	2.29885	M1889	1	0	1	0	0	0	1	1	0	0	0	0	0	0	0	2	0	0	0	0	0	0	0	0	0	0	0	0	0	0	0	0	0	0	0	0	2	0
M1890	3378376	TGCAGTTCAACCTATTGAAATCGGTGAAGAACAAGTTTTGATCTGTAAACTCATTCTTTCACTCCTGCA	C/A	63	Chr03	34883352	1	1	0.25	0.574713	M1890	1	0	1	0	0	0	1	1	0	0	0	0	0	0	0	2	0	0	0	0	0	0	0	0	0	0	0	0	0	0	0	0	0	0	0	0	0	0
M1891	3377877	GTAATGATGGTTCAAGTCAAATCATGTCCATAATTTGCTGCA	A/G	20	Chr03	35228744	1	1	0.0517241	0	M1891	0	0	0	0	0	0	0	0	0	0	0	0	0	0	0	0	0	0	0	0	0	0	0	0	0	0	0	0	0	0	0	0	0	0	0	0	0	0
M1892	8211020	GTAATAATGCTCTTTCCGCGGTAGACTGCA	A/C	6	Chr03	35284201	1	1	0.251445	0.574713	M1892	0	1	0	1	1	1	0	0	1	1	1	1	1	1	1	2	1	1	1	1	1	1	1	1	1	1	1	1	1	1	1	1	1	1	1	1	1	1
M1893	3381246	TGCAGTTGGCCAACAGGGTTTTGGTCACCAAAGAATGGTACATAAAGTATGGTGCATGAACTCCAAAAA	G/A	17	Chr03	35444962	0.988372	0.977011	0.202381	1.14943	M1893	0	1	0	1	1	1	0	0	1	1	1	1	0	1	1	2	1	1	1	1	1	1	1	1	1	1	1	1	1	2	1	1	1	0	0	0	0	1
M1894	3381878	TGCAGGTAAATACAAACCGATATATTATTCCAGATCTATGTTTTTCTTATTTTTCATCATATAATTATG	C/G	12	Chr03	35570259	0.986842	0.902299	0.221154	0.574713	M1894	0	1	0	1	1	1	-	0	1	1	1	1	0	1	-	2	1	1	1	1	1	1	1	1	1	1	1	1	1	1	1	1	1	0	0	0	0	1
M1895	3381838	TCCAGAGTAGCATTTACGGGCTTTGTCCAGCTAGTTGAATTCTCATAGGTAAAATTGCACTCATCTGCA	T/G	55	Chr03	35601299	1	0.994253	0.226744	1.14943	M1895	1	2	1	0	0	0	1	1	0	0	0	0	1	0	0	2	0	0	0	0	0	0	0	0	0	0	0	0	0	0	0	0	0	1	1	0	0	0
M1896	8210752	TGCAGGCTTACAGCACCCAGACTGCACAAAACATCCAACAAATGCAGATTAC	C/T	34	Chr03	35601343	1	1	0.228324	0.574713	M1896	0	1	0	1	1	1	0	0	1	1	1	1	0	1	1	2	1	1	1	1	1	1	1	1	1	1	1	1	1	1	1	1	1	0	0	1	1	1
M1897	3381204	TGCGTAAACAAGTAATTGACTGCCATCCACATATCAACCTCAACGTATATCCAGAATGGCCATGCTGCA	A/G	32	Chr03	35673360	0.978723	0.994253	0.30814	1.14943	M1897	1	0	1	0	0	0	1	1	0	0	0	0	0	0	0	2	0	0	0	0	0	0	0	0	0	0	0	0	0	0	0	0	0	0	0	0	0	0
M1898	3377702	TGCAGGTGGCATCTTTCGCGTGTTCCAATGAATTTGTTTTCAACGTCACCAACAACACTATTCAATTTT	C/A	55	Chr03	35688831	1	1	0.25	0.574713	M1898	1	0	1	0	0	0	1	1	0	0	0	0	0	0	0	2	0	0	0	0	0	0	0	0	0	0	0	0	0	0	0	0	0	0	0	0	0	0
M1899	3383295	TCAAGAAAAAAAAATTCATCCAGCATCAGCTCTAGATAGAAAAGTCCCTGTTGTTATTTCGTAACTGCA	A/G	5	Chr03	35711980	0.986111	0.982759	0.261905	2.29885	M1899	1	0	1	0	0	0	1	1	0	0	2	0	0	0	0	2	0	0	0	0	0	0	0	0	0	0	0	0	0	0	0	0	0	0	0	0	0	0
M1900	3383295	TCAAGAAAAAAAAATTCATCCAGCATCAGCTCTAGATAGAAAAGTCCCTGTTGTTATTTCGTAACTGCA	T/A	14	Chr03	35711989	1	1	0.25	0.574713	M1900	1	0	1	0	0	0	1	1	0	0	0	0	0	0	0	2	0	0	0	0	0	0	0	0	0	0	0	0	0	0	0	0	0	0	0	0	0	0
M1901	3378703	TGCAGCACAGAAGTCATCCACTGCTCAACAGCAACAATAACTAATATATTGGACCAGTCACAGTGACAC	A/T	29	Chr03	35712069	1	1	0.303468	0.574713	M1901	1	0	1	0	0	0	1	1	0	0	0	0	0	0	0	2	0	0	0	0	0	0	0	0	0	0	0	0	0	0	0	0	0	0	0	0	0	0
M1902	3377364	TGCAGTGATGTAGCTGAGGGCATGGCCTATCTTCACCATTACTCTCCAGTGAAAGTAGTGCATTGTGAT	T/G	32	Chr03	35877861	0.978723	1	0.225146	1.72414	M1902	0	1	0	1	1	1	0	0	1	1	1	1	1	1	1	2	1	1	0	1	1	1	1	1	1	1	1	1	1	1	1	1	1	1	1	0	0	1
M1903	3379693	TGCAGACAAAGACAAAGACAAAGTAGAACTCATAAAAATGGATTTGGCTGTGCAGAAAAGTCACGATTC	T/C	42	Chr03	36014143	1	1	0.28	0	M1903	0	0	0	0	0	0	0	0	0	0	0	0	0	0	0	0	0	0	0	0	0	0	0	0	0	0	0	0	0	0	0	0	0	0	0	0	0	0
M1904	3380462	TGCAGATGGTGATCCTCCACCTTTTGATTATGGAATTTTCAAGCAAGTCTTGTCTTCTGGTATAATTTC	T/C	60	Chr03	36066936	0.989362	1	0.0890805	0.574713	M1904	1	1	1	1	1	1	1	1	0	1	1	1	0	1	1	1	1	1	0	1	0	1	0	1	0	1	0	0	0	1	1	1	0	1	1	0	0	1
M1905	8200350	CCCTACCCTCCTCCCTTTCTCTCCCTTCAGTTGATATGCCAAAACCAACATTTTATTGACTTCACTGCA	A/T	49	Chr03	36068758	1	0.994253	0.091954	0	M1905	1	1	1	1	1	1	1	1	0	1	1	1	0	1	1	1	1	1	0	1	0	1	0	1	0	1	0	0	0	1	1	1	0	1	1	0	0	1
M1906	3379522	GTAAAAAATATGCACTAAAAAATGCATTGGGAAAATTCATGCTGCA	G/C	30	Chr03	36085303	1	1	0.0628571	0	M1906	1	1	1	1	1	1	1	1	0	1	1	1	0	1	1	1	1	1	0	1	1	1	0	1	1	1	0	1	1	1	1	1	1	1	1	0	0	1
M1907	3382094	GAAACTTTCTTGTTATGTGGAGAATCGGGTTTCTTCACCTGTAAACTGTTCATGGAGGTGGGTGCTGCA	A/G	20	Chr03	36109452	1	1	0.28	0	M1907	0	0	0	0	0	0	0	0	0	0	0	0	0	0	0	0	0	0	0	0	0	0	0	0	0	0	0	0	0	0	0	0	0	0	0	0	0	0
M1908	8208378	TGCAGGGCCAGGCCCCGGGTGACGGAACAGCCATTCGTGCAGGCCCTGATGGAGGCTGCTGCGTTGCGC	T/A	37	Chr03	36166565	1	1	0.337143	0	M1908	0	0	0	0	0	0	0	0	0	0	0	0	0	0	0	0	0	0	0	0	0	0	0	0	0	0	0	0	0	0	0	0	0	0	0	0	0	0
M1909	3380161	TCTCAGAACGGGGAGCTTAGGTATAAGTTTCAGGTTTGCCATGAGAATCAGATGAAGAGTTACACTGCA	T/C	29	Chr03	36166790	1	1	0.226744	1.14943	M1909	1	1	1	1	1	1	1	1	0	1	1	1	0	1	1	1	1	1	0	1	1	1	0	1	1	1	0	1	1	1	1	1	1	1	1	0	0	1
M1910	3380784	TAATAATGTTGATGCCCCTACTTGTTTTTCTATACTGCTTATTCTTGTAATTATTTTGAATTTTCTGCA	G/T	36	Chr03	36191829	1	1	0.0722543	0.574713	M1910	0	2	0	0	0	0	0	0	1	0	0	0	1	1	0	0	0	0	1	0	0	0	1	0	0	0	1	0	0	0	0	0	0	0	0	1	1	0
M1911	3366234	TGCAGCAGAAACAATACAATACTACACAAAATTTCTTAC	C/G	11	Chr03	36271051	0.989362	1	0.286127	0.574713	M1911	1	1	1	1	1	1	1	1	1	1	1	1	1	1	1	1	1	1	1	1	1	1	1	1	1	1	1	1	1	1	1	1	1	1	1	1	1	1
M1912	3384083	TCCGAGCATCCCCTATACTACCACATTTCGCATACATGTCCACCAAAGCCGACAAAACATACAACTGCA	T/C	25	Chr03	36298974	1	1	0.281609	0	M1912	1	1	1	1	1	1	1	1	1	1	1	1	1	1	1	1	1	1	1	1	1	1	1	1	1	1	1	1	1	1	1	1	1	1	1	1	1	1
M1913	8204324	GTAATTGTAATGTAGTATGTCAGGACTGGTGCAGTATCCATACCTGCA	T/C	36	Chr03	36310448	1	1	0.203488	1.14943	M1913	1	2	1	1	1	1	1	1	1	1	2	1	0	0	1	1	1	1	0	1	1	1	0	1	1	1	0	1	1	1	1	1	1	1	1	0	0	0
M1914	8210219	GTAACAATTTGTTGGAATTAGATTTGTCTTTTATTGTTGCATCCTACATCTGCA	T/G	12	Chr03	36311982	1	1	0.203488	1.14943	M1914	1	2	1	1	1	1	1	1	1	1	1	1	0	0	2	1	1	1	0	1	1	1	0	1	1	1	0	1	1	1	1	1	1	1	1	0	0	0
M1915	8200616	TGCAGTGTACTTGTTACTCACCATATTTTTATGAACAGATTGTTTTACAGGATCCAGCAGACGATGATT	A/G	55	Chr03	36312075	1	0.977011	0.210526	0	M1915	0	0	0	0	0	0	0	0	0	0	0	0	1	1	0	0	0	0	1	0	0	0	1	0	0	0	1	0	0	0	0	0	0	0	0	1	1	1
M1916	3383044	TTCTAAATTTTGCAAGAGTGGTTGTTGGAAAGATCACTCTAACATCCAAGTCACTAAACACCAACTGCA	C/T	12	Chr03	36337852	0.989362	1	0.0718391	0.574713	M1916	1	1	1	1	1	1	1	1	1	1	1	1	1	0	1	1	1	1	0	1	1	1	0	1	1	1	0	1	1	1	1	1	1	1	1	0	0	0
M1917	8208310	TGCAGGCCTCGATACCAGCGATTGGAAAGTCTCGACACAAGGTATTGCTTCAAGATTACATTCATTCAT	G/A	33	Chr03	36416170	1	1	0.286127	0.574713	M1917	1	1	1	1	1	1	1	1	1	1	1	1	1	1	1	1	1	1	1	1	1	1	1	1	1	1	1	1	1	1	1	1	1	1	1	1	2	1
M1918	3378656	GTAACAAATGGCCAAAATTCCTCTGTATGGCTTTTTTCTGCA	G/T	10	Chr03	36823940	0.989362	1	0.294798	1.14943	M1918	0	0	0	0	0	0	0	0	0	0	0	0	0	0	0	0	0	0	0	0	0	0	0	0	0	0	0	0	0	0	0	0	0	0	0	0	0	0
M1919	3377323	GTAAATGAAACTTATGATCATGGTTATATGCTATTACTAACTACATGGGTTGCTTCTGCA	T/C	17	Chr03	36909840	1	1	0.0517241	0	M1919	0	0	0	0	0	0	0	0	0	0	0	0	0	0	0	0	0	0	0	0	0	0	0	0	0	0	0	0	0	0	0	0	0	0	0	0	0	0
M1920	3380958	TGCAGGCTCAAATTCCTATGTTTGAGTCTTCTTTTCTATGCAAACTAGACAAGAAAATCTAATTATCAA	T/C	45	Chr03	36966952	0.98913	0.994253	0.287791	0.574713	M1920	1	1	1	1	1	1	1	1	1	1	1	1	1	1	1	1	1	1	1	1	1	1	1	1	1	1	1	1	1	1	1	1	1	1	1	1	1	1
M1921	3382136	TGTTTTCTTTTGAAGGTTAGATCTCGGGTTGAAGTGACTGAGGACTGCGTAGTTTATGTCAGTGCTGCA	G/A	1	Chr03	37027480	1	0.954023	0.461078	0	M1921	0	0	0	0	0	-	0	0	0	0	0	0	0	0	0	0	0	0	0	0	0	0	0	0	0	0	0	0	0	0	0	0	0	0	0	0	0	0
M1922	3379049	TGCAGTACCAGAAACAAAAGTAATGTGTATCAATGAACCTGAGGTTAC	T/A	5	Chr03	37050587	1	1	0.285714	0	M1922	0	0	0	0	0	0	0	0	0	0	0	0	0	0	0	0	0	0	0	0	0	0	0	0	0	0	0	0	0	0	0	0	0	0	0	0	0	0
M1923	3377435	GTAAATATCTTTTTATCCCCAATAGTGTAAGGGGTCTCGTCAAATTGTTTTTTAGATTCTGCA	C/T	35	Chr03	37089584	1	1	0.201149	0	M1923	0	0	0	0	0	0	0	0	0	0	0	0	0	0	0	0	0	0	0	0	0	0	0	0	0	0	0	0	0	0	0	0	0	0	0	0	0	0
M1924	8670640	TGCAGATAAATTTTACCATCATTTACACAAAATAAAATTCAATCTGGTACACCAAAAAAAAAAAAACAC	A/C	63	Chr03	37090758	0.988636	0.977011	0.309816	4.02299	M1924	1	1	1	1	1	1	-	1	1	1	1	1	1	1	1	1	-	1	1	1	1	1	1	1	1	1	1	1	1	1	1	1	1	1	1	1	1	1
M1925	3374393	ATTTTGTGATGTGTCTGATTTTATGGATCCCTGTAATGATGCTCTTTATTTTATTGTTGATTTGCTGCA	T/G	3	Chr03	37103414	1	0.994253	0.289017	0	M1925	1	1	1	1	1	1	1	1	1	1	1	1	1	1	1	1	1	1	1	1	1	1	1	1	1	1	1	1	1	1	1	1	1	1	1	1	1	1
M1926	3384044	CTTGCTGCTGGTGATGCTGCTGCCTCAATGAAAGACACCGATTTTCTCCCCTCAACAAATCCTCCTGCA	G/A	21	Chr03	37125691	1	0.908046	0.27044	0	M1926	0	0	0	0	0	-	-	0	0	0	0	0	0	0	0	0	0	0	0	0	-	0	0	0	0	0	0	0	0	0	0	0	-	0	0	0	0	-
M1927	3384271	TGCAGAAATCTTTTCCGCCTCCCCACTTCGCCGTTCAAGAAATCCCTCCTTCTCCGCCGCCGGTTCTGC	C/T	22	Chr03	37364910	1	1	0.29023	0.574713	M1927	0	0	0	0	0	0	0	0	0	0	0	0	0	0	0	0	0	0	0	0	0	0	0	0	0	0	0	0	0	0	0	0	0	0	0	0	0	0
M1928	3383393	TTGGCATGGTCCCGGCCGGTCTCCAAATAATGCTTCCGAGTTTGGTACAAAAATTCTTGTAAAACTGCA	G/T	13	Chr03	37426780	1	1	0.285714	0	M1928	0	0	0	0	0	0	0	0	0	0	0	0	0	0	0	0	0	0	0	0	0	0	0	0	0	0	0	0	0	0	0	0	0	0	0	0	0	0
M1929	3370215	TGCAGGAGGAGTTCCACGAGAATGAAAGAACAAAATAGATGCAAGTGTTGAACTTGAGAAGAGAGCTTA	G/A	17	Chr03	37431371	1	0.902299	0.322785	0	M1929	0	0	0	0	0	0	0	0	0	0	0	0	0	0	0	0	0	0	0	0	0	0	0	0	0	0	0	0	0	0	0	0	0	0	0	0	0	0
M1930	3381539	TGCAGAATTTTGAATATATAGGATACTTTGAAAGAAAAAACGCATTATAGACAATTCATGTATTTTATA	T/C	44	Chr03	37499656	1	0.982759	0.290698	0	M1930	0	0	0	0	0	0	0	0	0	0	0	0	0	0	0	0	0	0	0	0	0	0	0	0	0	0	0	0	0	0	0	0	0	0	0	0	0	0
M1931	3382816	CACACAAGACCACATTTTTGTACAAACAATACCTCTTTCTTTCTTCCTTTAGTGTATCTACAACCTGCA	C/G	22	Chr03	37521898	1	1	0.287356	0	M1931	1	1	1	1	1	1	1	1	1	1	1	1	1	1	1	1	1	1	1	1	1	1	1	1	1	1	1	1	1	1	1	1	1	1	1	1	1	1
M1932	3381649	TGCAGAGCATGTAGTAGGTGGTGCTTCCGGTTGGATCATTCCTCTGGATAACCCTTCCCTCTATTCCTC	T/C	30	Chr03	37562388	1	1	0.287356	0	M1932	1	1	1	1	1	1	1	1	1	1	1	1	1	1	1	1	1	1	1	1	1	1	1	1	1	1	1	1	1	1	1	1	1	1	1	1	1	1
M1933	3381896	ATTGCATTTGCATTGCATTGAATTGAATGTGCAGTGAAGACATTGATGGGTAAAGAGGTACATTCTGCA	A/C	20	Chr03	37603932	1	0.977011	0.285294	0.574713	M1933	0	0	0	0	0	0	0	0	0	0	0	0	0	0	0	0	0	0	0	0	0	0	0	0	0	0	0	0	0	0	0	0	0	0	0	-	0	0
M1934	8202659	GTAATCATTGTCAAAGCACAGGTAAGTTGCCTTGTTTTGTCTTTTTTTTTTTCTGCA	A/G	19	Chr03	37626261	1	0.931034	0.296296	0	M1934	1	1	1	1	1	1	1	1	1	1	1	1	1	1	1	1	1	1	1	-	1	1	1	1	1	1	1	1	1	1	1	1	1	1	1	1	1	1
M1935	3378301	TGCAGCTATTACTTATTAGTAGTTTATCTCTGTTATAATCTATTAC	C/A	39	Chr03	37626333	1	1	0.29023	0.574713	M1935	0	0	0	0	0	0	0	0	0	0	0	0	0	0	0	0	0	0	0	0	0	0	0	0	0	0	0	0	0	0	0	0	0	0	0	0	0	0
M1936	100024883	TGCAGATGCCAAGTTAGCGGCAGGAGCTGCTAGGCATTGGTAATTTGGTACAACATTAC	G/C	12	Chr03	37631183	1	1	0.294798	1.14943	M1936	0	0	0	0	0	0	0	0	0	0	0	0	0	0	0	0	0	0	0	0	0	0	0	0	0	0	0	0	0	0	0	0	0	0	0	0	0	0
M1937	3381741	TGTCTTGAGGATGAAATGCAAGAAATGTAGCAGCTGGTGGAGGCGGCATGAAAGTTGTCATTGTCTGCA	C/T	43	Chr03	37650457	1	0.965517	0.278107	0	M1937	0	-	0	0	0	-	0	0	0	0	0	0	0	0	0	0	0	0	0	0	0	0	0	0	0	0	-	0	0	0	0	0	0	0	0	0	0	0
M1938	3377039	GTAATTGATTTCCCCAGTTTGATAATCACATTCAGAGATATCATTTTCACCTGCA	G/A	36	Chr03	37681832	1	1	0.0574713	0	M1938	0	0	0	0	0	0	0	0	0	0	0	0	0	0	0	0	0	0	0	0	0	0	0	0	0	0	0	0	0	0	0	0	0	0	0	0	0	0
M1939	3379514	TGCAGCAATTTCAACGTAAGGGATCAGAAACAACAACCAAAAGTGATCATATTCTACTGAGATTCATTC	A/C	6	Chr03	37681853	1	1	0.0574713	0	M1939	0	0	0	0	0	0	0	0	0	0	0	0	0	0	0	0	0	0	0	0	0	0	0	0	0	0	0	0	0	0	0	0	0	0	0	0	0	0
M1940	8214823	GTAATTTACATGTTTGGCAAACAAACTATCTGGTAAAGGTACTGCA	C/A	29	Chr03	37722928	1	1	0.112069	0.574713	M1940	0	2	0	1	1	1	0	0	0	1	1	1	0	1	1	0	1	0	1	1	0	1	0	1	0	1	1	0	0	1	1	1	0	1	1	1	1	1
M1941	3377366	GTAATTTACATGTTTGGCAAACAAACTATATAGTAAAGGTACTGCA	A/G	31	Chr03	37722930	1	1	0.112717	0.574713	M1941	1	2	1	0	0	0	1	1	1	0	0	0	1	0	0	1	0	1	0	0	1	0	1	0	1	0	0	1	1	0	0	0	1	0	0	0	0	0
M1942	8208718	TGAAATTACCAGCTAGCAGCTACCTGCCACCAACAAACACTGTGTGACATGTGGCCGGCAGCTACTGCA	T/G	62	Chr03	37829627	1	1	0.210983	0.574713	M1942	0	2	0	1	1	1	0	0	0	1	1	1	0	1	1	0	1	0	1	1	1	1	1	1	1	1	1	1	1	1	1	1	1	1	1	1	1	1
M1943	3366492	TGCAGAAGGGAGCAAAGCCCACCCACAATGCAAAACCTACCATATTTACACTTTTACAAATCTGAATTA	T/A	66	Chr03	37829693	0.977778	0.925287	0.234177	2.29885	M1943	-	0	-	0	0	0	-	-	-	0	0	0	-	0	0	-	0	-	0	2	2	0	0	0	0	0	0	0	0	0	0	0	0	0	0	0	0	0
M1944	3371625	AGTTTGTTCTATCATCCTGCATTCCCATATTTGATAGCCATTCAAGTAGTGGGAAGGAAACAATCTGCA	T/A	49	Chr03	37904491	1	1	0.205202	0.574713	M1944	0	2	0	1	1	1	0	0	0	1	1	1	0	1	1	0	1	0	1	1	1	1	1	1	1	1	1	1	1	1	1	1	1	1	1	1	1	1
M1945	3377278	AATTTGTTGTACACTAAAGTTTGCAATTCCTCATTGAGCTGTAATGAATCTTCTCTTTGAATCACTGCA	A/C	60	Chr03	37960583	1	1	0.204023	0.574713	M1945	1	2	1	0	0	0	1	1	1	0	0	0	1	0	0	1	0	1	0	0	0	0	0	0	0	0	0	0	0	0	0	0	0	0	0	0	0	0
M1946	3381989	TGATACATGAAAGCTTGCTGCTGATTGGACATAGCAGCCATCTGAACAGAATGTGGAGCAGCAACTGCA	A/G	23	Chr03	37974367	1	0.994253	0.201149	0	M1946	1	1	1	0	0	0	1	1	1	0	0	0	1	0	0	1	0	1	0	0	0	0	0	0	0	0	0	0	0	0	0	0	0	0	0	0	0	0
M1947	8213464	GTAAATCAAAGAGAATCGTTGTTCCCTGCA	A/T	13	Chr03	38051248	0.989362	1	0.291908	0.574713	M1947	1	1	1	1	1	1	1	1	1	1	1	1	1	1	1	1	1	1	1	1	1	1	1	1	1	1	1	1	1	1	1	1	1	1	1	1	1	1
M1948	3380154	TGCAGTTTCATCTTACAATGTCAGTCTTCATGATATAAACTAAATACCATATATTGTTTGGTCGTTTAG	T/G	12	Chr03	38051273	1	1	0.285714	0	M1948	0	0	0	0	0	0	0	0	0	0	0	0	0	0	0	0	0	0	0	0	0	0	0	0	0	0	0	0	0	0	0	0	0	0	0	0	0	0
M1949	3379074	TCAAATAGTGAATCCAAATCGCAAGGAGATTCTAAGCCTCTGTCAGCCCACGTGGTTGGTATTTCTGCA	C/A	39	Chr03	38107616	1	1	0.083815	0.574713	M1949	1	2	1	0	0	0	1	1	1	0	0	0	1	0	0	1	0	1	0	0	0	0	0	0	0	0	0	0	0	0	0	0	0	0	0	0	0	0
M1950	3379829	TGCAGTGAGGGCAACAGAAGCTAGATAAGAGGTTGAAGGCCTCATCATCAGTTCAATATATGCCTAACA	G/A	37	Chr03	38114868	0.989362	1	0.29023	0.574713	M1950	0	0	0	0	0	0	0	0	0	0	0	0	0	0	0	0	0	0	0	0	0	0	0	0	0	0	0	0	0	0	0	0	0	0	0	0	0	0
M1951	8198512	TGCAGCTGCTGGCGTTGGAGTGCGTGTTGGAGATCGGGTACTTCGGGCGCAAGGAAGCGGTGGATGCTA	C/T	34	Chr03	38171619	1	0.982759	0.280702	0	M1951	1	1	1	1	1	1	1	1	1	1	-	1	1	1	1	1	1	1	1	1	1	1	1	1	1	1	1	1	1	1	1	1	1	1	1	-	1	1
M1952	3377982	GTAACATTATAAATTATTTCATTTCAAATCTACGTCAGTATTTTCATTCTGCA	G/A	33	Chr03	38274975	1	1	0.0574713	0	M1952	0	0	0	0	0	0	0	0	0	0	0	0	0	0	0	0	0	0	0	0	0	0	0	0	0	0	0	0	0	0	0	0	0	0	0	0	0	0
M1953	8203925	TGCAGCATAACATTCACGATATAATTATGGATTAC	A/T	6	Chr03	38292450	1	0.965517	0.0808383	0.574713	M1953	1	2	1	0	0	0	-	1	-	0	0	0	-	0	0	1	0	1	0	0	1	0	0	0	1	0	0	-	-	0	0	0	1	0	0	0	0	0
M1954	8197063	TGCAGGTGCAGACCTCGGGCAATAGCATTGACTCTGATCTGGTACTTCCCTATCTCCAAAGCCGAAGCC	G/A	5	Chr03	38292877	1	1	0.114943	0	M1954	1	1	1	0	0	0	1	1	1	0	0	0	1	0	0	1	0	1	0	0	1	0	0	0	1	0	0	1	1	0	0	0	1	0	0	0	0	0
M1955	3381257	TGCAGCATAGACAAACCAAGGTTGTCATCAAAGATGGCTATAATGATATTATCAACAGGGTAAGCAGAA	G/C	66	Chr03	38344784	1	1	0.176301	0.574713	M1955	0	2	0	1	1	1	0	0	0	1	1	1	0	1	1	0	1	0	1	1	0	1	1	1	0	1	1	0	0	1	1	1	0	1	1	1	1	1
M1956	3382071	ATAGCCTATAAAAATAAACATACACTTCAACAACACAATTGCTACCTACTTGTGGTGGACAAAACTGCA	A/C	7	Chr03	38385616	1	1	0.171429	0	M1956	1	1	1	0	0	0	1	1	1	0	0	0	1	0	0	1	0	1	0	0	1	0	0	0	1	0	0	1	1	0	0	0	1	0	0	0	0	0
M1957	8214177	GTAAAATCCTCACTGCATCACTTCTGCCGTTATCATTGTCGTTACTGCATCATCGCCGCTGCA	C/T	8	Chr03	38394083	0.977778	0.982759	0.215569	2.29885	M1957	0	0	0	0	0	0	0	0	0	0	0	0	0	0	0	0	0	0	0	0	0	0	0	0	0	0	0	0	0	0	0	0	0	0	0	0	0	-
M1958	8213510	TGCAGGTGACTTAGAATGTGTAGGAACACTAAAATGATGGCTAGTTTTGTGTTTTAC	T/A	6	Chr03	38427822	1	1	0.176301	0.574713	M1958	0	2	0	1	1	1	0	0	0	1	1	1	0	1	1	0	1	0	1	1	0	1	1	1	0	1	1	0	0	1	1	1	0	1	1	1	1	1
M1959	3379659	TGCAGAGGCCACTGCAATTCTACCTCACCCTCACTTTCCCCTCCTTCTTTAC	T/A	35	Chr03	38429061	1	1	0.083815	0.574713	M1959	0	0	0	0	0	0	0	0	0	0	0	0	0	0	0	0	0	0	0	0	0	0	0	0	0	0	0	0	0	0	0	0	0	0	0	0	0	0
M1960	3379132	TACCTGACAACTTGCTTGAAGATCTATTACTAATTGTTCTTTTCCTACAACAATATTCCCTGTTCTGCA	A/G	25	Chr03	38467171	1	1	0.29023	0.574713	M1960	0	0	0	0	0	0	0	0	0	0	0	0	0	0	0	0	0	0	0	0	0	0	0	0	0	0	0	0	0	0	0	0	0	0	0	0	0	0
M1961	3382387	TGCAGCACATAAAAATCAGATTGATAAGAAGGGACACTGCCATGACAGTAAAATTTCTATCGAGTGGAG	C/G	60	Chr03	38467733	1	0.994253	0.287356	0	M1961	0	0	0	0	0	0	0	0	0	0	0	0	0	0	0	0	0	0	0	0	0	0	0	0	0	0	0	0	0	0	0	0	0	0	0	0	0	0
M1962	3380269	TGCAGAATTGATATAAATAGACACTTCATTTGATATGCAGAAAATATTTTTCAATAATAACTAACGAAA	T/A	28	Chr03	38611282	1	1	0.29023	0.574713	M1962	0	0	0	0	0	0	0	0	0	0	0	0	0	0	0	0	0	0	0	0	0	0	0	0	0	0	0	0	0	0	0	0	0	0	0	0	0	0
M1963	3380623	ATTTTTGGTGCTTTGTAGAATGGTAAGACCGTCCTTGCAAAGTCTGTTGGTGTTATTGATGCAACTGCA	C/T	29	Chr03	38622442	1	1	0.131429	0	M1963	1	1	1	1	1	1	1	1	1	1	0	1	1	0	1	1	1	1	0	0	1	0	0	0	1	0	0	1	1	0	0	0	1	0	0	0	0	0
M1964	3377141	AAATCTTTTACAAGCTAGAAGACGATCAAGTAACAGCTACTTTTAGTGACAGCCTGATTTGATACTGCA	T/A	40	Chr03	38843635	0.989362	1	0.289017	1.14943	M1964	0	0	0	0	0	0	0	0	0	0	0	0	0	0	0	0	0	0	0	0	0	0	0	0	0	0	0	0	0	0	0	0	0	0	0	0	0	0
M1965	8203217	GTAAACAACTACTCCATCAATATAAAAAATTTCATGATGAAAGGCAGCCTCTGCA	G/A	46	Chr03	38845810	1	1	0.287356	0	M1965	1	1	1	1	1	1	1	1	1	1	1	1	1	1	1	1	1	1	1	1	1	1	1	1	1	1	1	1	1	1	1	1	1	1	1	1	1	1
M1966	3377890	AATCCATCCCTTGACATAGCAATTTGACAGATTATTTAGGAGTGTTTTTCATATAAGTTGAAAACTGCA	C/T	27	Chr03	38965038	1	1	0.295977	0.574713	M1966	0	0	0	0	0	0	0	0	0	0	0	0	0	0	0	0	0	0	0	0	0	0	0	0	0	0	0	0	0	0	0	0	0	0	0	0	0	0
M1967	3378809	TGCAGACTTTGCAAGATAATGCAATCTGTACTCATTGTAATATGGTTGTGACTTTTTCTGCAATAAAGG	T/A	7	Chr03	38974600	1	1	0.0685714	0	M1967	1	1	1	1	1	1	1	1	1	1	1	1	1	1	1	1	1	1	0	1	0	1	1	1	0	1	1	0	0	1	1	1	0	1	1	0	0	0
M1968	8200079	GGCCGGGGAACAGTACAGAATGCCCACAATCCAATAGTGGCCCCACATAGGGTGCAATCTAATACTGCA	C/T	41	Chr03	39046040	1	0.988506	0.219653	0	M1968	0	0	0	0	0	0	0	0	0	0	0	0	0	0	0	0	0	0	1	0	1	0	0	0	1	0	0	1	1	0	0	0	1	0	0	1	1	1
M1969	8200485	TGCAGTGCCTGGGAGTGGAACAGCCTTGTCATCTTTTTCTTGTTCTTCTTTTCCCTTTGCGTTTGTGTC	T/G	5	Chr03	39109535	1	0.982759	0.284884	0	M1969	0	0	0	0	0	0	0	0	0	0	0	0	0	0	0	0	0	0	0	0	0	0	0	0	0	0	0	-	0	0	0	0	0	0	0	0	0	0
M1970	8212360	TGCAGGACCTTCTGGCAATCGGAGCCGCCTTGGATGTGGATGTAGACCGAGGAGGCCACGGCAGCGACG	A/G	17	Chr03	39187621	1	0.913793	0.220126	0	M1970	1	1	1	1	1	-	1	1	1	1	1	1	1	1	1	1	1	1	-	1	-	1	1	1	-	1	1	-	-	1	1	1	-	1	1	-	-	-
M1971	8212193	GGATTGCAAGAATTGAAGAGTTTTGTTGGAGATATAGAGAAGGACATGAAAGGCTTGAAGATGGCTGCA	A/G	43	Chr03	39189900	0.988372	0.925287	0.224684	1.72414	M1971	1	1	1	1	1	1	1	1	1	1	1	1	1	1	1	1	1	1	-	1	-	1	1	1	-	1	1	-	-	1	1	2	-	2	1	-	-	-
M1972	3372399	GGATTGCAAGAATTGAAGAGTTTTGGTGGAGATATAGAGAAGGGCATGAAAGGCTTGAAGATGGCTGCA	G/T	25	Chr03	39194457	1	0.931034	0.228395	0	M1972	1	1	1	1	1	1	1	1	1	1	1	1	1	1	1	1	1	1	-	1	0	1	1	1	-	1	1	0	0	1	1	1	-	1	1	-	-	-
M1973	3382235	TGCAGATTCGGAAGAGTATGGAATGCTCTGAAAGGAAAGTGTTGAGCTGTTTCAATTTAGACCACTTAT	G/C	33	Chr03	39215369	1	1	0.29023	0.574713	M1973	0	0	0	0	0	0	0	0	0	0	0	0	0	0	0	0	0	0	0	0	0	0	0	0	0	0	0	0	0	0	0	0	0	0	0	0	0	0
M1974	3377129	GTAAAATTCCTCATTTCTCTACTAAGCCCTTGAACATCATGACGTCTTGTGGCTGCA	T/A	22	Chr03	39225372	1	1	0.0784884	1.72414	M1974	1	1	1	1	1	1	1	1	1	1	1	1	1	1	1	1	1	1	0	1	0	1	1	1	0	1	1	0	0	1	1	1	0	1	1	0	0	0
M1975	8206300	TGCAGAGAGCAAGCCATTTCGTGGGGTGTGCAAAGCAGTAAATGAATGCAAGTACAAAAATCTAGTATT	G/A	34	Chr03	39225437	1	1	0.212644	0	M1975	1	1	1	1	1	1	1	1	1	1	1	1	1	1	1	1	1	1	0	1	0	1	1	1	0	1	1	0	0	1	1	1	0	1	1	0	0	0
M1976	3377687	TGCAGAGTGGGAAACCCACACTCAGTGTTGGATGGGTTGGCCTGTGAGCGCACTGCATCCAAACCCTAT	C/T	64	Chr03	39235479	1	1	0.212644	0	M1976	1	1	1	1	1	1	1	1	1	1	1	1	1	1	1	1	1	1	0	1	0	1	1	1	0	1	1	0	0	1	1	1	0	1	1	0	0	0
M1977	3381325	TTACATTTCATACACACGTGTGTATGTATATTTTATCTTACCGTCTTCACCTTGTTTCTTTCTTCTGCA	A/T	4	Chr03	39242157	1	0.994253	0.431034	0	M1977	0	0	0	0	0	0	0	0	0	0	0	0	0	0	0	0	0	0	0	0	0	0	0	0	0	0	0	0	0	0	0	0	0	0	0	0	0	0
[truncated: 4,393 more rows]
[truncated: 138 more columns]
