# Supplementary material for: Assessment of the Origin and Diversity of Croatian Common Bean Germplasm Using Phaseolin Type, SSR and SNP Markers and Morphological Traits
Source: Plants (Basel). 2021 Mar 30;10(4):665. doi: 10.3390/plants10040665 (PMC8066053; doi:10.3390/plants10040665)
Supplement: Supplementary file 1 [file plants-10-00665-s001.zip › 2_Supplementary files/Table_S4_SSR_AMOVA.xlsx]

## Sheet: Table_S4_SSR_AMOVA
SSR Markers	Analysis	Source of variation	df	Variance components	% Total variance	fST	P(fST)
	(A)	Between genetic groups (A vs B)	1	7.89867	66.46	0.66462	< 0.0001
		Within genetic groups	242	3.98579	33.54
	(B)	Among genetic groups (H1A vs H2B1 vs H3B2)	2	6.99024	67.75	0.67753	< 0.0001
		Within genetic groups	241	3.32696	32.25
	(C)	Between genetic groups (B1 vs B2)	1	2.76216	45.35	0.45349	< 0.0001
		Within genetic groups	156	3.32876	54.65
	(D)	Among genetic groups (H1A vs H2B1 vs H3B2)	2	6.89937	65.18	0.65176	< 0.0001
		Among morphogenetic groups within genetic groups	8	1.20094	11.34	0.32578	< 0.0001
		Within morphogenetic groups	223	2.4854	23.48	0.76521	< 0.0001
	(E)	Among morphogenetic groups (within H1A)	3	1.07562	29.23	0.29228	< 0.0001
		Within morphogenetic groups	82	2.60443	70.77
	(F)	Among morphogenetic groups (within H2B1)	1	1.95582	42.46	0.42461	< 0.0001
		Within morphogenetic groups	26	2.65035	57.54
	(G)	Among morphogenetic groups (within H3B2)	4	1.20059	33.69	0.33688	< 0.0001
		Within morphogenetic groups	115	2.36324	66.31
