# Supplementary material for: Assessment of the Origin and Diversity of Croatian Common Bean Germplasm Using Phaseolin Type, SSR and SNP Markers and Morphological Traits
Source: Plants (Basel). 2021 Mar 30;10(4):665. doi: 10.3390/plants10040665 (PMC8066053; doi:10.3390/plants10040665)
Supplement: Supplementary file 1 [file plants-10-00665-s001.zip › 2_Supplementary files/Table_S5_SSR_Pairwise_AMOVA.xlsx]

## Sheet: Table_S6_SSR_Pairwise_AMOVA
SSR markers	No	Landrace	Habit	Genetic group	Morphogenetic group	NoAcc		M01	M02	M03	M06_1	M04	M06_2	M06_3	M07_2	M08_2	M09	M10		Lower diagonal	Pairwise fST values
	1	'Kukuruzar'	I	H1A	M01	19	M01		***	***	ns	***	***	***	***	***	***	***		Upper diagonal	P(fST)
	2	'Tetova'	I	H1A	M02	15	M02	0.1383		***	***	**	***	***	***	***	***	***			Sign	Level
	3	'Biser'	D	H1A	M03	5	M03	0.41061	0.54412		**	*	***	***	**	*	***	*			ns	> 0.05
	4	'Trešnjevac'	I	H1A	M06_1	4	M06_1	0.15898	0.31975	0.50533		*	***	***	**	*	***	*			*	0.01 < P < 0.05
	5	'Maslina'	I	H2B1	M04	3	M04	0.76138	0.84587	0.86777	0.85873		**	***	**	ns	***	ns			**	0.001 < P < 0.01
	6	'Trešnjevac'	I	H2B1	M06_2	11	M06_2	0.69676	0.76914	0.74741	0.71796	0.42461		***	***	**	***	**			***	< 0.001
	7	'Trešnjevac'	D	H3B2	M06_3	25	M06_3	0.75599	0.80292	0.78837	0.77952	0.64585	0.55342		***	***	***	**
	8	'Puter'	D	H3B2	M07_2	7	M07_2	0.77995	0.8485	0.85245	0.84593	0.80072	0.64679	0.32924		**	***	ns
	9	'Dan noć'	D	H3B2	M08_2	3	M08_2	0.75905	0.83745	0.83333	0.82207	0.79355	0.60071	0.37801	0.3889		***	ns		Habit
	10	'Zelenčec'	D	H3B2	M09	22	M09	0.76565	0.81569	0.8054	0.79755	0.65087	0.54514	0.20598	0.51013	0.52637		***		D	Determinate
	11	'Bijeli'	D	H3B2	M10	3	M10	0.74811	0.82897	0.81733	0.8034	0.8	0.5863	0.29133	0.27145	0.36727	0.4534			I	Indeterminate
	Excluded
	No	Landrace	Habit	Genetic group	Morphogenetic group	NoAcc
	12	'Sivi'	I	H2B1	M05	1
	13	'Puter'	I	H2B1	M07_1	2
	14	'Dan noć'	I	H2B1	M08_1	2
