# Supplementary material for: Assessment of the Origin and Diversity of Croatian Common Bean Germplasm Using Phaseolin Type, SSR and SNP Markers and Morphological Traits
Source: Plants (Basel). 2021 Mar 30;10(4):665. doi: 10.3390/plants10040665 (PMC8066053; doi:10.3390/plants10040665)
Supplement: Supplementary file 1 [file plants-10-00665-s001.zip › 2_Supplementary files/Table_S6_SNP_AMOVA.xlsx]

## Sheet: Table_S5_SNP_AMOVA
SNP markers	Analysis	Source of variation	df	Variance components	% Total variance	fST	P(fST)
	(A)	Between genetic groups (A vs B)	1	1908.43	82.14	0.82141	< 0.0001
		Within genetic groups	242	414.921	17.86
	(B)	Among genetic groups (H1A vs H2B1 vs H3B2)	2	1504.32	80.31	0.80313	< 0.0001
		Within genetic groups	241	368.755	19.69
	(C)	Between genetic groups (B1 vs B2)	1	194.9	40.11	0.40112	< 0.0001
		Within genetic groups	156	290.988	59.89
	(D)	Among genetic groups (H1A vs H2B1 vs H3B2)	2	1539.21	78.76	0.78757	0.0004
		Among morphogenetic groups within genetic groups	8	143.586	7.35	0.34585	< 0.0001
		Within morphogenetic groups	223	271.583	13.9	0.86104	< 0.0001
	(E)	Among morphogenetic groups (within H1A)	3	205.724	35.49	0.35492	< 0.0001
		Within morphogenetic groups	82	373.918	64.51
	(F)	Among morphogenetic groups (within H2B1)	1	357.967	55.75	0.55745	< 0.0001
		Within morphogenetic groups	26	284.178	44.25
	(G)	Among morphogenetic groups (within H3B2)	4	74.6574	27.61	0.27608	< 0.0001
		Within morphogenetic groups	115	195.766	72.39
