# Supplementary material for: Assessment of the Origin and Diversity of Croatian Common Bean Germplasm Using Phaseolin Type, SSR and SNP Markers and Morphological Traits
Source: Plants (Basel). 2021 Mar 30;10(4):665. doi: 10.3390/plants10040665 (PMC8066053; doi:10.3390/plants10040665)
Supplement: Supplementary file 1 [file plants-10-00665-s001.zip › 2_Supplementary files/Table_S7_SNP_Pairwise_AMOVA.xlsx]

## Sheet: Table_S7_SNP_Pairwise_AMOVA
SNP markers	No	Landrace	Habit	Genetic group	Morphogenetic group	NoAcc		M01	M02	M03	M06_1	M04	M06_2	M06_3	M07_2	M08_2	M09	M10		Lower diagonal	Pairwise fST values
	1	'Kukuruzar'	I	H1A	M01	19	M01		***	***	**	***	***	***	***	***	***	***		Upper diagonal	P(fST)
	2	'Tetova'	I	H1A	M02	15	M02	0.28205		***	***	**	***	***	***	***	***	**			Sign	Level
	3	'Biser'	D	H1A	M03	5	M03	0.46538	0.50566		**	*	***	***	***	*	***	*			ns	> 0.05
	4	'Trešnjevac'	I	H1A	M06_1	4	M06_1	0.17366	0.34627	0.4718		*	***	***	**	*	***	*			*	0.01 < P < 0.05
	5	'Maslina'	I	H2B1	M04	3	M04	0.8545	0.86389	0.89033	0.90189		**	***	**	ns	***	ns			**	0.001 < P < 0.01
	6	'Trešnjevac'	I	H2B1	M06_2	11	M06_2	0.8338	0.8374	0.83505	0.84003	0.55745		***	***	**	***	**			***	< 0.001
	7	'Trešnjevac'	D	H3B2	M06_3	25	M06_3	0.89022	0.89602	0.90815	0.91491	0.72368	0.51197		***	*	***	*
	8	'Puter'	D	H3B2	M07_2	7	M07_2	0.8832	0.89255	0.92196	0.93243	0.92159	0.55967	0.27163		*	***	*
	9	'Dan noć'	D	H3B2	M08_2	3	M08_2	0.85534	0.86181	0.87105	0.8805	0.82898	0.46329	0.25298	0.38224		**	ns		Habit
	10	'Zelenčec'	D	H3B2	M09	22	M09	0.8623	0.86645	0.86995	0.87685	0.64269	0.48158	0.23606	0.34572	0.31827		**		D	Determinate
	11	'Bijeli'	D	H3B2	M10	3	M10	0.86223	0.86903	0.88368	0.89426	0.89164	0.48053	0.20427	0.34408	0.21412	0.28822			I	Indeterminate
	Excluded
	No	Landrace	Habit	Genetic group	Morphogenetic group	NoAcc
	12	'Sivi'	I	H2B1	M05	1
	13	'Puter'	I	H2B1	M07_1	2
	14	'Dan noć'	I	H2B1	M08_1	2
